# Supplementary material for: Prevalence of the cancer-associated germline variants in Russian adults and long-living individuals: using the ACMG recommendations and computational interpreters for pathogenicity assessment
Source: Front Oncol. 2024 Sep 5;14:1420176. doi: 10.3389/fonc.2024.1420176 (PMC11410565; doi:10.3389/fonc.2024.1420176)
Supplement: Supplementary file 1 [file DataSheet1.zip › Supplementary Table 10.XLSX]

## Sheet: Group_1
Table S10. Separate analysis for the cancer-associated genes RET and MAX in Group 1
Manual_review	#Chr	Start	End	Ref	Alt	avsnp147	Ref.Gene	Func.refGene	ExonicFunc.refGene	AAChange.refGene	GeneDetail.refGene	Int_sig	InterVar: InterVar and Evidence	CLINSIG	CLNALLELEID	CLNDISDB	CLNDN	CLNREVSTAT	clinvar: Clinvar	gnomAD_genome_ALL	gnomAD_genome_AFR	gnomAD_genome_AMR	gnomAD_genome_ASJ	gnomAD_genome_EAS	gnomAD_genome_FIN	gnomAD_genome_NFE	gnomAD_genome_OTH	esp6500siv2_all	1000g2015aug_all	SIFT_pred	Polyphen2_HDIV_pred	FATHMM_pred	MetaSVM_pred	M-CAP_pred	REVEL_rankscore	CADD_raw_rankscore
VUS	14	65006243	65006243	C	A	rs143291877	MAX	exonic	stopgain	MAX:NM_001271069:exon3:c.T186G:p.Y62X,MAX:NM_197957:exon4:c.T213G:p.Y71X	.	Likely pathogenic	InterVar: Likely pathogenic PVS1=1 PS=[0, 0, 0, 0, 0] PM=[0, 1, 0, 0, 0, 0, 0] PP=[0, 0, 0, 0, 0, 0] BA1=0 BS=[0, 0, 0, 0, 0] BP=[0, 0, 0, 0, 0, 0, 0, 0]	.	.	.	.	.	clinvar: UNK	.	.	.	.	.	.	.	.	7.7e-05	.	.	.	.	.	.	.	0.771
VUS	14	65077410	65077410	A	G	.	MAX	exonic	stopgain	MAX:NM_001320415:exon5:c.C40T:p.Q14X	.	Pathogenic	InterVar: Pathogenic PVS1=1 PS=[0, 0, 0, 0, 0] PM=[0, 1, 0, 0, 0, 0, 0] PP=[0, 0, 1, 0, 0, 0] BA1=0 BS=[0, 0, 0, 0, 0] BP=[0, 0, 0, 0, 0, 0, 0, 0]	.	.	.	.	.	clinvar: UNK	.	.	.	.	.	.	.	.	.	.	.	.	.	.	.	.	0.272
VUS	10	43128194	43128194	A	T	.	RET	exonic	stopgain	RET:NM_020975:exon20:c.T3270A:p.Y1090X	.	Pathogenic	InterVar: Pathogenic PVS1=1 PS=[0, 0, 0, 0, 0] PM=[0, 1, 0, 0, 0, 0, 0] PP=[0, 0, 1, 0, 0, 0] BA1=0 BS=[0, 0, 0, 0, 0] BP=[0, 0, 0, 0, 0, 0, 0, 0]	.	.	.	.	.	clinvar: UNK	.	.	.	.	.	.	.	.	.	.	.	.	.	.	.	.	0.991
VUS	10	43128118	43128119	-	CA	.	RET	exonic	stopgain	RET:NM_020975:exon20:c.3194_3195del:p.S1065*	.	Likely pathogenic	InterVar: Likely pathogenic PVS1=1 PS=[0, 0, 0, 0, 0] PM=[0, 1, 0, 0, 0, 0, 0] PP=[0, 0, 0, 0, 0, 0] BA1=0 BS=[0, 0, 0, 0, 0] BP=[0, 0, 0, 0, 0, 0, 0, 0]	.	.	.	.	.	clinvar: UNK	.	.	.	.	.	.	.	.	.	.	.	.	.	.	.	.	.
VUS	10	43128131	43128131	A	G	.	RET	exonic	stopgain	RET:NM_020975:exon20:c.G3207A:p.W1069X	.	Pathogenic	InterVar: Pathogenic PVS1=1 PS=[0, 0, 0, 0, 0] PM=[0, 1, 0, 0, 0, 0, 0] PP=[0, 0, 1, 0, 0, 0] BA1=0 BS=[0, 0, 0, 0, 0] BP=[0, 0, 0, 0, 0, 0, 0, 0]	.	.	.	.	.	clinvar: UNK	.	.	.	.	.	.	.	.	.	.	.	.	.	.	.	.	0.997
Pathogenic	10	43112173	43112173	G	A	rs75873440	RET	exonic	nonsynonymous SNV	RET:NM_001355216:exon5:c.G835A:p.G279S,RET:NM_020630:exon8:c.G1597A:p.G533S,RET:NM_020975:exon8:c.G1597A:p.G533S	.	Likely pathogenic	InterVar: Likely pathogenic PVS1=0 PS=[0, 0, 0, 0, 0] PM=[1, 1, 0, 0, 1, 0, 0] PP=[0, 0, 1, 0, 0, 0] BA1=0 BS=[0, 0, 0, 0, 0] BP=[0, 0, 0, 0, 0, 0, 0, 0]	Conflicting_interpretations_of_pathogenicity	36228	Human_Phenotype_Ontology:HP:0002666,MONDO:MONDO:0008233,MedGen:C0031511,OMIM:171300|MONDO:MONDO:0007723,MedGen:C3888239,OMIM:142623|MONDO:MONDO:0008082,MeSH:D018814,MedGen:C0025269,OMIM:162300,Orphanet:ORPHA247709,SNOMED_CT:6153000,SNOMED_CT:61530001|MONDO:MONDO:0008234,MeSH:D018813,MedGen:C0025268,OMIM:171400,Orphanet:ORPHA247698,SNOMED_CT:61808009|MONDO:MONDO:0015356,MedGen:C0027672,Orphanet:OR…	Pheochromocytoma|Hirschsprung_disease_1|Multiple_endocrine_neoplasia,_type_2b|Multiple_endocrine_neoplasia,_type_2a|Hereditary_cancer-predisposing_syndrome|Multiple_endocrine_neoplasia|Multiple_endocrine_neoplasia,_type_2|Renal_hypodysplasia/aplasia_1|not_specified	criteria_provided,_conflicting_interpretations	clinvar: Conflicting_interpretations_of_pathogenicity	.	.	.	.	.	.	.	.	.	0.000199681	D	D	D	D	D	0.971	0.763
