# Supplementary material for: Prevalence of the cancer-associated germline variants in Russian adults and long-living individuals: using the ACMG recommendations and computational interpreters for pathogenicity assessment
Source: Front Oncol. 2024 Sep 5;14:1420176. doi: 10.3389/fonc.2024.1420176 (PMC11410565; doi:10.3389/fonc.2024.1420176)
Supplement: Supplementary file 1 [file DataSheet1.zip › Supplementary Table 4.XLSX]

## Sheet: Annotated variants, Group 1
Table S4. Annotated variants predicted to be pathogenic, likely pathogenic or VUS, Group 1
Manual_review	#Chr	Start	End	Alt	Ref	avsnp147	Ref.Gene	Func.refGene	ExonicFunc.refGene	AAChange.refGene	GeneDetail.refGene	Int_sig	InterVar: InterVar and Evidence	CLINSIG	CLNALLELEID	CLNDISDB	CLNDN	CLNREVSTAT	clinvar: Clinvar	gnomAD_genome_ALL	gnomAD_genome_AFR	gnomAD_genome_AMR	gnomAD_genome_ASJ	gnomAD_genome_EAS	gnomAD_genome_FIN	gnomAD_genome_NFE	gnomAD_genome_OTH	esp6500siv2_all	1000g2015aug_all	SIFT_pred	Polyphen2_HDIV_pred	FATHMM_pred	MetaSVM_pred	M-CAP_pred	REVEL_rankscore	CADD_raw_rankscore	n_alt_allele	n_het	n_hom	MAF
Pathogenic	1	17022649	17022649	A	G	rs786203251	SDHB	exonic	nonsynonymous SNV	SDHB:NM_003000:exon7:c.C724T:p.R242C	.	Uncertain significance	InterVar: Uncertain significance PVS1=0 PS=[0, 0, 0, 0, 0] PM=[0, 1, 0, 0, 0, 0, 0] PP=[0, 0, 1, 0, 1, 0] BA1=0 BS=[0, 0, 0, 0, 0] BP=[0, 0, 0, 0, 0, 0, 0, 0]	Pathogenic	181605	Human_Phenotype_Ontology:HP:0002666,MONDO:MONDO:0008233,MedGen:C0031511,OMIM:171300|Human_Phenotype_Ontology:HP:0100723,MONDO:MONDO:0011719,MeSH:D046152,MedGen:C0238198,OMIM:606764,Orphanet:ORPHA44890|MONDO:MONDO:0007273,MedGen:C1861848,OMIM:115310|MONDO:MONDO:0015356,MedGen:C0027672,Orphanet:ORPHA140162,SNOMED_CT:699346009|MedGen:CN517202	Pheochromocytoma|Gastrointestinal_stromal_tumor|Paragangliomas_4|Hereditary_cancer-predisposing_syndrome|not_provided	criteria_provided,_multiple_submitters,_no_conflicts	clinvar: Pathogenic	.	.	.	.	.	.	.	.	.	.	D	D	D	D	D	0.999	0.925	3	3	0	2.00013e-05
Pathogenic	1	17024013	17024013	T	C	.	SDHB	exonic	stopgain	SDHB:NM_003000:exon6:c.G602A:p.W201X	.	Pathogenic	InterVar: Pathogenic PVS1=1 PS=[0, 0, 0, 0, 0] PM=[0, 1, 0, 0, 0, 0, 0] PP=[0, 0, 1, 0, 1, 0] BA1=0 BS=[0, 0, 0, 0, 0] BP=[0, 0, 0, 0, 0, 0, 0, 0]	Pathogenic	390910	Human_Phenotype_Ontology:HP:0002666,MONDO:MONDO:0008233,MedGen:C0031511,OMIM:171300|Human_Phenotype_Ontology:HP:0100723,MONDO:MONDO:0011719,MeSH:D046152,MedGen:C0238198,OMIM:606764,Orphanet:ORPHA44890|MONDO:MONDO:0007273,MedGen:C1861848,OMIM:115310	Pheochromocytoma|Gastrointestinal_stromal_tumor|Paragangliomas_4	criteria_provided,_single_submitter	clinvar: Pathogenic	.	.	.	.	.	.	.	.	.	.	.	.	.	.	.	.	0.990	2	2	0	1.33341e-05
VUS	1	17028628	17028628	C	T	rs74315372	SDHB	exonic	nonsynonymous SNV	SDHB:NM_003000:exon4:c.A395G:p.H132R	.	Likely pathogenic	InterVar: Likely pathogenic PVS1=0 PS=[0, 0, 0, 0, 0] PM=[1, 1, 0, 0, 1, 0, 0] PP=[0, 0, 1, 0, 0, 0] BA1=0 BS=[0, 0, 0, 0, 0] BP=[0, 0, 0, 0, 0, 0, 0, 0]	Uncertain_significance	390919	Human_Phenotype_Ontology:HP:0002666,MONDO:MONDO:0008233,MedGen:C0031511,OMIM:171300|Human_Phenotype_Ontology:HP:0100723,MONDO:MONDO:0011719,MeSH:D046152,MedGen:C0238198,OMIM:606764,Orphanet:ORPHA44890|MONDO:MONDO:0007273,MedGen:C1861848,OMIM:115310|MONDO:MONDO:0011740,MedGen:C1847319,OMIM:606864,Orphanet:ORPHA97286|MONDO:MONDO:0017366,MedGen:C1708353,Orphanet:ORPHA29072|MedGen:CN517202	Pheochromocytoma|Gastrointestinal_stromal_tumor|Paragangliomas_4|Carney-Stratakis_syndrome|Hereditary_Paraganglioma-Pheochromocytoma_Syndromes|not_provided	criteria_provided,_multiple_submitters,_no_conflicts	clinvar: Uncertain_significance	.	.	.	.	.	.	.	.	.	.	D	D	D	D	D	0.971	0.744	1	1	0	6.66704e-06
Pathogenic	1	17028738	17028738	C	T	.	SDHB	splicing	.	.	NM_003000:exon4:c.287-2A>G	Pathogenic	InterVar: Pathogenic PVS1=1 PS=[0, 0, 0, 0, 0] PM=[0, 1, 0, 0, 0, 0, 0] PP=[0, 0, 1, 0, 1, 0] BA1=0 BS=[0, 0, 0, 0, 0] BP=[0, 0, 0, 0, 0, 0, 0, 0]	Pathogenic	404981	Human_Phenotype_Ontology:HP:0002666,MONDO:MONDO:0008233,MedGen:C0031511,OMIM:171300|Human_Phenotype_Ontology:HP:0100723,MONDO:MONDO:0011719,MeSH:D046152,MedGen:C0238198,OMIM:606764,Orphanet:ORPHA44890|MONDO:MONDO:0007273,MedGen:C1861848,OMIM:115310|MONDO:MONDO:0015356,MedGen:C0027672,Orphanet:ORPHA140162,SNOMED_CT:699346009|MedGen:CN517202	Pheochromocytoma|Gastrointestinal_stromal_tumor|Paragangliomas_4|Hereditary_cancer-predisposing_syndrome|not_provided	criteria_provided,_multiple_submitters,_no_conflicts	clinvar: Pathogenic	.	.	.	.	.	.	.	.	.	.	.	.	.	.	.	.	0.945	6	6	0	4.00029e-05
Pathogenic	1	17033058	17033058	T	A	rs587781270	SDHB	splicing	.	.	NM_003000:exon3:c.286+2T>A	Pathogenic	InterVar: Pathogenic PVS1=1 PS=[0, 0, 0, 0, 0] PM=[0, 1, 0, 0, 0, 0, 0] PP=[0, 0, 1, 0, 1, 0] BA1=0 BS=[0, 0, 0, 0, 0] BP=[0, 0, 0, 0, 0, 0, 0, 0]	Pathogenic	150487	Human_Phenotype_Ontology:HP:0002666,MONDO:MONDO:0008233,MedGen:C0031511,OMIM:171300|Human_Phenotype_Ontology:HP:0100723,MONDO:MONDO:0011719,MeSH:D046152,MedGen:C0238198,OMIM:606764,Orphanet:ORPHA44890|MONDO:MONDO:0007273,MedGen:C1861848,OMIM:115310|MONDO:MONDO:0015356,MedGen:C0027672,Orphanet:ORPHA140162,SNOMED_CT:699346009|MONDO:MONDO:0017366,MedGen:C1708353,Orphanet:ORPHA29072|MedGen:CN517202	Pheochromocytoma|Gastrointestinal_stromal_tumor|Paragangliomas_4|Hereditary_cancer-predisposing_syndrome|Hereditary_Paraganglioma-Pheochromocytoma_Syndromes|not_provided	criteria_provided,_multiple_submitters,_no_conflicts	clinvar: Pathogenic	.	.	.	.	.	.	.	.	.	.	.	.	.	.	.	.	0.948	1	1	0	6.66704e-06
Pathogenic	1	17033059	17033059	T	C	rs786201063	SDHB	splicing	.	.	NM_003000:exon3:c.286+1G>A	Pathogenic	InterVar: Pathogenic PVS1=1 PS=[0, 0, 0, 0, 0] PM=[0, 1, 0, 0, 0, 0, 0] PP=[0, 0, 1, 0, 1, 0] BA1=0 BS=[0, 0, 0, 0, 0] BP=[0, 0, 0, 0, 0, 0, 0, 0]	Pathogenic	181619	Human_Phenotype_Ontology:HP:0002666,MONDO:MONDO:0008233,MedGen:C0031511,OMIM:171300|Human_Phenotype_Ontology:HP:0100723,MONDO:MONDO:0011719,MeSH:D046152,MedGen:C0238198,OMIM:606764,Orphanet:ORPHA44890|MONDO:MONDO:0007273,MedGen:C1861848,OMIM:115310|MONDO:MONDO:0015356,MedGen:C0027672,Orphanet:ORPHA140162,SNOMED_CT:699346009|MONDO:MONDO:0017366,MedGen:C1708353,Orphanet:ORPHA29072	Pheochromocytoma|Gastrointestinal_stromal_tumor|Paragangliomas_4|Hereditary_cancer-predisposing_syndrome|Hereditary_Paraganglioma-Pheochromocytoma_Syndromes	criteria_provided,_multiple_submitters,_no_conflicts	clinvar: Pathogenic	.	.	.	.	.	.	.	.	.	.	.	.	.	.	.	.	0.943	1	1	0	6.66704e-06
Pathogenic	1	17033078	17033078	A	G	rs74315366	SDHB	exonic	stopgain	SDHB:NM_003000:exon3:c.C268T:p.R90X	.	Pathogenic	InterVar: Pathogenic PVS1=1 PS=[0, 0, 0, 0, 0] PM=[0, 1, 0, 0, 0, 0, 0] PP=[0, 0, 1, 0, 1, 0] BA1=0 BS=[0, 0, 0, 0, 0] BP=[0, 0, 0, 0, 0, 0, 0, 0]	Pathogenic	27817	Human_Phenotype_Ontology:HP:0002666,MONDO:MONDO:0008233,MedGen:C0031511,OMIM:171300|Human_Phenotype_Ontology:HP:0100723,MONDO:MONDO:0011719,MeSH:D046152,MedGen:C0238198,OMIM:606764,Orphanet:ORPHA44890|MONDO:MONDO:0007273,MedGen:C1861848,OMIM:115310|MONDO:MONDO:0011740,MedGen:C1847319,OMIM:606864,Orphanet:ORPHA97286|MONDO:MONDO:0015356,MedGen:C0027672,Orphanet:ORPHA140162,SNOMED_CT:699346009|MONDO…	Pheochromocytoma|Gastrointestinal_stromal_tumor|Paragangliomas_4|Carney-Stratakis_syndrome|Hereditary_cancer-predisposing_syndrome|Hereditary_Paraganglioma-Pheochromocytoma_Syndromes|not_provided	criteria_provided,_multiple_submitters,_no_conflicts	clinvar: Pathogenic	.	.	.	.	.	.	.	.	.	0.000199681	.	.	.	.	.	.	0.976	5	5	0	3.33357e-05
VUS	1	45329316	45329316	-	G	rs587780086	MUTYH	exonic	frameshift deletion	MUTYH:NM_001350650:exon15:c.1211delC:p.A404Efs*24,MUTYH:NM_001350651:exon15:c.1211delC:p.A404Efs*24,MUTYH:NM_001048171:exon16:c.1556delC:p.A519Efs*24,MUTYH:NM_001048172:exon16:c.1559delC:p.A520Efs*24,MUTYH:NM_001048173:exon16:c.1556delC:p.A519Efs*24,MUTYH:NM_001048174:exon16:c.1556delC:p.A519Efs*24,MUTYH:NM_001128425:exon16:c.1640delC:p.A547Efs*24,MUTYH:NM_001293190:exon16:c.1601delC:p.A534Efs*24…	.	Likely pathogenic	InterVar: Likely pathogenic PVS1=1 PS=[0, 0, 0, 0, 0] PM=[0, 1, 0, 0, 0, 0, 0] PP=[0, 0, 0, 0, 0, 0] BA1=0 BS=[0, 0, 0, 0, 0] BP=[0, 0, 0, 0, 0, 0, 0, 0]	Conflicting_interpretations_of_pathogenicity	133300	MONDO:MONDO:0012041,MedGen:C1837991,OMIM:608456,Orphanet:ORPHA247798|MONDO:MONDO:0015356,MedGen:C0027672,Orphanet:ORPHA140162,SNOMED_CT:699346009|MedGen:CN517202	MYH-associated_polyposis|Hereditary_cancer-predisposing_syndrome|not_provided	criteria_provided,_conflicting_interpretations	clinvar: Conflicting_interpretations_of_pathogenicity	.	.	.	.	.	.	.	.	.	.	.	.	.	.	.	.	.	4	4	0	2.66684e-05
VUS	1	45330558	45330559	-	CT	.	MUTYH	splicing	.	.	NM_001293195:exon16:r.spl;NM_001293192:exon15:r.spl;NM_001350651:exon14:r.spl;NM_001048171:exon15:r.spl;NM_001128425:exon15:r.spl;NM_012222:exon15:r.spl;NM_001293190:exon15:r.spl;NM_001293191:exon15:r.spl;NM_001048172:exon15:r.spl;NM_001048173:exon15:r.spl;NM_001048174:exon15:r.spl;NM_001350650:exon14:r.spl;NM_001293196:exon15:r.spl	Uncertain significance	InterVar: Uncertain significance PVS1=0 PS=[0, 0, 0, 0, 0] PM=[0, 1, 0, 0, 0, 0, 0] PP=[0, 0, 0, 0, 1, 0] BA1=0 BS=[0, 0, 0, 0, 0] BP=[0, 0, 0, 0, 0, 0, 0, 0]	Likely_pathogenic	650754	MONDO:MONDO:0012041,MedGen:C1837991,OMIM:608456,Orphanet:ORPHA247798	MYH-associated_polyposis	criteria_provided,_single_submitter	clinvar: Likely_pathogenic	.	.	.	.	.	.	.	.	.	.	.	.	.	.	.	.	.	1	1	0	6.66704e-06
VUS	1	45331240	45331240	T	G	rs200844166	MUTYH	exonic	nonsynonymous SNV	MUTYH:NM_001350650:exon13:c.C989A:p.A330D,MUTYH:NM_001350651:exon13:c.C989A:p.A330D,MUTYH:NM_001048171:exon14:c.C1334A:p.A445D,MUTYH:NM_001048172:exon14:c.C1337A:p.A446D,MUTYH:NM_001048173:exon14:c.C1334A:p.A445D,MUTYH:NM_001048174:exon14:c.C1334A:p.A445D,MUTYH:NM_001128425:exon14:c.C1418A:p.A473D,MUTYH:NM_001293190:exon14:c.C1379A:p.A460D,MUTYH:NM_001293191:exon14:c.C1367A:p.A456D,MUTYH:NM_00129…	.	Uncertain significance	InterVar: Uncertain significance PVS1=0 PS=[0, 0, 0, 0, 0] PM=[1, 1, 0, 0, 0, 0, 0] PP=[0, 0, 0, 0, 1, 0] BA1=0 BS=[0, 0, 0, 0, 0] BP=[1, 0, 0, 0, 0, 0, 0, 0]	Pathogenic	49463	MONDO:MONDO:0012041,MedGen:C1837991,OMIM:608456,Orphanet:ORPHA247798	MYH-associated_polyposis	no_assertion_criteria_provided	clinvar: Pathogenic	3.228e-05	0	0	0	0	0.0003	0	0	.	.	D	P	D	T	D	0.855	0.505	1	1	0	6.66704e-06
Pathogenic	1	45331529	45331529	A	G	rs529008617	MUTYH	exonic	nonsynonymous SNV	MUTYH:NM_001350650:exon12:c.C785T:p.P262L,MUTYH:NM_001350651:exon12:c.C785T:p.P262L,MUTYH:NM_001048171:exon13:c.C1130T:p.P377L,MUTYH:NM_001048172:exon13:c.C1133T:p.P378L,MUTYH:NM_001048173:exon13:c.C1130T:p.P377L,MUTYH:NM_001048174:exon13:c.C1130T:p.P377L,MUTYH:NM_001128425:exon13:c.C1214T:p.P405L,MUTYH:NM_001293190:exon13:c.C1175T:p.P392L,MUTYH:NM_001293191:exon13:c.C1163T:p.P388L,MUTYH:NM_00129…	.	Likely pathogenic	InterVar: Likely pathogenic PVS1=0 PS=[0, 0, 0, 0, 0] PM=[1, 1, 0, 0, 0, 0, 0] PP=[0, 0, 1, 0, 1, 0] BA1=0 BS=[0, 0, 0, 0, 0] BP=[1, 0, 0, 0, 0, 0, 0, 0]	Pathogenic	152318	MONDO:MONDO:0002032,MedGen:C0699790,SNOMED_CT:269533000|MONDO:MONDO:0012041,MedGen:C1837991,OMIM:608456,Orphanet:ORPHA247798|MONDO:MONDO:0015356,MedGen:C0027672,Orphanet:ORPHA140162,SNOMED_CT:699346009|MedGen:C3472624|MedGen:CN517202	Carcinoma_of_colon|MYH-associated_polyposis|Hereditary_cancer-predisposing_syndrome|B_lymphoblastic_leukemia_lymphoma,_no_ICD-O_subtype|not_provided	criteria_provided,_multiple_submitters,_no_conflicts	clinvar: Pathogenic	3.231e-05	0	0	0	0	0	6.67e-05	0	.	0.000199681	D	D	D	D	D	0.994	0.783	3	3	0	2.00013e-05
Likely_pathogenic	1	45331556	45331556	T	C	rs36053993	MUTYH	exonic	nonsynonymous SNV	MUTYH:NM_001350650:exon12:c.G758A:p.G253D,MUTYH:NM_001350651:exon12:c.G758A:p.G253D,MUTYH:NM_001048171:exon13:c.G1103A:p.G368D,MUTYH:NM_001048172:exon13:c.G1106A:p.G369D,MUTYH:NM_001048173:exon13:c.G1103A:p.G368D,MUTYH:NM_001048174:exon13:c.G1103A:p.G368D,MUTYH:NM_001128425:exon13:c.G1187A:p.G396D,MUTYH:NM_001293190:exon13:c.G1148A:p.G383D,MUTYH:NM_001293191:exon13:c.G1136A:p.G379D,MUTYH:NM_00129…	.	Likely pathogenic	InterVar: Likely pathogenic PVS1=0 PS=[0, 0, 0, 0, 0] PM=[1, 1, 0, 0, 0, 0, 0] PP=[0, 0, 1, 0, 1, 0] BA1=0 BS=[0, 0, 0, 0, 0] BP=[1, 0, 0, 0, 0, 0, 0, 0]	Pathogenic/Likely_pathogenic	20333	Human_Phenotype_Ontology:HP:0006722,MedGen:C1868072|Human_Phenotype_Ontology:HP:0006753,MONDO:MONDO:0021085,MeSH:D013274,MedGen:C0038356,SNOMED_CT:126824007|Human_Phenotype_Ontology:HP:0025318,MONDO:MONDO:0005140,MedGen:C0029925|Human_Phenotype_Ontology:HP:0030434,MONDO:MONDO:0007564,MeSH:D018296,MedGen:C0206711,OMIM:132600,Orphanet:ORPHA91414|MONDO:MONDO:0002032,MedGen:C0699790,SNOMED_CT:2695330…	Small_intestine_carcinoid|Neoplasm_of_stomach|Ovarian_carcinoma|Pilomatrixoma|Carcinoma_of_colon|Endometrial_cancer|MYH-associated_polyposis|Hereditary_cancer-predisposing_syndrome|Colorectal_adenomatous_polyposis,_autosomal_recessive,_with_pilomatricomas|not_specified|none_provided|not_provided	criteria_provided,_multiple_submitters,_no_conflicts	clinvar: Pathogenic/Likely_pathogenic	0.0032	0.0015	0.0036	0	0.0006	0.0023	0.0047	0.0031	0.0038	0.00239617	D	D	D	D	D	0.992	0.887	441	439	2	0.00516412
Pathogenic	1	45331558	45331558	C	T	rs587781628	MUTYH	splicing	.	.	NM_001293195:exon14:c.1103-2A>G;NM_001293192:exon13:c.827-2A>G;NM_001350651:exon12:c.758-2A>G;NM_001048171:exon13:c.1103-2A>G;NM_001128425:exon13:c.1187-2A>G;NM_012222:exon13:c.1178-2A>G;NM_001293190:exon13:c.1148-2A>G;NM_001293191:exon13:c.1136-2A>G;NM_001048172:exon13:c.1106-2A>G;NM_001048173:exon13:c.1103-2A>G;NM_001048174:exon13:c.1103-2A>G;NM_001350650:exon12:c.758-2A>G;NM_001293196:exon13:c…	Pathogenic	InterVar: Pathogenic PVS1=1 PS=[0, 0, 0, 0, 0] PM=[0, 1, 0, 0, 0, 0, 0] PP=[0, 0, 1, 0, 1, 0] BA1=0 BS=[0, 0, 0, 0, 0] BP=[0, 0, 0, 0, 0, 0, 0, 0]	Pathogenic/Likely_pathogenic	150996	Human_Phenotype_Ontology:HP:0006753,MONDO:MONDO:0021085,MeSH:D013274,MedGen:C0038356,SNOMED_CT:126824007|Human_Phenotype_Ontology:HP:0030434,MONDO:MONDO:0007564,MeSH:D018296,MedGen:C0206711,OMIM:132600,Orphanet:ORPHA91414|MONDO:MONDO:0002032,MedGen:C0699790,SNOMED_CT:269533000|MONDO:MONDO:0012041,MedGen:C1837991,OMIM:608456,Orphanet:ORPHA247798|MONDO:MONDO:0015356,MedGen:C0027672,Orphanet:ORPHA14…	Neoplasm_of_stomach|Pilomatrixoma|Carcinoma_of_colon|MYH-associated_polyposis|Hereditary_cancer-predisposing_syndrome|not_provided	criteria_provided,_multiple_submitters,_no_conflicts	clinvar: Pathogenic/Likely_pathogenic	3.23e-05	0	0	0	0	0	6.669e-05	0	.	.	.	.	.	.	.	.	0.956	5	5	0	3.33357e-05
Pathogenic	1	45331676	45331676	A	G	rs587783057	MUTYH	exonic	stopgain	MUTYH:NM_001350650:exon11:c.C742T:p.Q248X,MUTYH:NM_001350651:exon11:c.C742T:p.Q248X,MUTYH:NM_001048171:exon12:c.C1087T:p.Q363X,MUTYH:NM_001048172:exon12:c.C1090T:p.Q364X,MUTYH:NM_001048173:exon12:c.C1087T:p.Q363X,MUTYH:NM_001048174:exon12:c.C1087T:p.Q363X,MUTYH:NM_001128425:exon12:c.C1171T:p.Q391X,MUTYH:NM_001293190:exon12:c.C1132T:p.Q378X,MUTYH:NM_001293191:exon12:c.C1120T:p.Q374X,MUTYH:NM_00129…	.	Pathogenic	InterVar: Pathogenic PVS1=1 PS=[0, 0, 0, 0, 0] PM=[0, 1, 0, 0, 0, 0, 0] PP=[0, 0, 1, 0, 1, 0] BA1=0 BS=[0, 0, 0, 0, 0] BP=[0, 0, 0, 0, 0, 0, 0, 0]	Pathogenic	166274	MONDO:MONDO:0002032,MedGen:C0699790,SNOMED_CT:269533000|MONDO:MONDO:0012041,MedGen:C1837991,OMIM:608456,Orphanet:ORPHA247798|MONDO:MONDO:0015356,MedGen:C0027672,Orphanet:ORPHA140162,SNOMED_CT:699346009|MedGen:CN517202	Carcinoma_of_colon|MYH-associated_polyposis|Hereditary_cancer-predisposing_syndrome|not_provided	criteria_provided,_multiple_submitters,_no_conflicts	clinvar: Pathogenic	.	.	.	.	.	.	.	.	.	.	.	.	.	.	.	.	0.982	1	1	0	6.66704e-06
Pathogenic	1	45331700	45331700	-	G	rs587778536	MUTYH	exonic	frameshift deletion	MUTYH:NM_001350650:exon11:c.718delC:p.A242Pfs*23,MUTYH:NM_001350651:exon11:c.718delC:p.A242Pfs*23,MUTYH:NM_001048171:exon12:c.1063delC:p.A357Pfs*23,MUTYH:NM_001048172:exon12:c.1066delC:p.A358Pfs*23,MUTYH:NM_001048173:exon12:c.1063delC:p.A357Pfs*23,MUTYH:NM_001048174:exon12:c.1063delC:p.A357Pfs*23,MUTYH:NM_001128425:exon12:c.1147delC:p.A385Pfs*23,MUTYH:NM_001293190:exon12:c.1108delC:p.A372Pfs*23,M…	.	Likely pathogenic	InterVar: Likely pathogenic PVS1=1 PS=[0, 0, 0, 0, 0] PM=[0, 1, 0, 0, 0, 0, 0] PP=[0, 0, 0, 0, 0, 0] BA1=0 BS=[0, 0, 0, 0, 0] BP=[0, 0, 0, 0, 0, 0, 0, 0]	Conflicting_interpretations_of_pathogenicity	138599	MONDO:MONDO:0002032,MedGen:C0699790,SNOMED_CT:269533000|MONDO:MONDO:0009757,MedGen:C3179455,OMIM:257220|MONDO:MONDO:0012041,MedGen:C1837991,OMIM:608456,Orphanet:ORPHA247798|MONDO:MONDO:0015356,MedGen:C0027672,Orphanet:ORPHA140162,SNOMED_CT:699346009|MONDO:MONDO:0023113,MedGen:CN280943|MedGen:CN169374|MedGen:CN517202	Carcinoma_of_colon|Niemann-Pick_disease_type_C1|MYH-associated_polyposis|Hereditary_cancer-predisposing_syndrome|Familial_colorectal_cancer|not_specified|not_provided	criteria_provided,_conflicting_interpretations	clinvar: Conflicting_interpretations_of_pathogenicity	6.461e-05	0	0	0	0	0	0.0001	0	0.0011	.	.	.	.	.	.	.	.	1	1	0	6.66704e-06
Pathogenic	1	45331745	45331745	G	-	rs768130289	MUTYH	exonic	frameshift insertion	MUTYH:NM_001350650:exon11:c.672dupC:p.R225Qfs*164,MUTYH:NM_001350651:exon11:c.672dupC:p.R225Qfs*164,MUTYH:NM_001048171:exon12:c.1017dupC:p.R340Qfs*164,MUTYH:NM_001048172:exon12:c.1020dupC:p.R341Qfs*164,MUTYH:NM_001048173:exon12:c.1017dupC:p.R340Qfs*164,MUTYH:NM_001048174:exon12:c.1017dupC:p.R340Qfs*164,MUTYH:NM_001128425:exon12:c.1101dupC:p.R368Qfs*164,MUTYH:NM_001293190:exon12:c.1062dupC:p.R355Q…	.	Pathogenic	InterVar: Pathogenic PVS1=1 PS=[0, 0, 0, 0, 0] PM=[0, 1, 0, 0, 0, 0, 0] PP=[0, 0, 0, 0, 1, 0] BA1=0 BS=[0, 0, 0, 0, 0] BP=[0, 0, 0, 0, 0, 0, 0, 0]	Pathogenic/Likely_pathogenic	181673	MONDO:MONDO:0012041,MedGen:C1837991,OMIM:608456,Orphanet:ORPHA247798|MONDO:MONDO:0015356,MedGen:C0027672,Orphanet:ORPHA140162,SNOMED_CT:699346009|MedGen:CN517202	MYH-associated_polyposis|Hereditary_cancer-predisposing_syndrome|not_provided	criteria_provided,_multiple_submitters,_no_conflicts	clinvar: Pathogenic/Likely_pathogenic	.	.	.	.	.	.	.	.	.	.	.	.	.	.	.	.	.	1	1	0	6.66704e-06
Likely_pathogenic	1	45332215	45332215	A	G	rs374950566	MUTYH	exonic	nonsynonymous SNV	MUTYH:NM_001350650:exon9:c.C455T:p.P152L,MUTYH:NM_001350651:exon9:c.C455T:p.P152L,MUTYH:NM_001048171:exon10:c.C800T:p.P267L,MUTYH:NM_001048172:exon10:c.C803T:p.P268L,MUTYH:NM_001048173:exon10:c.C800T:p.P267L,MUTYH:NM_001048174:exon10:c.C800T:p.P267L,MUTYH:NM_001128425:exon10:c.C884T:p.P295L,MUTYH:NM_001293190:exon10:c.C845T:p.P282L,MUTYH:NM_001293191:exon10:c.C833T:p.P278L,MUTYH:NM_001293192:exon…	.	Likely pathogenic	InterVar: Likely pathogenic PVS1=0 PS=[0, 0, 0, 0, 0] PM=[1, 1, 0, 0, 0, 0, 0] PP=[0, 0, 1, 0, 1, 0] BA1=0 BS=[0, 0, 0, 0, 0] BP=[1, 0, 0, 0, 0, 0, 0, 0]	Pathogenic/Likely_pathogenic	181683	MONDO:MONDO:0002032,MedGen:C0699790,SNOMED_CT:269533000|MONDO:MONDO:0012041,MedGen:C1837991,OMIM:608456,Orphanet:ORPHA247798|MONDO:MONDO:0015356,MedGen:C0027672,Orphanet:ORPHA140162,SNOMED_CT:699346009|MedGen:CN517202	Carcinoma_of_colon|MYH-associated_polyposis|Hereditary_cancer-predisposing_syndrome|not_provided	criteria_provided,_multiple_submitters,_no_conflicts	clinvar: Pathogenic/Likely_pathogenic	.	.	.	.	.	.	.	.	7.7e-05	.	D	D	D	D	D	0.989	0.790	9	9	0	6.0005e-05
Likely_pathogenic	1	45332279	45332279	A	G	rs769237459	MUTYH	exonic	nonsynonymous SNV	MUTYH:NM_001350650:exon9:c.C391T:p.R131W,MUTYH:NM_001350651:exon9:c.C391T:p.R131W,MUTYH:NM_001048171:exon10:c.C736T:p.R246W,MUTYH:NM_001048172:exon10:c.C739T:p.R247W,MUTYH:NM_001048173:exon10:c.C736T:p.R246W,MUTYH:NM_001048174:exon10:c.C736T:p.R246W,MUTYH:NM_001128425:exon10:c.C820T:p.R274W,MUTYH:NM_001293190:exon10:c.C781T:p.R261W,MUTYH:NM_001293191:exon10:c.C769T:p.R257W,MUTYH:NM_001293192:exon…	.	Likely pathogenic	InterVar: Likely pathogenic PVS1=0 PS=[0, 0, 0, 0, 0] PM=[1, 1, 0, 0, 0, 0, 0] PP=[0, 0, 1, 0, 1, 0] BA1=0 BS=[0, 0, 0, 0, 0] BP=[1, 0, 0, 0, 0, 0, 0, 0]	Likely_pathogenic	442858	MONDO:MONDO:0012041,MedGen:C1837991,OMIM:608456,Orphanet:ORPHA247798|MONDO:MONDO:0015356,MedGen:C0027672,Orphanet:ORPHA140162,SNOMED_CT:699346009|MedGen:CN517202	MYH-associated_polyposis|Hereditary_cancer-predisposing_syndrome|not_provided	criteria_provided,_multiple_submitters,_no_conflicts	clinvar: Likely_pathogenic	.	.	.	.	.	.	.	.	.	.	D	D	D	D	D	0.971	0.836	2	2	0	1.33341e-05
Pathogenic	1	45332310	45332310	T	C	.	MUTYH	exonic	stopgain	MUTYH:NM_001350650:exon9:c.G360A:p.W120X,MUTYH:NM_001350651:exon9:c.G360A:p.W120X,MUTYH:NM_001048171:exon10:c.G705A:p.W235X,MUTYH:NM_001048172:exon10:c.G708A:p.W236X,MUTYH:NM_001048173:exon10:c.G705A:p.W235X,MUTYH:NM_001048174:exon10:c.G705A:p.W235X,MUTYH:NM_001128425:exon10:c.G789A:p.W263X,MUTYH:NM_001293190:exon10:c.G750A:p.W250X,MUTYH:NM_001293191:exon10:c.G738A:p.W246X,MUTYH:NM_001293192:exon…	.	Pathogenic	InterVar: Pathogenic PVS1=1 PS=[0, 0, 0, 0, 0] PM=[0, 1, 0, 0, 0, 0, 0] PP=[0, 0, 1, 0, 1, 0] BA1=0 BS=[0, 0, 0, 0, 0] BP=[0, 0, 0, 0, 0, 0, 0, 0]	Pathogenic	557300	MONDO:MONDO:0012041,MedGen:C1837991,OMIM:608456,Orphanet:ORPHA247798	MYH-associated_polyposis	criteria_provided,_single_submitter	clinvar: Pathogenic	3.235e-05	0	0	0	0	0	6.687e-05	0	.	.	.	.	.	.	D	.	0.993	1	1	0	6.66704e-06
Pathogenic	1	45332440	45332440	A	G	rs587782885	MUTYH	exonic	stopgain	MUTYH:NM_001350650:exon8:c.C310T:p.R104X,MUTYH:NM_001350651:exon8:c.C310T:p.R104X,MUTYH:NM_001048171:exon9:c.C655T:p.R219X,MUTYH:NM_001048172:exon9:c.C658T:p.R220X,MUTYH:NM_001048173:exon9:c.C655T:p.R219X,MUTYH:NM_001048174:exon9:c.C655T:p.R219X,MUTYH:NM_001128425:exon9:c.C739T:p.R247X,MUTYH:NM_001293190:exon9:c.C700T:p.R234X,MUTYH:NM_001293191:exon9:c.C688T:p.R230X,MUTYH:NM_001293192:exon9:c.C37…	.	Pathogenic	InterVar: Pathogenic PVS1=1 PS=[0, 0, 0, 0, 0] PM=[0, 1, 0, 0, 0, 0, 0] PP=[0, 0, 1, 0, 1, 0] BA1=0 BS=[0, 0, 0, 0, 0] BP=[0, 0, 0, 0, 0, 0, 0, 0]	Pathogenic	152717	MONDO:MONDO:0002032,MedGen:C0699790,SNOMED_CT:269533000|MONDO:MONDO:0012041,MedGen:C1837991,OMIM:608456,Orphanet:ORPHA247798|MONDO:MONDO:0015356,MedGen:C0027672,Orphanet:ORPHA140162,SNOMED_CT:699346009|MedGen:CN517202	Carcinoma_of_colon|MYH-associated_polyposis|Hereditary_cancer-predisposing_syndrome|not_provided	criteria_provided,_multiple_submitters,_no_conflicts	clinvar: Pathogenic	.	.	.	.	.	.	.	.	.	.	.	.	.	.	.	.	0.971	1	1	0	6.66704e-06
Likely_pathogenic	1	45332445	45332445	T	C	rs140342925	MUTYH	exonic	nonsynonymous SNV	MUTYH:NM_001350650:exon8:c.G305A:p.R102H,MUTYH:NM_001350651:exon8:c.G305A:p.R102H,MUTYH:NM_001048171:exon9:c.G650A:p.R217H,MUTYH:NM_001048172:exon9:c.G653A:p.R218H,MUTYH:NM_001048173:exon9:c.G650A:p.R217H,MUTYH:NM_001048174:exon9:c.G650A:p.R217H,MUTYH:NM_001128425:exon9:c.G734A:p.R245H,MUTYH:NM_001293190:exon9:c.G695A:p.R232H,MUTYH:NM_001293191:exon9:c.G683A:p.R228H,MUTYH:NM_001293192:exon9:c.G37…	.	Likely pathogenic	InterVar: Likely pathogenic PVS1=0 PS=[0, 0, 0, 0, 0] PM=[1, 1, 0, 0, 0, 0, 0] PP=[0, 0, 1, 0, 1, 0] BA1=0 BS=[0, 0, 0, 0, 0] BP=[1, 0, 0, 0, 0, 0, 0, 0]	Pathogenic/Likely_pathogenic	150591	Human_Phenotype_Ontology:HP:0003002,MONDO:MONDO:0004989,MedGen:C0678222|Human_Phenotype_Ontology:HP:0006753,MONDO:MONDO:0021085,MeSH:D013274,MedGen:C0038356,SNOMED_CT:126824007|Human_Phenotype_Ontology:HP:0030434,MONDO:MONDO:0007564,MeSH:D018296,MedGen:C0206711,OMIM:132600,Orphanet:ORPHA91414|MONDO:MONDO:0002032,MedGen:C0699790,SNOMED_CT:269533000|MONDO:MONDO:0012041,MedGen:C1837991,OMIM:608456,O…	Breast_carcinoma|Neoplasm_of_stomach|Pilomatrixoma|Carcinoma_of_colon|MYH-associated_polyposis|Hereditary_cancer-predisposing_syndrome|not_provided	criteria_provided,_multiple_submitters,_no_conflicts	clinvar: Pathogenic/Likely_pathogenic	9.701e-05	0	0	0	0.0012	0	0	0.0010	7.7e-05	.	D	D	D	D	D	0.983	0.721	92	92	0	0.000613554
Pathogenic	1	45332446	45332446	A	G	rs200495564	MUTYH	exonic	nonsynonymous SNV	MUTYH:NM_001350650:exon8:c.C304T:p.R102C,MUTYH:NM_001350651:exon8:c.C304T:p.R102C,MUTYH:NM_001048171:exon9:c.C649T:p.R217C,MUTYH:NM_001048172:exon9:c.C652T:p.R218C,MUTYH:NM_001048173:exon9:c.C649T:p.R217C,MUTYH:NM_001048174:exon9:c.C649T:p.R217C,MUTYH:NM_001128425:exon9:c.C733T:p.R245C,MUTYH:NM_001293190:exon9:c.C694T:p.R232C,MUTYH:NM_001293191:exon9:c.C682T:p.R228C,MUTYH:NM_001293192:exon9:c.C37…	.	Likely pathogenic	InterVar: Likely pathogenic PVS1=0 PS=[0, 0, 0, 0, 0] PM=[1, 1, 0, 0, 0, 0, 0] PP=[0, 0, 1, 0, 1, 0] BA1=0 BS=[0, 0, 0, 0, 0] BP=[1, 0, 0, 0, 0, 0, 0, 0]	Pathogenic	50200	MONDO:MONDO:0012041,MedGen:C1837991,OMIM:608456,Orphanet:ORPHA247798|MONDO:MONDO:0015356,MedGen:C0027672,Orphanet:ORPHA140162,SNOMED_CT:699346009|MONDO:MONDO:0023113,MedGen:CN280943|MedGen:CN517202	MYH-associated_polyposis|Hereditary_cancer-predisposing_syndrome|Familial_colorectal_cancer|not_provided	criteria_provided,_multiple_submitters,_no_conflicts	clinvar: Pathogenic	.	.	.	.	.	.	.	.	.	0.000199681	D	D	D	D	D	0.989	0.849	2	2	0	1.33341e-05
Pathogenic	1	45332794	45332794	T	C	rs143353451	MUTYH	exonic	nonsynonymous SNV	MUTYH:NM_001350650:exon6:c.G116A:p.R39H,MUTYH:NM_001350651:exon6:c.G116A:p.R39H,MUTYH:NM_001048171:exon7:c.G461A:p.R154H,MUTYH:NM_001048172:exon7:c.G464A:p.R155H,MUTYH:NM_001048173:exon7:c.G461A:p.R154H,MUTYH:NM_001048174:exon7:c.G461A:p.R154H,MUTYH:NM_001128425:exon7:c.G545A:p.R182H,MUTYH:NM_001293190:exon7:c.G506A:p.R169H,MUTYH:NM_001293191:exon7:c.G494A:p.R165H,MUTYH:NM_001293192:exon7:c.G185A…	.	Likely pathogenic	InterVar: Likely pathogenic PVS1=0 PS=[0, 0, 0, 0, 0] PM=[1, 1, 0, 0, 0, 0, 0] PP=[0, 0, 1, 0, 1, 0] BA1=0 BS=[0, 0, 0, 0, 0] BP=[1, 0, 0, 0, 0, 0, 0, 0]	Pathogenic	179937	MONDO:MONDO:0012041,MedGen:C1837991,OMIM:608456,Orphanet:ORPHA247798|MONDO:MONDO:0015356,MedGen:C0027672,Orphanet:ORPHA140162,SNOMED_CT:699346009|MedGen:CN169374|MedGen:CN517202	MYH-associated_polyposis|Hereditary_cancer-predisposing_syndrome|not_specified|not_provided	criteria_provided,_multiple_submitters,_no_conflicts	clinvar: Pathogenic	.	.	.	.	.	.	.	.	.	.	D	D	D	D	D	0.977	0.712	1	1	0	6.66704e-06
Pathogenic	1	45332795	45332795	A	G	rs747993448	MUTYH	exonic	nonsynonymous SNV	MUTYH:NM_001350650:exon6:c.C115T:p.R39C,MUTYH:NM_001350651:exon6:c.C115T:p.R39C,MUTYH:NM_001048171:exon7:c.C460T:p.R154C,MUTYH:NM_001048172:exon7:c.C463T:p.R155C,MUTYH:NM_001048173:exon7:c.C460T:p.R154C,MUTYH:NM_001048174:exon7:c.C460T:p.R154C,MUTYH:NM_001128425:exon7:c.C544T:p.R182C,MUTYH:NM_001293190:exon7:c.C505T:p.R169C,MUTYH:NM_001293191:exon7:c.C493T:p.R165C,MUTYH:NM_001293192:exon7:c.C184T…	.	Uncertain significance	InterVar: Uncertain significance PVS1=0 PS=[0, 0, 0, 0, 0] PM=[1, 1, 0, 0, 0, 0, 0] PP=[0, 0, 0, 0, 1, 0] BA1=0 BS=[0, 0, 0, 0, 0] BP=[1, 0, 0, 0, 0, 0, 0, 0]	Pathogenic/Likely_pathogenic	181710	MONDO:MONDO:0012041,MedGen:C1837991,OMIM:608456,Orphanet:ORPHA247798|MONDO:MONDO:0015356,MedGen:C0027672,Orphanet:ORPHA140162,SNOMED_CT:699346009|MedGen:CN517202	MYH-associated_polyposis|Hereditary_cancer-predisposing_syndrome|not_provided	criteria_provided,_multiple_submitters,_no_conflicts	clinvar: Pathogenic/Likely_pathogenic	.	.	.	.	.	.	.	.	.	.	D	D	D	T	D	0.976	0.733	2	2	0	1.33341e-05
Likely_pathogenic	1	45332803	45332803	C	T	rs34612342	MUTYH	exonic	nonsynonymous SNV	MUTYH:NM_001350650:exon6:c.A107G:p.Y36C,MUTYH:NM_001350651:exon6:c.A107G:p.Y36C,MUTYH:NM_001048171:exon7:c.A452G:p.Y151C,MUTYH:NM_001048172:exon7:c.A455G:p.Y152C,MUTYH:NM_001048173:exon7:c.A452G:p.Y151C,MUTYH:NM_001048174:exon7:c.A452G:p.Y151C,MUTYH:NM_001128425:exon7:c.A536G:p.Y179C,MUTYH:NM_001293190:exon7:c.A497G:p.Y166C,MUTYH:NM_001293191:exon7:c.A485G:p.Y162C,MUTYH:NM_001293192:exon7:c.A176G…	.	Likely pathogenic	InterVar: Likely pathogenic PVS1=0 PS=[0, 0, 0, 0, 0] PM=[1, 1, 0, 0, 0, 0, 0] PP=[0, 0, 1, 0, 1, 0] BA1=0 BS=[0, 0, 0, 0, 0] BP=[1, 0, 0, 0, 0, 0, 0, 0]	Pathogenic/Likely_pathogenic	20332	Human_Phenotype_Ontology:HP:0006753,MONDO:MONDO:0021085,MeSH:D013274,MedGen:C0038356,SNOMED_CT:126824007|Human_Phenotype_Ontology:HP:0012114,MONDO:MONDO:0002447,MedGen:C0476089,OMIM:608089,SNOMED_CT:254878006|Human_Phenotype_Ontology:HP:0030434,MONDO:MONDO:0007564,MeSH:D018296,MedGen:C0206711,OMIM:132600,Orphanet:ORPHA91414|MONDO:MONDO:0002032,MedGen:C0699790,SNOMED_CT:269533000|MONDO:MONDO:00120…	Neoplasm_of_stomach|Endometrial_carcinoma|Pilomatrixoma|Carcinoma_of_colon|MYH-associated_polyposis|Hereditary_cancer-predisposing_syndrome|not_specified|none_provided|not_provided	criteria_provided,_multiple_submitters,_no_conflicts	clinvar: Pathogenic/Likely_pathogenic	0.0015	0.0005	0	0	0	0.0023	0.0021	0.0020	0.0022	0.000199681	D	D	D	D	D	0.995	0.806	113	113	0	0.000753658
Pathogenic	1	45333115	45333115	C	G	.	MUTYH	exonic	stopgain	MUTYH:NM_001048171:exon5:c.C360G:p.Y120X,MUTYH:NM_001048172:exon5:c.C363G:p.Y121X,MUTYH:NM_001048173:exon5:c.C360G:p.Y120X,MUTYH:NM_001048174:exon5:c.C360G:p.Y120X,MUTYH:NM_001128425:exon5:c.C444G:p.Y148X,MUTYH:NM_001293190:exon5:c.C405G:p.Y135X,MUTYH:NM_001293191:exon5:c.C393G:p.Y131X,MUTYH:NM_001293192:exon5:c.C84G:p.Y28X,MUTYH:NM_001293196:exon5:c.C84G:p.Y28X,MUTYH:NM_012222:exon5:c.C435G:p.Y1…	.	Pathogenic	InterVar: Pathogenic PVS1=1 PS=[0, 0, 0, 0, 0] PM=[0, 1, 0, 0, 0, 0, 0] PP=[0, 0, 1, 0, 1, 0] BA1=0 BS=[0, 0, 0, 0, 0] BP=[0, 0, 0, 0, 0, 0, 0, 0]	Pathogenic	806674	MONDO:MONDO:0015356,MedGen:C0027672,Orphanet:ORPHA140162,SNOMED_CT:699346009	Hereditary_cancer-predisposing_syndrome	criteria_provided,_single_submitter	clinvar: Pathogenic	.	.	.	.	.	.	.	.	.	.	.	.	.	.	.	.	0.961	4	4	0	2.66684e-05
Likely_pathogenic	1	45333429	45333429	G	A	.	MUTYH	exonic	nonsynonymous SNV	MUTYH:NM_001048171:exon3:c.T248C:p.L83P,MUTYH:NM_001048172:exon3:c.T251C:p.L84P,MUTYH:NM_001048173:exon3:c.T248C:p.L83P,MUTYH:NM_001048174:exon3:c.T248C:p.L83P,MUTYH:NM_001128425:exon3:c.T332C:p.L111P,MUTYH:NM_001293190:exon3:c.T293C:p.L98P,MUTYH:NM_001293191:exon3:c.T281C:p.L94P,MUTYH:NM_012222:exon3:c.T323C:p.L108P,MUTYH:NM_001293195:exon4:c.T248C:p.L83P	.	Likely pathogenic	InterVar: Likely pathogenic PVS1=0 PS=[0, 0, 0, 0, 0] PM=[1, 1, 0, 0, 0, 0, 0] PP=[0, 0, 1, 0, 1, 0] BA1=0 BS=[0, 0, 0, 0, 0] BP=[1, 0, 0, 0, 0, 0, 0, 0]	Likely_pathogenic	557085	MONDO:MONDO:0012041,MedGen:C1837991,OMIM:608456,Orphanet:ORPHA247798|MONDO:MONDO:0015356,MedGen:C0027672,Orphanet:ORPHA140162,SNOMED_CT:699346009	MYH-associated_polyposis|Hereditary_cancer-predisposing_syndrome	criteria_provided,_multiple_submitters,_no_conflicts	clinvar: Likely_pathogenic	.	.	.	.	.	.	.	.	.	.	D	D	D	D	D	0.982	0.711	3	3	0	2.00013e-05
Likely_pathogenic	1	45333436	45333436	A	G	rs765123255	MUTYH	exonic	nonsynonymous SNV	MUTYH:NM_001048171:exon3:c.C241T:p.R81W,MUTYH:NM_001048172:exon3:c.C244T:p.R82W,MUTYH:NM_001048173:exon3:c.C241T:p.R81W,MUTYH:NM_001048174:exon3:c.C241T:p.R81W,MUTYH:NM_001128425:exon3:c.C325T:p.R109W,MUTYH:NM_001293190:exon3:c.C286T:p.R96W,MUTYH:NM_001293191:exon3:c.C274T:p.R92W,MUTYH:NM_012222:exon3:c.C316T:p.R106W,MUTYH:NM_001293195:exon4:c.C241T:p.R81W	.	Likely pathogenic	InterVar: Likely pathogenic PVS1=0 PS=[0, 0, 0, 0, 0] PM=[1, 1, 0, 0, 0, 0, 0] PP=[0, 0, 1, 0, 1, 0] BA1=0 BS=[0, 0, 0, 0, 0] BP=[1, 0, 0, 0, 0, 0, 0, 0]	Pathogenic/Likely_pathogenic	181726	MONDO:MONDO:0002032,MedGen:C0699790,SNOMED_CT:269533000|MONDO:MONDO:0012041,MedGen:C1837991,OMIM:608456,Orphanet:ORPHA247798|MONDO:MONDO:0015356,MedGen:C0027672,Orphanet:ORPHA140162,SNOMED_CT:699346009|MedGen:CN517202	Carcinoma_of_colon|MYH-associated_polyposis|Hereditary_cancer-predisposing_syndrome|not_provided	criteria_provided,_multiple_submitters,_no_conflicts	clinvar: Pathogenic/Likely_pathogenic	3.232e-05	0	0	0	0	0	6.672e-05	0	.	.	D	D	D	D	D	0.942	0.735	1	1	0	6.66704e-06
Pathogenic	1	45333449	45333449	T	G	rs121908380	MUTYH	exonic	stopgain	MUTYH:NM_001048171:exon3:c.C228A:p.Y76X,MUTYH:NM_001048172:exon3:c.C231A:p.Y77X,MUTYH:NM_001048173:exon3:c.C228A:p.Y76X,MUTYH:NM_001048174:exon3:c.C228A:p.Y76X,MUTYH:NM_001128425:exon3:c.C312A:p.Y104X,MUTYH:NM_001293190:exon3:c.C273A:p.Y91X,MUTYH:NM_001293191:exon3:c.C261A:p.Y87X,MUTYH:NM_012222:exon3:c.C303A:p.Y101X,MUTYH:NM_001293195:exon4:c.C228A:p.Y76X	.	Pathogenic	InterVar: Pathogenic PVS1=1 PS=[0, 0, 0, 0, 0] PM=[0, 1, 0, 0, 0, 0, 0] PP=[0, 0, 0, 0, 1, 0] BA1=0 BS=[0, 0, 0, 0, 0] BP=[0, 0, 0, 0, 0, 0, 0, 0]	Pathogenic	20335	MONDO:MONDO:0002032,MedGen:C0699790,SNOMED_CT:269533000|MONDO:MONDO:0012041,MedGen:C1837991,OMIM:608456,Orphanet:ORPHA247798|MONDO:MONDO:0015356,MedGen:C0027672,Orphanet:ORPHA140162,SNOMED_CT:699346009|MONDO:MONDO:0023113,MedGen:CN280943|MedGen:CN517202	Carcinoma_of_colon|MYH-associated_polyposis|Hereditary_cancer-predisposing_syndrome|Familial_colorectal_cancer|not_provided	criteria_provided,_multiple_submitters,_no_conflicts	clinvar: Pathogenic	3.232e-05	0	0	0	0	0	0	0.0010	.	.	.	.	.	.	.	.	0.916	1	1	0	6.66704e-06
Pathogenic	1	45333472	45333472	A	G	rs138775799	MUTYH	exonic	stopgain	MUTYH:NM_001048171:exon3:c.C205T:p.R69X,MUTYH:NM_001048172:exon3:c.C208T:p.R70X,MUTYH:NM_001048173:exon3:c.C205T:p.R69X,MUTYH:NM_001048174:exon3:c.C205T:p.R69X,MUTYH:NM_001128425:exon3:c.C289T:p.R97X,MUTYH:NM_001293190:exon3:c.C250T:p.R84X,MUTYH:NM_001293191:exon3:c.C238T:p.R80X,MUTYH:NM_012222:exon3:c.C280T:p.R94X,MUTYH:NM_001293195:exon4:c.C205T:p.R69X	.	Pathogenic	InterVar: Pathogenic PVS1=1 PS=[0, 0, 0, 0, 0] PM=[0, 1, 0, 0, 0, 0, 0] PP=[0, 0, 1, 0, 1, 0] BA1=0 BS=[0, 0, 0, 0, 0] BP=[0, 0, 0, 0, 0, 0, 0, 0]	Pathogenic	150541	MONDO:MONDO:0012041,MedGen:C1837991,OMIM:608456,Orphanet:ORPHA247798|MONDO:MONDO:0015356,MedGen:C0027672,Orphanet:ORPHA140162,SNOMED_CT:699346009|MedGen:CN517202	MYH-associated_polyposis|Hereditary_cancer-predisposing_syndrome|not_provided	criteria_provided,_multiple_submitters,_no_conflicts	clinvar: Pathogenic	3.232e-05	0.0001	0	0	0	0	0	0	7.7e-05	.	.	.	.	.	.	.	0.965	6	6	0	4.00029e-05
Pathogenic	1	45334493	45334493	A	G	rs587780088	MUTYH	exonic	stopgain	MUTYH:NM_001048171:exon2:c.C13T:p.R5X,MUTYH:NM_001048172:exon2:c.C13T:p.R5X,MUTYH:NM_001048173:exon2:c.C13T:p.R5X,MUTYH:NM_001048174:exon2:c.C13T:p.R5X,MUTYH:NM_001128425:exon2:c.C55T:p.R19X,MUTYH:NM_001293190:exon2:c.C55T:p.R19X,MUTYH:NM_001293191:exon2:c.C13T:p.R5X,MUTYH:NM_012222:exon2:c.C55T:p.R19X,MUTYH:NM_001293195:exon3:c.C13T:p.R5X	.	Pathogenic	InterVar: Pathogenic PVS1=1 PS=[0, 0, 0, 0, 0] PM=[0, 1, 0, 0, 0, 0, 0] PP=[0, 0, 1, 0, 1, 0] BA1=0 BS=[0, 0, 0, 0, 0] BP=[0, 0, 0, 0, 0, 0, 0, 0]	Pathogenic	133302	Human_Phenotype_Ontology:HP:0006753,MONDO:MONDO:0021085,MeSH:D013274,MedGen:C0038356,SNOMED_CT:126824007|Human_Phenotype_Ontology:HP:0030434,MONDO:MONDO:0007564,MeSH:D018296,MedGen:C0206711,OMIM:132600,Orphanet:ORPHA91414|MONDO:MONDO:0002032,MedGen:C0699790,SNOMED_CT:269533000|MONDO:MONDO:0012041,MedGen:C1837991,OMIM:608456,Orphanet:ORPHA247798|MONDO:MONDO:0015356,MedGen:C0027672,Orphanet:ORPHA14…	Neoplasm_of_stomach|Pilomatrixoma|Carcinoma_of_colon|MYH-associated_polyposis|Hereditary_cancer-predisposing_syndrome|not_provided	criteria_provided,_multiple_submitters,_no_conflicts	clinvar: Pathogenic	.	.	.	.	.	.	.	.	.	.	.	.	.	.	.	.	0.969	15	15	0	0.00010001
Likely_pathogenic	1	161340628	161340628	T	C	rs756676111	SDHC	exonic	nonsynonymous SNV	SDHC:NM_001035513:exon2:c.C55T:p.R19C,SDHC:NM_001035512:exon3:c.C112T:p.R38C,SDHC:NM_001278172:exon3:c.C112T:p.R38C,SDHC:NM_001035511:exon4:c.C214T:p.R72C,SDHC:NM_003001:exon4:c.C214T:p.R72C	.	Likely pathogenic	InterVar: Likely pathogenic PVS1=0 PS=[0, 0, 0, 0, 0] PM=[1, 1, 0, 0, 0, 0, 0] PP=[0, 0, 1, 0, 1, 0] BA1=0 BS=[0, 0, 0, 0, 0] BP=[0, 0, 0, 0, 0, 0, 0, 0]	Likely_pathogenic	627041	Human_Phenotype_Ontology:HP:0100723,MONDO:MONDO:0011719,MeSH:D046152,MedGen:C0238198,OMIM:606764,Orphanet:ORPHA44890|MONDO:MONDO:0011544,MedGen:C1854336,OMIM:605373	Gastrointestinal_stromal_tumor|Paragangliomas_3	criteria_provided,_single_submitter	clinvar: Likely_pathogenic	6.459e-05	0.0001	0	0	0	0	6.664e-05	0	.	.	D	D	D	D	D	0.991	0.706	1	1	0	6.66704e-06
Likely_pathogenic	1	161356812	161356812	G	A	.	SDHC	exonic	nonsynonymous SNV	SDHC:NM_001035513:exon3:c.A218G:p.Y73C,SDHC:NM_001035512:exon4:c.A275G:p.Y92C,SDHC:NM_003001:exon5:c.A377G:p.Y126C	.	Likely pathogenic	InterVar: Likely pathogenic PVS1=0 PS=[0, 0, 0, 0, 0] PM=[1, 1, 0, 0, 0, 0, 0] PP=[0, 0, 1, 0, 1, 0] BA1=0 BS=[0, 0, 0, 0, 0] BP=[0, 0, 0, 0, 0, 0, 0, 0]	Pathogenic/Likely_pathogenic	420734	Human_Phenotype_Ontology:HP:0100723,MONDO:MONDO:0011719,MeSH:D046152,MedGen:C0238198,OMIM:606764,Orphanet:ORPHA44890|MONDO:MONDO:0011544,MedGen:C1854336,OMIM:605373|MONDO:MONDO:0015356,MedGen:C0027672,Orphanet:ORPHA140162,SNOMED_CT:699346009|MONDO:MONDO:0017366,MedGen:C1708353,Orphanet:ORPHA29072|MedGen:CN517202	Gastrointestinal_stromal_tumor|Paragangliomas_3|Hereditary_cancer-predisposing_syndrome|Hereditary_Paraganglioma-Pheochromocytoma_Syndromes|not_provided	criteria_provided,_multiple_submitters,_no_conflicts	clinvar: Pathogenic/Likely_pathogenic	.	.	.	.	.	.	.	.	.	.	D	D	D	D	D	0.990	0.839	4	4	0	2.66684e-05
Pathogenic	1	161356821	161356821	A	G	.	SDHC	exonic	stopgain	SDHC:NM_001035513:exon3:c.G227A:p.W76X,SDHC:NM_001035512:exon4:c.G284A:p.W95X,SDHC:NM_003001:exon5:c.G386A:p.W129X	.	Pathogenic	InterVar: Pathogenic PVS1=1 PS=[0, 0, 0, 0, 0] PM=[0, 1, 0, 0, 0, 0, 0] PP=[0, 0, 1, 0, 1, 0] BA1=0 BS=[0, 0, 0, 0, 0] BP=[0, 0, 0, 0, 0, 0, 0, 0]	Pathogenic	966354	Human_Phenotype_Ontology:HP:0002859,MONDO:MONDO:0005212,MeSH:D012208,MedGen:C0035412,Orphanet:ORPHA780|MONDO:MONDO:0011544,MedGen:C1854336,OMIM:605373	Rhabdomyosarcoma_(disease)|Paragangliomas_3	criteria_provided,_single_submitter	clinvar: Pathogenic	.	.	.	.	.	.	.	.	.	.	.	.	.	.	.	.	0.996	1	1	0	6.66704e-06
Pathogenic	1	161356841	161356841	T	G	rs587776653	SDHC	splicing	.	.	NM_001035512:exon4:c.303+1G>T;NM_003001:exon5:c.405+1G>T;NM_001035513:exon3:c.246+1G>T	Pathogenic	InterVar: Pathogenic PVS1=1 PS=[0, 0, 0, 0, 0] PM=[0, 1, 0, 0, 0, 0, 0] PP=[0, 0, 1, 0, 1, 0] BA1=0 BS=[0, 0, 0, 0, 0] BP=[0, 0, 0, 0, 0, 0, 0, 0]	Pathogenic/Likely_pathogenic	22281	Human_Phenotype_Ontology:HP:0100723,MONDO:MONDO:0011719,MeSH:D046152,MedGen:C0238198,OMIM:606764,Orphanet:ORPHA44890|MONDO:MONDO:0011544,MedGen:C1854336,OMIM:605373|MONDO:MONDO:0015356,MedGen:C0027672,Orphanet:ORPHA140162,SNOMED_CT:699346009|MedGen:CN517202	Gastrointestinal_stromal_tumor|Paragangliomas_3|Hereditary_cancer-predisposing_syndrome|not_provided	criteria_provided,_multiple_submitters,_no_conflicts	clinvar: Pathogenic/Likely_pathogenic	.	.	.	.	.	.	.	.	.	.	.	.	.	.	.	.	0.954	1	1	0	6.66704e-06
Pathogenic	2	47403201	47403201	T	C	.	MSH2	exonic	stopgain	MSH2:NM_000251:exon1:c.C10T:p.Q4X	.	Pathogenic	InterVar: Pathogenic PVS1=1 PS=[0, 0, 0, 0, 0] PM=[0, 1, 0, 0, 0, 0, 0] PP=[0, 0, 1, 0, 0, 0] BA1=0 BS=[0, 0, 0, 0, 0] BP=[0, 0, 0, 0, 0, 0, 0, 0]	Conflicting_interpretations_of_pathogenicity	558123	MONDO:MONDO:0005835,MedGen:C4552100,OMIM:PS120435,Orphanet:ORPHA144|MedGen:C0009405	Lynch_syndrome|Hereditary_nonpolyposis_colorectal_neoplasms	criteria_provided,_conflicting_interpretations	clinvar: Conflicting_interpretations_of_pathogenicity	.	.	.	.	.	.	.	.	.	.	.	.	.	.	.	.	0.990	1	1	0	6.66704e-06
VUS	2	47410209	47410209	C	T	.	MSH2	exonic	nonsynonymous SNV	MSH2:NM_000251:exon3:c.T482C:p.V161A,MSH2:NM_001258281:exon4:c.T284C:p.V95A	.	Likely pathogenic	InterVar: Likely pathogenic PVS1=0 PS=[0, 0, 0, 0, 0] PM=[1, 1, 0, 0, 1, 0, 0] PP=[0, 0, 1, 0, 0, 0] BA1=0 BS=[0, 0, 0, 0, 0] BP=[1, 0, 0, 0, 0, 0, 0, 0]	Uncertain_significance	558137	MedGen:C0009405	Hereditary_nonpolyposis_colorectal_neoplasms	criteria_provided,_single_submitter	clinvar: Uncertain_significance	.	.	.	.	.	.	.	.	.	.	D	D	D	D	D	0.978	0.797	1	1	0	6.66704e-06
Likely_pathogenic	2	47410357	47410357	-	G	.	MSH2	exonic	frameshift deletion	MSH2:NM_000251:exon3:c.630delG:p.K212Nfs*2,MSH2:NM_001258281:exon4:c.432delG:p.K146Nfs*2	.	Pathogenic	InterVar: Pathogenic PVS1=1 PS=[0, 0, 0, 0, 0] PM=[0, 1, 0, 0, 0, 0, 0] PP=[0, 0, 0, 0, 1, 0] BA1=0 BS=[0, 0, 0, 0, 0] BP=[0, 0, 0, 0, 0, 0, 0, 0]	Pathogenic	419331	MONDO:MONDO:0015356,MedGen:C0027672,Orphanet:ORPHA140162,SNOMED_CT:699346009	Hereditary_cancer-predisposing_syndrome	criteria_provided,_single_submitter	clinvar: Pathogenic	.	.	.	.	.	.	.	.	.	.	.	.	.	.	.	.	.	1	1	0	6.66704e-06
VUS	2	47414418	47414418	-	G	.	MSH2	exonic	frameshift deletion	MSH2:NM_000251:exon5:c.942delG:p.G315Vfs*16,MSH2:NM_001258281:exon6:c.744delG:p.G249Vfs*16	.	Pathogenic	InterVar: Pathogenic PVS1=1 PS=[0, 0, 0, 0, 0] PM=[0, 1, 0, 0, 0, 0, 0] PP=[0, 0, 0, 0, 1, 0] BA1=0 BS=[0, 0, 0, 0, 0] BP=[0, 0, 0, 0, 0, 0, 0, 0]	Likely_pathogenic	609178	MONDO:MONDO:0007356,MedGen:C2936783,OMIM:120435	Lynch_syndrome_I	criteria_provided,_single_submitter	clinvar: Likely_pathogenic	.	.	.	.	.	.	.	.	.	.	.	.	.	.	.	.	.	22	22	0	0.000146685
Likely_pathogenic	2	47414420	47414420	G	T	rs587779195	MSH2	splicing	.	.	NM_001258281:exon6:c.744+2T>G;NM_000251:exon5:c.942+2T>G	Pathogenic	InterVar: Pathogenic PVS1=1 PS=[0, 0, 0, 0, 0] PM=[0, 1, 0, 0, 0, 0, 0] PP=[0, 0, 1, 0, 1, 0] BA1=0 BS=[0, 0, 0, 0, 0] BP=[0, 0, 0, 0, 0, 0, 0, 0]	Likely_pathogenic	96724	MONDO:MONDO:0005835,MedGen:C4552100,OMIM:PS120435,Orphanet:ORPHA144|MONDO:MONDO:0015356,MedGen:C0027672,Orphanet:ORPHA140162,SNOMED_CT:699346009|MedGen:C0009405	Lynch_syndrome|Hereditary_cancer-predisposing_syndrome|Hereditary_nonpolyposis_colorectal_neoplasms	reviewed_by_expert_panel	clinvar: Likely_pathogenic	.	.	.	.	.	.	.	.	.	.	.	.	.	.	.	.	0.946	8	8	0	5.33376e-05
VUS	2	47416398	47416398	G	C	rs267607939	MSH2	exonic	nonsynonymous SNV	MSH2:NM_000251:exon6:c.C1045G:p.P349A,MSH2:NM_001258281:exon7:c.C847G:p.P283A	.	Likely pathogenic	InterVar: Likely pathogenic PVS1=0 PS=[0, 0, 0, 0, 0] PM=[1, 1, 0, 0, 1, 0, 0] PP=[0, 0, 1, 0, 0, 0] BA1=0 BS=[0, 0, 0, 0, 0] BP=[1, 0, 0, 0, 0, 0, 0, 0]	Conflicting_interpretations_of_pathogenicity	95987	Human_Phenotype_Ontology:HP:0011797,MedGen:C1336839,OMIM:605074|MONDO:MONDO:0005835,MedGen:C4552100,OMIM:PS120435,Orphanet:ORPHA144|MONDO:MONDO:0007356,MedGen:C2936783,OMIM:120435|MONDO:MONDO:0008018,MedGen:C1321489,OMIM:158320,Orphanet:ORPHA587,SNOMED_CT:403824007|MONDO:MONDO:0010159,MedGen:C0265325,OMIM:276300,Orphanet:ORPHA252202,SNOMED_CT:61665008|MONDO:MONDO:0015356,MedGen:C0027672,Orphanet:…	Renal_cell_carcinoma,_papillary,_1|Lynch_syndrome|Lynch_syndrome_I|Muir-Torré_syndrome|Turcot_syndrome|Hereditary_cancer-predisposing_syndrome|Hereditary_nonpolyposis_colorectal_neoplasms|not_provided	criteria_provided,_conflicting_interpretations	clinvar: Conflicting_interpretations_of_pathogenicity	6.459e-05	0	0.0012	0	0	0	6.662e-05	0	7.7e-05	.	D	D	D	D	D	1.000	0.693	5	5	0	3.33357e-05
Pathogenic	2	47429891	47429892	-	AG	rs63750086	MSH2	exonic	frameshift deletion	MSH2:NM_000251:exon7:c.1226_1227del:p.Q409Rfs*7,MSH2:NM_001258281:exon8:c.1028_1029del:p.Q343Rfs*7	.	Pathogenic	InterVar: Pathogenic PVS1=1 PS=[0, 0, 0, 0, 0] PM=[0, 1, 0, 0, 0, 0, 0] PP=[0, 0, 0, 0, 1, 0] BA1=0 BS=[0, 0, 0, 0, 0] BP=[0, 0, 0, 0, 0, 0, 0, 0]	Pathogenic	96052	MONDO:MONDO:0005835,MedGen:C4552100,OMIM:PS120435,Orphanet:ORPHA144|MONDO:MONDO:0007356,MedGen:C2936783,OMIM:120435|MONDO:MONDO:0015356,MedGen:C0027672,Orphanet:ORPHA140162,SNOMED_CT:699346009|MedGen:C0009405|MedGen:CN517202	Lynch_syndrome|Lynch_syndrome_I|Hereditary_cancer-predisposing_syndrome|Hereditary_nonpolyposis_colorectal_neoplasms|not_provided	reviewed_by_expert_panel	clinvar: Pathogenic	.	.	.	.	.	.	.	.	.	.	.	.	.	.	.	.	.	1	1	0	6.66704e-06
Pathogenic	2	47445559	47445559	T	A	rs63751646	MSH2	exonic	stopgain	MSH2:NM_000251:exon8:c.A1288T:p.K430X,MSH2:NM_001258281:exon9:c.A1090T:p.K364X	.	Pathogenic	InterVar: Pathogenic PVS1=1 PS=[0, 0, 0, 0, 0] PM=[0, 1, 0, 0, 0, 0, 0] PP=[0, 0, 0, 0, 1, 0] BA1=0 BS=[0, 0, 0, 0, 0] BP=[0, 0, 0, 0, 0, 0, 0, 0]	Pathogenic	96093	MONDO:MONDO:0005835,MedGen:C4552100,OMIM:PS120435,Orphanet:ORPHA144|MONDO:MONDO:0018630,MedGen:C1333990,OMIM:PS120435,Orphanet:ORPHA443909	Lynch_syndrome|Hereditary_nonpolyposis_colon_cancer	reviewed_by_expert_panel	clinvar: Pathogenic	.	.	.	.	.	.	.	.	.	.	.	.	.	.	.	.	0.967	1	1	0	6.66704e-06
Likely_pathogenic	2	47466718	47466718	A	G	rs63751207	MSH2	exonic	nonsynonymous SNV	MSH2:NM_000251:exon10:c.G1571A:p.R524H,MSH2:NM_001258281:exon11:c.G1373A:p.R458H	.	Likely pathogenic	InterVar: Likely pathogenic PVS1=0 PS=[0, 0, 0, 0, 0] PM=[1, 1, 0, 0, 1, 0, 0] PP=[0, 0, 1, 0, 0, 0] BA1=0 BS=[0, 0, 0, 0, 0] BP=[1, 0, 0, 0, 0, 0, 0, 0]	Uncertain_significance	180015	MONDO:MONDO:0005835,MedGen:C4552100,OMIM:PS120435,Orphanet:ORPHA144|MONDO:MONDO:0015356,MedGen:C0027672,Orphanet:ORPHA140162,SNOMED_CT:699346009|MedGen:C0009405|MedGen:CN517202	Lynch_syndrome|Hereditary_cancer-predisposing_syndrome|Hereditary_nonpolyposis_colorectal_neoplasms|not_provided	criteria_provided,_multiple_submitters,_no_conflicts	clinvar: Uncertain_significance	3.23e-05	0	0	0	0	0	6.663e-05	0	.	.	D	D	D	D	D	0.979	0.901	2	2	0	1.33341e-05
Pathogenic	2	47478449	47478449	-	T	rs63749983	MSH2	exonic	frameshift deletion	MSH2:NM_000251:exon14:c.2388delT:p.V797Lfs*15,MSH2:NM_001258281:exon15:c.2190delT:p.V731Lfs*15	.	Pathogenic	InterVar: Pathogenic PVS1=1 PS=[0, 0, 0, 0, 0] PM=[0, 1, 0, 0, 0, 0, 0] PP=[0, 0, 0, 0, 1, 0] BA1=0 BS=[0, 0, 0, 0, 0] BP=[0, 0, 0, 0, 0, 0, 0, 0]	Pathogenic	96438	MONDO:MONDO:0005835,MedGen:C4552100,OMIM:PS120435,Orphanet:ORPHA144|MONDO:MONDO:0015356,MedGen:C0027672,Orphanet:ORPHA140162,SNOMED_CT:699346009|MedGen:CN517202	Lynch_syndrome|Hereditary_cancer-predisposing_syndrome|not_provided	reviewed_by_expert_panel	clinvar: Pathogenic	.	.	.	.	.	.	.	.	.	.	.	.	.	.	.	.	.	1	1	0	6.66704e-06
Pathogenic	2	47478507	47478507	T	C	rs63749917	MSH2	exonic	stopgain	MSH2:NM_000251:exon14:c.C2446T:p.Q816X,MSH2:NM_001258281:exon15:c.C2248T:p.Q750X	.	Pathogenic	InterVar: Pathogenic PVS1=1 PS=[0, 0, 0, 0, 0] PM=[0, 1, 0, 0, 0, 0, 0] PP=[0, 0, 1, 0, 1, 0] BA1=0 BS=[0, 0, 0, 0, 0] BP=[0, 0, 0, 0, 0, 0, 0, 0]	Pathogenic	96449	MONDO:MONDO:0005835,MedGen:C4552100,OMIM:PS120435,Orphanet:ORPHA144|MONDO:MONDO:0015356,MedGen:C0027672,Orphanet:ORPHA140162,SNOMED_CT:699346009|MedGen:C0009405	Lynch_syndrome|Hereditary_cancer-predisposing_syndrome|Hereditary_nonpolyposis_colorectal_neoplasms	reviewed_by_expert_panel	clinvar: Pathogenic	.	.	.	.	.	.	.	.	.	.	.	.	.	.	.	.	0.995	1	1	0	6.66704e-06
Pathogenic	2	47482800	47482800	T	G	.	MSH2	exonic	stopgain	MSH2:NM_000251:exon16:c.G2656T:p.E886X,MSH2:NM_001258281:exon17:c.G2458T:p.E820X	.	Pathogenic	InterVar: Pathogenic PVS1=1 PS=[0, 0, 0, 0, 0] PM=[0, 1, 0, 0, 0, 0, 0] PP=[0, 0, 1, 0, 1, 0] BA1=0 BS=[0, 0, 0, 0, 0] BP=[0, 0, 0, 0, 0, 0, 0, 0]	Pathogenic	427167	MedGen:C0009405|MedGen:CN517202	Hereditary_nonpolyposis_colorectal_neoplasms|not_provided	criteria_provided,_single_submitter	clinvar: Pathogenic	.	.	.	.	.	.	.	.	.	.	.	.	.	.	.	.	0.998	1	1	0	6.66704e-06
VUS	2	47783357	47783357	CTTCCCCA	-	.	MSH6	exonic	frameshift insertion	MSH6:NM_000179:exon1:c.124_125insCTTCCCCA:p.G45Lfs*39,MSH6:NM_001281492:exon1:c.124_125insCTTCCCCA:p.G45Lfs*39	.	Pathogenic	InterVar: Pathogenic PVS1=1 PS=[0, 0, 0, 0, 0] PM=[0, 1, 0, 0, 0, 0, 0] PP=[0, 0, 0, 0, 1, 0] BA1=0 BS=[0, 0, 0, 0, 0] BP=[0, 0, 0, 0, 0, 0, 0, 0]	Likely_pathogenic	480462	MONDO:MONDO:0013710,MedGen:C1833477,OMIM:614350	Hereditary_nonpolyposis_colorectal_cancer_type_5	criteria_provided,_single_submitter	clinvar: Likely_pathogenic	.	.	.	.	.	.	.	.	.	.	.	.	.	.	.	.	.	1	1	0	6.66704e-06
Pathogenic	2	47795934	47795934	G	C	.	MSH6	exonic	stopgain	MSH6:NM_000179:exon3:c.C498G:p.Y166X	.	Pathogenic	InterVar: Pathogenic PVS1=1 PS=[0, 0, 0, 0, 0] PM=[0, 1, 0, 0, 0, 0, 0] PP=[0, 0, 0, 0, 1, 0] BA1=0 BS=[0, 0, 0, 0, 0] BP=[0, 0, 0, 0, 0, 0, 0, 0]	Pathogenic	826654	MedGen:C0009405	Hereditary_nonpolyposis_colorectal_neoplasms	criteria_provided,_single_submitter	clinvar: Pathogenic	.	.	.	.	.	.	.	.	.	.	.	.	.	.	.	.	0.958	1	1	0	6.66704e-06
Pathogenic	2	47796055	47796055	T	G	.	MSH6	exonic	stopgain	MSH6:NM_000179:exon3:c.G619T:p.E207X	.	Pathogenic	InterVar: Pathogenic PVS1=1 PS=[0, 0, 0, 0, 0] PM=[0, 1, 0, 0, 0, 0, 0] PP=[0, 0, 1, 0, 1, 0] BA1=0 BS=[0, 0, 0, 0, 0] BP=[0, 0, 0, 0, 0, 0, 0, 0]	Likely_pathogenic	626440	MONDO:MONDO:0007356,MedGen:C2936783,OMIM:120435	Lynch_syndrome_I	criteria_provided,_single_submitter	clinvar: Likely_pathogenic	.	.	.	.	.	.	.	.	.	.	.	.	.	.	.	.	0.981	1	1	0	6.66704e-06
Pathogenic	2	47799083	47799083	G	A	.	MSH6	exonic	nonsynonymous SNV	MSH6:NM_001281492:exon2:c.A710G:p.H237R,MSH6:NM_001281493:exon3:c.A194G:p.H65R,MSH6:NM_000179:exon4:c.A1100G:p.H367R,MSH6:NM_001281494:exon4:c.A194G:p.H65R	.	Likely pathogenic	InterVar: Likely pathogenic PVS1=0 PS=[0, 0, 0, 0, 0] PM=[1, 1, 0, 0, 0, 0, 0] PP=[0, 0, 1, 0, 1, 0] BA1=0 BS=[0, 0, 0, 0, 0] BP=[1, 0, 0, 0, 0, 0, 0, 0]	Pathogenic	511144	MONDO:MONDO:0007356,MedGen:C2936783,OMIM:120435	Lynch_syndrome_I	reviewed_by_expert_panel	clinvar: Pathogenic	.	.	.	.	.	.	.	.	.	.	D	D	D	D	D	0.918	0.691	2	2	0	1.33341e-05
Pathogenic	2	47799221	47799221	A	G	rs786201049	MSH6	exonic	stopgain	MSH6:NM_001281492:exon2:c.G848A:p.W283X,MSH6:NM_001281493:exon3:c.G332A:p.W111X,MSH6:NM_000179:exon4:c.G1238A:p.W413X,MSH6:NM_001281494:exon4:c.G332A:p.W111X	.	Pathogenic	InterVar: Pathogenic PVS1=1 PS=[0, 0, 0, 0, 0] PM=[0, 1, 0, 0, 0, 0, 0] PP=[0, 0, 1, 0, 1, 0] BA1=0 BS=[0, 0, 0, 0, 0] BP=[0, 0, 0, 0, 0, 0, 0, 0]	Pathogenic	182060	Human_Phenotype_Ontology:HP:0012114,MONDO:MONDO:0002447,MedGen:C0476089,OMIM:608089,SNOMED_CT:254878006|MONDO:MONDO:0015356,MedGen:C0027672,Orphanet:ORPHA140162,SNOMED_CT:699346009|MedGen:C0009405	Endometrial_carcinoma|Hereditary_cancer-predisposing_syndrome|Hereditary_nonpolyposis_colorectal_neoplasms	criteria_provided,_multiple_submitters,_no_conflicts	clinvar: Pathogenic	.	.	.	.	.	.	.	.	.	.	.	.	.	.	.	.	0.982	1	1	0	6.66704e-06
Pathogenic	2	47799282	47799282	G	T	.	MSH6	exonic	stopgain	MSH6:NM_001281492:exon2:c.T909G:p.Y303X,MSH6:NM_001281493:exon3:c.T393G:p.Y131X,MSH6:NM_000179:exon4:c.T1299G:p.Y433X,MSH6:NM_001281494:exon4:c.T393G:p.Y131X	.	Pathogenic	InterVar: Pathogenic PVS1=1 PS=[0, 0, 0, 0, 0] PM=[0, 1, 0, 0, 0, 0, 0] PP=[0, 0, 1, 0, 1, 0] BA1=0 BS=[0, 0, 0, 0, 0] BP=[0, 0, 0, 0, 0, 0, 0, 0]	Pathogenic	419463	MONDO:MONDO:0002032,MedGen:C0699790,SNOMED_CT:269533000|MONDO:MONDO:0015356,MedGen:C0027672,Orphanet:ORPHA140162,SNOMED_CT:699346009|MedGen:C0009405	Carcinoma_of_colon|Hereditary_cancer-predisposing_syndrome|Hereditary_nonpolyposis_colorectal_neoplasms	criteria_provided,_multiple_submitters,_no_conflicts	clinvar: Pathogenic	.	.	.	.	.	.	.	.	.	.	.	.	.	.	.	.	0.965	4	4	0	2.66684e-05
VUS	2	47799604	47799604	G	A	rs587779778	MSH6	exonic	nonsynonymous SNV	MSH6:NM_001281492:exon2:c.A1231G:p.S411G,MSH6:NM_001281493:exon3:c.A715G:p.S239G,MSH6:NM_000179:exon4:c.A1621G:p.S541G,MSH6:NM_001281494:exon4:c.A715G:p.S239G	.	Likely pathogenic	InterVar: Likely pathogenic PVS1=0 PS=[0, 0, 0, 0, 0] PM=[1, 1, 0, 0, 1, 0, 0] PP=[0, 0, 0, 0, 0, 0] BA1=0 BS=[0, 0, 0, 0, 0] BP=[1, 0, 0, 0, 0, 0, 0, 0]	Uncertain_significance	630257	MONDO:MONDO:0015356,MedGen:C0027672,Orphanet:ORPHA140162,SNOMED_CT:699346009|MedGen:C0009405	Hereditary_cancer-predisposing_syndrome|Hereditary_nonpolyposis_colorectal_neoplasms	criteria_provided,_multiple_submitters,_no_conflicts	clinvar: Uncertain_significance	.	.	.	.	.	.	.	.	.	.	T	B	D	T	D	0.622	0.364	2	2	0	1.33341e-05
Pathogenic	2	47799722	47799722	A	C	.	MSH6	exonic	stopgain	MSH6:NM_001281492:exon2:c.C1349A:p.S450X,MSH6:NM_001281493:exon3:c.C833A:p.S278X,MSH6:NM_000179:exon4:c.C1739A:p.S580X,MSH6:NM_001281494:exon4:c.C833A:p.S278X	.	Pathogenic	InterVar: Pathogenic PVS1=1 PS=[0, 0, 0, 0, 0] PM=[0, 1, 0, 0, 0, 0, 0] PP=[0, 0, 1, 0, 1, 0] BA1=0 BS=[0, 0, 0, 0, 0] BP=[0, 0, 0, 0, 0, 0, 0, 0]	Pathogenic	826707	MedGen:C0009405|MedGen:CN517202	Hereditary_nonpolyposis_colorectal_neoplasms|not_provided	criteria_provided,_single_submitter	clinvar: Pathogenic	.	.	.	.	.	.	.	.	.	.	.	.	.	.	.	.	0.974	1	1	0	6.66704e-06
Pathogenic	2	47799798	47799799	-	TA	.	MSH6	exonic	frameshift deletion	MSH6:NM_001281492:exon2:c.1425_1426del:p.K476Nfs*33,MSH6:NM_001281493:exon3:c.909_910del:p.K304Nfs*33,MSH6:NM_000179:exon4:c.1815_1816del:p.K606Nfs*33,MSH6:NM_001281494:exon4:c.909_910del:p.K304Nfs*33	.	Pathogenic	InterVar: Pathogenic PVS1=1 PS=[0, 0, 0, 0, 0] PM=[0, 1, 0, 0, 0, 0, 0] PP=[0, 0, 0, 0, 1, 0] BA1=0 BS=[0, 0, 0, 0, 0] BP=[0, 0, 0, 0, 0, 0, 0, 0]	Pathogenic	393047	MONDO:MONDO:0015356,MedGen:C0027672,Orphanet:ORPHA140162,SNOMED_CT:699346009|MONDO:MONDO:0018630,MedGen:C1333990,OMIM:PS120435,Orphanet:ORPHA443909|MedGen:C0009405|MedGen:CN517202	Hereditary_cancer-predisposing_syndrome|Hereditary_nonpolyposis_colon_cancer|Hereditary_nonpolyposis_colorectal_neoplasms|not_provided	criteria_provided,_multiple_submitters,_no_conflicts	clinvar: Pathogenic	.	.	.	.	.	.	.	.	.	.	.	.	.	.	.	.	.	1	1	0	6.66704e-06
VUS	2	47799890	47799891	-	CT	.	MSH6	exonic	frameshift deletion	MSH6:NM_001281492:exon2:c.1517_1518del:p.L507Pfs*2,MSH6:NM_001281493:exon3:c.1001_1002del:p.L335Pfs*2,MSH6:NM_000179:exon4:c.1907_1908del:p.L637Pfs*2,MSH6:NM_001281494:exon4:c.1001_1002del:p.L335Pfs*2	.	Pathogenic	InterVar: Pathogenic PVS1=1 PS=[0, 0, 0, 0, 0] PM=[0, 1, 0, 0, 0, 0, 0] PP=[0, 0, 0, 0, 1, 0] BA1=0 BS=[0, 0, 0, 0, 0] BP=[0, 0, 0, 0, 0, 0, 0, 0]	Pathogenic	976236	MedGen:CN517202	not_provided	criteria_provided,_single_submitter	clinvar: Pathogenic	.	.	.	.	.	.	.	.	.	.	.	.	.	.	.	.	.	1	1	0	6.66704e-06
Pathogenic	2	47800053	47800053	A	C	.	MSH6	exonic	stopgain	MSH6:NM_001281492:exon2:c.C1680A:p.Y560X,MSH6:NM_001281493:exon3:c.C1164A:p.Y388X,MSH6:NM_000179:exon4:c.C2070A:p.Y690X,MSH6:NM_001281494:exon4:c.C1164A:p.Y388X	.	Pathogenic	InterVar: Pathogenic PVS1=1 PS=[0, 0, 0, 0, 0] PM=[0, 1, 0, 0, 0, 0, 0] PP=[0, 0, 1, 0, 1, 0] BA1=0 BS=[0, 0, 0, 0, 0] BP=[0, 0, 0, 0, 0, 0, 0, 0]	Pathogenic	473038	MONDO:MONDO:0015356,MedGen:C0027672,Orphanet:ORPHA140162,SNOMED_CT:699346009	Hereditary_cancer-predisposing_syndrome	criteria_provided,_single_submitter	clinvar: Pathogenic	.	.	.	.	.	.	.	.	.	.	.	.	.	.	.	.	0.975	1	1	0	6.66704e-06
Pathogenic	2	47800211	47800211	G	-	rs773290953	MSH6	exonic	frameshift insertion	MSH6:NM_001281492:exon2:c.1839dupG:p.E614Gfs*12,MSH6:NM_001281493:exon3:c.1323dupG:p.E442Gfs*12,MSH6:NM_000179:exon4:c.2229dupG:p.E744Gfs*12,MSH6:NM_001281494:exon4:c.1323dupG:p.E442Gfs*12	.	Pathogenic	InterVar: Pathogenic PVS1=1 PS=[0, 0, 0, 0, 0] PM=[0, 1, 0, 0, 0, 0, 0] PP=[0, 0, 0, 0, 1, 0] BA1=0 BS=[0, 0, 0, 0, 0] BP=[0, 0, 0, 0, 0, 0, 0, 0]	Pathogenic/Likely_pathogenic	182101	Human_Phenotype_Ontology:HP:0012114,MONDO:MONDO:0002447,MedGen:C0476089,OMIM:608089,SNOMED_CT:254878006|MONDO:MONDO:0005835,MedGen:C4552100,OMIM:PS120435,Orphanet:ORPHA144|MONDO:MONDO:0013710,MedGen:C1833477,OMIM:614350|MONDO:MONDO:0015356,MedGen:C0027672,Orphanet:ORPHA140162,SNOMED_CT:699346009|MedGen:C0009405|MedGen:CN517202	Endometrial_carcinoma|Lynch_syndrome|Hereditary_nonpolyposis_colorectal_cancer_type_5|Hereditary_cancer-predisposing_syndrome|Hereditary_nonpolyposis_colorectal_neoplasms|not_provided	criteria_provided,_multiple_submitters,_no_conflicts	clinvar: Pathogenic/Likely_pathogenic	3.229e-05	0	0	0	0	0	6.662e-05	0	.	.	.	.	.	.	.	.	.	1	1	0	6.66704e-06
Pathogenic	2	47800297	47800297	T	C	rs63750138	MSH6	exonic	nonsynonymous SNV	MSH6:NM_001281492:exon2:c.C1924T:p.R642W,MSH6:NM_001281493:exon3:c.C1408T:p.R470W,MSH6:NM_000179:exon4:c.C2314T:p.R772W,MSH6:NM_001281494:exon4:c.C1408T:p.R470W	.	Likely pathogenic	InterVar: Likely pathogenic PVS1=0 PS=[0, 0, 0, 0, 0] PM=[1, 1, 0, 0, 0, 0, 0] PP=[0, 0, 1, 0, 1, 0] BA1=0 BS=[0, 0, 0, 0, 0] BP=[1, 0, 0, 0, 0, 0, 0, 0]	Pathogenic	94741	MONDO:MONDO:0002032,MedGen:C0699790,SNOMED_CT:269533000|MONDO:MONDO:0005835,MedGen:C4552100,OMIM:PS120435,Orphanet:ORPHA144|MONDO:MONDO:0015356,MedGen:C0027672,Orphanet:ORPHA140162,SNOMED_CT:699346009|MedGen:C0009405|MedGen:CN517202	Carcinoma_of_colon|Lynch_syndrome|Hereditary_cancer-predisposing_syndrome|Hereditary_nonpolyposis_colorectal_neoplasms|not_provided	reviewed_by_expert_panel	clinvar: Pathogenic	.	.	.	.	.	.	.	.	.	.	D	D	D	D	D	0.987	0.709	1	1	0	6.66704e-06
Pathogenic	2	47800714	47800714	T	C	rs63751017	MSH6	exonic	stopgain	MSH6:NM_001281492:exon2:c.C2341T:p.R781X,MSH6:NM_001281493:exon3:c.C1825T:p.R609X,MSH6:NM_000179:exon4:c.C2731T:p.R911X,MSH6:NM_001281494:exon4:c.C1825T:p.R609X	.	Pathogenic	InterVar: Pathogenic PVS1=1 PS=[0, 0, 0, 0, 0] PM=[0, 1, 0, 0, 0, 0, 0] PP=[0, 0, 1, 0, 1, 0] BA1=0 BS=[0, 0, 0, 0, 0] BP=[0, 0, 0, 0, 0, 0, 0, 0]	Pathogenic	94786	Human_Phenotype_Ontology:HP:0012114,MONDO:MONDO:0002447,MedGen:C0476089,OMIM:608089,SNOMED_CT:254878006|MONDO:MONDO:0002032,MedGen:C0699790,SNOMED_CT:269533000|MONDO:MONDO:0005835,MedGen:C4552100,OMIM:PS120435,Orphanet:ORPHA144|MONDO:MONDO:0010159,MedGen:C0265325,OMIM:276300,Orphanet:ORPHA252202,SNOMED_CT:61665008|MONDO:MONDO:0013710,MedGen:C1833477,OMIM:614350|MONDO:MONDO:0015356,MedGen:C0027672…	Endometrial_carcinoma|Carcinoma_of_colon|Lynch_syndrome|Turcot_syndrome|Hereditary_nonpolyposis_colorectal_cancer_type_5|Hereditary_cancer-predisposing_syndrome|Hereditary_nonpolyposis_colorectal_neoplasms|not_provided	reviewed_by_expert_panel	clinvar: Pathogenic	3.229e-05	0	0	0	0	0	6.664e-05	0	7.7e-05	.	.	.	.	.	.	.	0.963	1	1	0	6.66704e-06
Pathogenic	2	47800815	47800816	-	AA	rs730881827	MSH6	exonic	frameshift deletion	MSH6:NM_001281492:exon2:c.2442_2443del:p.I814Mfs*4,MSH6:NM_001281493:exon3:c.1926_1927del:p.I642Mfs*4,MSH6:NM_000179:exon4:c.2832_2833del:p.I944Mfs*4,MSH6:NM_001281494:exon4:c.1926_1927del:p.I642Mfs*4	.	Pathogenic	InterVar: Pathogenic PVS1=1 PS=[0, 0, 0, 0, 0] PM=[0, 1, 0, 0, 0, 0, 0] PP=[0, 0, 0, 0, 1, 0] BA1=0 BS=[0, 0, 0, 0, 0] BP=[0, 0, 0, 0, 0, 0, 0, 0]	Pathogenic	180080	MONDO:MONDO:0013710,MedGen:C1833477,OMIM:614350|MONDO:MONDO:0015356,MedGen:C0027672,Orphanet:ORPHA140162,SNOMED_CT:699346009|MedGen:C0009405|MedGen:CN517202	Hereditary_nonpolyposis_colorectal_cancer_type_5|Hereditary_cancer-predisposing_syndrome|Hereditary_nonpolyposis_colorectal_neoplasms|not_provided	criteria_provided,_multiple_submitters,_no_conflicts	clinvar: Pathogenic	.	.	.	.	.	.	.	.	.	.	.	.	.	.	.	.	.	1	1	0	6.66704e-06
Pathogenic	2	47801001	47801001	G	C	.	MSH6	exonic	stopgain	MSH6:NM_001281492:exon2:c.C2628G:p.Y876X,MSH6:NM_001281493:exon3:c.C2112G:p.Y704X,MSH6:NM_000179:exon4:c.C3018G:p.Y1006X,MSH6:NM_001281494:exon4:c.C2112G:p.Y704X	.	Pathogenic	InterVar: Pathogenic PVS1=1 PS=[0, 0, 0, 0, 0] PM=[0, 1, 0, 0, 0, 0, 0] PP=[0, 0, 1, 0, 1, 0] BA1=0 BS=[0, 0, 0, 0, 0] BP=[0, 0, 0, 0, 0, 0, 0, 0]	Pathogenic	560792	MedGen:C0009405	Hereditary_nonpolyposis_colorectal_neoplasms	criteria_provided,_single_submitter	clinvar: Pathogenic	.	.	.	.	.	.	.	.	.	.	.	.	.	.	.	.	0.972	1	1	0	6.66704e-06
Pathogenic	2	47801086	47801086	T	C	rs63749999	MSH6	exonic	stopgain	MSH6:NM_001281492:exon2:c.C2713T:p.R905X,MSH6:NM_001281493:exon3:c.C2197T:p.R733X,MSH6:NM_000179:exon4:c.C3103T:p.R1035X,MSH6:NM_001281494:exon4:c.C2197T:p.R733X	.	Pathogenic	InterVar: Pathogenic PVS1=1 PS=[0, 0, 0, 0, 0] PM=[0, 1, 0, 0, 0, 0, 0] PP=[0, 0, 1, 0, 1, 0] BA1=0 BS=[0, 0, 0, 0, 0] BP=[0, 0, 0, 0, 0, 0, 0, 0]	Pathogenic	94812	Human_Phenotype_Ontology:HP:0012114,MONDO:MONDO:0002447,MedGen:C0476089,OMIM:608089,SNOMED_CT:254878006|MONDO:MONDO:0005835,MedGen:C4552100,OMIM:PS120435,Orphanet:ORPHA144|MONDO:MONDO:0010159,MedGen:C0265325,OMIM:276300,Orphanet:ORPHA252202,SNOMED_CT:61665008|MONDO:MONDO:0013710,MedGen:C1833477,OMIM:614350|MONDO:MONDO:0015356,MedGen:C0027672,Orphanet:ORPHA140162,SNOMED_CT:699346009|MONDO:MONDO:00…	Endometrial_carcinoma|Lynch_syndrome|Turcot_syndrome|Hereditary_nonpolyposis_colorectal_cancer_type_5|Hereditary_cancer-predisposing_syndrome|Hereditary_nonpolyposis_colon_cancer|Hereditary_nonpolyposis_colorectal_neoplasms|not_provided	reviewed_by_expert_panel	clinvar: Pathogenic	.	.	.	.	.	.	.	.	.	.	.	.	.	.	.	.	0.978	2	2	0	1.33341e-05
Likely_pathogenic	2	47803473	47803473	T	C	rs63750617	MSH6	exonic	nonsynonymous SNV	MSH6:NM_001281492:exon3:c.C2836T:p.R946C,MSH6:NM_001281493:exon4:c.C2320T:p.R774C,MSH6:NM_000179:exon5:c.C3226T:p.R1076C,MSH6:NM_001281494:exon5:c.C2320T:p.R774C	.	Likely pathogenic	InterVar: Likely pathogenic PVS1=0 PS=[0, 0, 0, 0, 0] PM=[1, 1, 0, 0, 0, 0, 0] PP=[0, 0, 1, 0, 1, 0] BA1=0 BS=[0, 0, 0, 0, 0] BP=[1, 0, 0, 0, 0, 0, 0, 0]	Likely_pathogenic	94831	MONDO:MONDO:0005835,MedGen:C4552100,OMIM:PS120435,Orphanet:ORPHA144|MONDO:MONDO:0007254,MedGen:C0006142,SNOMED_CT:254837009|MONDO:MONDO:0007356,MedGen:C2936783,OMIM:120435|MONDO:MONDO:0013710,MedGen:C1833477,OMIM:614350|MONDO:MONDO:0015356,MedGen:C0027672,Orphanet:ORPHA140162,SNOMED_CT:699346009|MedGen:C0009405|MedGen:CN517202	Lynch_syndrome|Malignant_tumor_of_breast|Lynch_syndrome_I|Hereditary_nonpolyposis_colorectal_cancer_type_5|Hereditary_cancer-predisposing_syndrome|Hereditary_nonpolyposis_colorectal_neoplasms|not_provided	reviewed_by_expert_panel	clinvar: Likely_pathogenic	.	.	.	.	.	.	.	.	.	.	D	D	D	D	D	0.954	0.833	5	5	0	3.33357e-05
Pathogenic	2	47803500	47803500	C	-	rs267608087	MSH6	exonic	frameshift insertion	MSH6:NM_001281492:exon3:c.2864dupC:p.F958Lfs*5,MSH6:NM_001281493:exon4:c.2348dupC:p.F786Lfs*5,MSH6:NM_000179:exon5:c.3254dupC:p.F1088Lfs*5,MSH6:NM_001281494:exon5:c.2348dupC:p.F786Lfs*5	.	Pathogenic	InterVar: Pathogenic PVS1=1 PS=[0, 0, 0, 0, 0] PM=[0, 1, 0, 0, 0, 0, 0] PP=[0, 0, 0, 0, 1, 0] BA1=0 BS=[0, 0, 0, 0, 0] BP=[0, 0, 0, 0, 0, 0, 0, 0]	Pathogenic	94838	.|MONDO:MONDO:0005835,MedGen:C4552100,OMIM:PS120435,Orphanet:ORPHA144|MONDO:MONDO:0013710,MedGen:C1833477,OMIM:614350|MONDO:MONDO:0015356,MedGen:C0027672,Orphanet:ORPHA140162,SNOMED_CT:699346009|MedGen:C0009405|MedGen:CN517202	Lynch-like_syndrome|Lynch_syndrome|Hereditary_nonpolyposis_colorectal_cancer_type_5|Hereditary_cancer-predisposing_syndrome|Hereditary_nonpolyposis_colorectal_neoplasms|not_provided	reviewed_by_expert_panel	clinvar: Pathogenic	3.256e-05	0.0001	0	0	0	0	0	0	0.0028	.	.	.	.	.	.	.	.	7	7	0	4.66702e-05
Pathogenic	2	47803553	47803554	-	TT	rs267608092	MSH6	exonic	frameshift deletion	MSH6:NM_001281492:exon3:c.2916_2917del:p.F974Wfs*3,MSH6:NM_001281493:exon4:c.2400_2401del:p.F802Wfs*3,MSH6:NM_000179:exon5:c.3306_3307del:p.F1104Wfs*3,MSH6:NM_001281494:exon5:c.2400_2401del:p.F802Wfs*3	.	Pathogenic	InterVar: Pathogenic PVS1=1 PS=[0, 0, 0, 0, 0] PM=[0, 1, 0, 0, 0, 0, 0] PP=[0, 0, 0, 0, 1, 0] BA1=0 BS=[0, 0, 0, 0, 0] BP=[0, 0, 0, 0, 0, 0, 0, 0]	Pathogenic	94844	MONDO:MONDO:0005835,MedGen:C4552100,OMIM:PS120435,Orphanet:ORPHA144|MONDO:MONDO:0013710,MedGen:C1833477,OMIM:614350|MONDO:MONDO:0015356,MedGen:C0027672,Orphanet:ORPHA140162,SNOMED_CT:699346009|MedGen:C0009405|MedGen:CN517202	Lynch_syndrome|Hereditary_nonpolyposis_colorectal_cancer_type_5|Hereditary_cancer-predisposing_syndrome|Hereditary_nonpolyposis_colorectal_neoplasms|not_provided	reviewed_by_expert_panel	clinvar: Pathogenic	.	.	.	.	.	.	.	.	.	.	.	.	.	.	.	.	.	1	1	0	6.66704e-06
Pathogenic	2	47804985	47804986	-	AG	rs398123232	MSH6	exonic	frameshift deletion	MSH6:NM_001281492:exon4:c.3124_3125del:p.R1042Sfs*4,MSH6:NM_001281493:exon5:c.2608_2609del:p.R870Sfs*4,MSH6:NM_000179:exon6:c.3514_3515del:p.R1172Sfs*4,MSH6:NM_001281494:exon6:c.2608_2609del:p.R870Sfs*4	.	Pathogenic	InterVar: Pathogenic PVS1=1 PS=[0, 0, 0, 0, 0] PM=[0, 1, 0, 0, 0, 0, 0] PP=[0, 0, 0, 0, 1, 0] BA1=0 BS=[0, 0, 0, 0, 0] BP=[0, 0, 0, 0, 0, 0, 0, 0]	Pathogenic	98486	MONDO:MONDO:0015356,MedGen:C0027672,Orphanet:ORPHA140162,SNOMED_CT:699346009|MedGen:C0009405|MedGen:CN517202	Hereditary_cancer-predisposing_syndrome|Hereditary_nonpolyposis_colorectal_neoplasms|not_provided	criteria_provided,_multiple_submitters,_no_conflicts	clinvar: Pathogenic	.	.	.	.	.	.	.	.	.	.	.	.	.	.	.	.	.	1	1	0	6.66704e-06
Pathogenic	2	47805010	47805013	-	CAGA	.	MSH6	exonic	frameshift deletion	MSH6:NM_001281492:exon4:c.3149_3152del:p.D1051Efs*2,MSH6:NM_001281493:exon5:c.2633_2636del:p.D879Efs*2,MSH6:NM_000179:exon6:c.3539_3542del:p.D1181Efs*2,MSH6:NM_001281494:exon6:c.2633_2636del:p.D879Efs*2	.	Pathogenic	InterVar: Pathogenic PVS1=1 PS=[0, 0, 0, 0, 0] PM=[0, 1, 0, 0, 0, 0, 0] PP=[0, 0, 0, 0, 1, 0] BA1=0 BS=[0, 0, 0, 0, 0] BP=[0, 0, 0, 0, 0, 0, 0, 0]	Pathogenic/Likely_pathogenic	451635	MONDO:MONDO:0018630,MedGen:C1333990,OMIM:PS120435,Orphanet:ORPHA443909|MedGen:C0009405	Hereditary_nonpolyposis_colon_cancer|Hereditary_nonpolyposis_colorectal_neoplasms	criteria_provided,_multiple_submitters,_no_conflicts	clinvar: Pathogenic/Likely_pathogenic	.	.	.	.	.	.	.	.	.	.	.	.	.	.	.	.	.	1	1	0	6.66704e-06
VUS	2	47805687	47805688	-	TG	rs863225409	MSH6	exonic	frameshift deletion	MSH6:NM_001281492:exon5:c.3236_3237del:p.L1079Rfs*5,MSH6:NM_001281493:exon6:c.2720_2721del:p.L907Rfs*5,MSH6:NM_000179:exon7:c.3626_3627del:p.L1209Rfs*5,MSH6:NM_001281494:exon7:c.2720_2721del:p.L907Rfs*5	.	Pathogenic	InterVar: Pathogenic PVS1=1 PS=[0, 0, 0, 0, 0] PM=[0, 1, 0, 0, 0, 0, 0] PP=[0, 0, 0, 0, 1, 0] BA1=0 BS=[0, 0, 0, 0, 0] BP=[0, 0, 0, 0, 0, 0, 0, 0]	Likely_pathogenic	214610	MedGen:CN517202	not_provided	no_assertion_criteria_provided	clinvar: Likely_pathogenic	.	.	.	.	.	.	.	.	.	.	.	.	.	.	.	.	.	1	1	0	6.66704e-06
Pathogenic	2	47806496	47806496	ATTA	-	rs267608128	MSH6	exonic	frameshift insertion	MSH6:NM_001281492:exon7:c.3456_3457insATTA:p.T1154Nfs*6,MSH6:NM_001281493:exon8:c.2940_2941insATTA:p.T982Nfs*6,MSH6:NM_000179:exon9:c.3846_3847insATTA:p.T1284Nfs*6,MSH6:NM_001281494:exon9:c.2940_2941insATTA:p.T982Nfs*6	.	Pathogenic	InterVar: Pathogenic PVS1=1 PS=[0, 0, 0, 0, 0] PM=[0, 1, 0, 0, 0, 0, 0] PP=[0, 0, 0, 0, 1, 0] BA1=0 BS=[0, 0, 0, 0, 0] BP=[0, 0, 0, 0, 0, 0, 0, 0]	Pathogenic	94949	Human_Phenotype_Ontology:HP:0012114,MONDO:MONDO:0002447,MedGen:C0476089,OMIM:608089,SNOMED_CT:254878006|MONDO:MONDO:0005835,MedGen:C4552100,OMIM:PS120435,Orphanet:ORPHA144|MONDO:MONDO:0013710,MedGen:C1833477,OMIM:614350|MONDO:MONDO:0015356,MedGen:C0027672,Orphanet:ORPHA140162,SNOMED_CT:699346009|MedGen:C0009405|MedGen:CN517202	Endometrial_carcinoma|Lynch_syndrome|Hereditary_nonpolyposis_colorectal_cancer_type_5|Hereditary_cancer-predisposing_syndrome|Hereditary_nonpolyposis_colorectal_neoplasms|not_provided	reviewed_by_expert_panel	clinvar: Pathogenic	.	.	.	.	.	.	.	.	8e-05	.	.	.	.	.	.	.	.	1	1	0	6.66704e-06
VUS	2	47806600	47806601	-	AT	.	MSH6	exonic	frameshift deletion	MSH6:NM_001281492:exon7:c.3560_3561del:p.H1187Qfs*7,MSH6:NM_001281493:exon8:c.3044_3045del:p.H1015Qfs*7,MSH6:NM_000179:exon9:c.3950_3951del:p.H1317Qfs*7,MSH6:NM_001281494:exon9:c.3044_3045del:p.H1015Qfs*7	.	Pathogenic	InterVar: Pathogenic PVS1=1 PS=[0, 0, 0, 0, 0] PM=[0, 1, 0, 0, 0, 0, 0] PP=[0, 0, 0, 0, 1, 0] BA1=0 BS=[0, 0, 0, 0, 0] BP=[0, 0, 0, 0, 0, 0, 0, 0]	Pathogenic	419581	MONDO:MONDO:0015356,MedGen:C0027672,Orphanet:ORPHA140162,SNOMED_CT:699346009	Hereditary_cancer-predisposing_syndrome	criteria_provided,_single_submitter	clinvar: Pathogenic	.	.	.	.	.	.	.	.	.	.	.	.	.	.	.	.	.	2	2	0	1.33341e-05
Pathogenic	2	47806641	47806641	T	C	rs267608094	MSH6	exonic	stopgain	MSH6:NM_001281492:exon7:c.C3601T:p.R1201X,MSH6:NM_001281493:exon8:c.C3085T:p.R1029X,MSH6:NM_000179:exon9:c.C3991T:p.R1331X,MSH6:NM_001281494:exon9:c.C3085T:p.R1029X	.	Pathogenic	InterVar: Pathogenic PVS1=1 PS=[0, 0, 0, 0, 0] PM=[0, 1, 0, 0, 0, 0, 0] PP=[0, 0, 1, 0, 1, 0] BA1=0 BS=[0, 0, 0, 0, 0] BP=[0, 0, 0, 0, 0, 0, 0, 0]	Pathogenic	51642	MONDO:MONDO:0005835,MedGen:C4552100,OMIM:PS120435,Orphanet:ORPHA144|MONDO:MONDO:0013710,MedGen:C1833477,OMIM:614350|MONDO:MONDO:0015356,MedGen:C0027672,Orphanet:ORPHA140162,SNOMED_CT:699346009|MedGen:C0009405|MedGen:CN517202	Lynch_syndrome|Hereditary_nonpolyposis_colorectal_cancer_type_5|Hereditary_cancer-predisposing_syndrome|Hereditary_nonpolyposis_colorectal_neoplasms|not_provided	reviewed_by_expert_panel	clinvar: Pathogenic	.	.	.	.	.	.	.	.	.	.	.	.	.	.	.	.	0.994	1	1	0	6.66704e-06
Pathogenic	2	47806653	47806653	C	T	rs267608131	MSH6	splicing	.	.	NM_001281492:exon7:c.3611+2T>C;NM_001281493:exon8:c.3095+2T>C;NM_000179:exon9:c.4001+2T>C;NM_001281494:exon9:c.3095+2T>C	Pathogenic	InterVar: Pathogenic PVS1=1 PS=[0, 0, 0, 0, 0] PM=[0, 1, 0, 0, 0, 0, 0] PP=[0, 0, 1, 0, 1, 0] BA1=0 BS=[0, 0, 0, 0, 0] BP=[0, 0, 0, 0, 0, 0, 0, 0]	Pathogenic	94975	MONDO:MONDO:0005835,MedGen:C4552100,OMIM:PS120435,Orphanet:ORPHA144|MONDO:MONDO:0015356,MedGen:C0027672,Orphanet:ORPHA140162,SNOMED_CT:699346009|MedGen:C0009405	Lynch_syndrome|Hereditary_cancer-predisposing_syndrome|Hereditary_nonpolyposis_colorectal_neoplasms	reviewed_by_expert_panel	clinvar: Pathogenic	.	.	.	.	.	.	.	.	.	.	.	.	.	.	.	.	0.599	1	1	0	6.66704e-06
VUS	2	47806836	47806836	CTGA	-	rs55740729	MSH6	exonic	frameshift insertion	MSH6:NM_001281492:exon8:c.3669_3670insCTGA:p.L1226Dfs*4,MSH6:NM_001281493:exon9:c.3153_3154insCTGA:p.L1054Dfs*4,MSH6:NM_000179:exon10:c.4059_4060insCTGA:p.L1356Dfs*4,MSH6:NM_001281494:exon10:c.3153_3154insCTGA:p.L1054Dfs*4	.	Likely pathogenic	InterVar: Likely pathogenic PVS1=1 PS=[0, 0, 0, 0, 0] PM=[0, 1, 0, 0, 0, 0, 0] PP=[0, 0, 0, 0, 0, 0] BA1=0 BS=[0, 0, 0, 0, 0] BP=[0, 0, 0, 0, 0, 0, 0, 0]	Conflicting_interpretations_of_pathogenicity	182196	MONDO:MONDO:0005835,MedGen:C4552100,OMIM:PS120435,Orphanet:ORPHA144|MONDO:MONDO:0015356,MedGen:C0027672,Orphanet:ORPHA140162,SNOMED_CT:699346009|MedGen:C0009405|MedGen:CN169374	Lynch_syndrome|Hereditary_cancer-predisposing_syndrome|Hereditary_nonpolyposis_colorectal_neoplasms|not_specified	criteria_provided,_conflicting_interpretations	clinvar: Conflicting_interpretations_of_pathogenicity	.	.	.	.	.	.	.	.	.	.	.	.	.	.	.	.	.	3	3	0	2.00013e-05
Pathogenic	2	96265262	96265265	-	AGAC	rs121908816	TMEM127	exonic	frameshift deletion	TMEM127:NM_001193304:exon2:c.117_120del:p.I41Rfs*39,TMEM127:NM_017849:exon2:c.117_120del:p.I41Rfs*39	.	Pathogenic	InterVar: Pathogenic PVS1=1 PS=[0, 0, 0, 0, 0] PM=[0, 1, 0, 0, 0, 0, 0] PP=[0, 0, 0, 0, 1, 0] BA1=0 BS=[0, 0, 0, 0, 0] BP=[0, 0, 0, 0, 0, 0, 0, 0]	Pathogenic	384402	Human_Phenotype_Ontology:HP:0002666,MONDO:MONDO:0008233,MedGen:C0031511,OMIM:171300|MONDO:MONDO:0015356,MedGen:C0027672,Orphanet:ORPHA140162,SNOMED_CT:699346009|MONDO:MONDO:0017366,MedGen:C1708353,Orphanet:ORPHA29072|MedGen:CN517202	Pheochromocytoma|Hereditary_cancer-predisposing_syndrome|Hereditary_Paraganglioma-Pheochromocytoma_Syndromes|not_provided	criteria_provided,_multiple_submitters,_no_conflicts	clinvar: Pathogenic	3.232e-05	0	0	0	0	0	6.668e-05	0	.	.	.	.	.	.	.	.	.	3	3	0	2.00013e-05
Pathogenic	3	10141863	10141863	T	G	.	VHL	exonic	stopgain	VHL:NM_000551:exon1:c.G16T:p.E6X,VHL:NM_001354723:exon1:c.G16T:p.E6X,VHL:NM_198156:exon1:c.G16T:p.E6X	.	Pathogenic	InterVar: Pathogenic PVS1=1 PS=[0, 0, 0, 0, 0] PM=[0, 1, 0, 0, 0, 0, 0] PP=[0, 0, 1, 0, 0, 0] BA1=0 BS=[0, 0, 0, 0, 0] BP=[0, 0, 0, 0, 0, 0, 0, 0]	Uncertain_significance	1041826	MONDO:MONDO:0008667,MedGen:C0019562,OMIM:193300,Orphanet:ORPHA892,SNOMED_CT:46659004|MONDO:MONDO:0009892,MedGen:C1837915,OMIM:263400,Orphanet:ORPHA238557	Von_Hippel-Lindau_syndrome|Erythrocytosis,_familial,_2	criteria_provided,_single_submitter	clinvar: Uncertain_significance	.	.	.	.	.	.	.	.	.	.	.	.	.	.	.	.	0.963	1	1	0	6.66704e-06
Pathogenic	3	10141875	10141875	T	G	.	VHL	exonic	stopgain	VHL:NM_000551:exon1:c.G28T:p.E10X,VHL:NM_001354723:exon1:c.G28T:p.E10X,VHL:NM_198156:exon1:c.G28T:p.E10X	.	Pathogenic	InterVar: Pathogenic PVS1=1 PS=[0, 0, 0, 0, 0] PM=[0, 1, 0, 0, 0, 0, 0] PP=[0, 0, 1, 0, 0, 0] BA1=0 BS=[0, 0, 0, 0, 0] BP=[0, 0, 0, 0, 0, 0, 0, 0]	Uncertain_significance	539231	MONDO:MONDO:0008667,MedGen:C0019562,OMIM:193300,Orphanet:ORPHA892,SNOMED_CT:46659004|MONDO:MONDO:0009892,MedGen:C1837915,OMIM:263400,Orphanet:ORPHA238557	Von_Hippel-Lindau_syndrome|Erythrocytosis,_familial,_2	criteria_provided,_multiple_submitters,_no_conflicts	clinvar: Uncertain_significance	.	.	.	.	.	.	.	.	.	.	.	.	.	.	.	.	0.938	3	3	0	2.00013e-05
Likely_pathogenic	3	10142089	10142089	T	C	rs193922608	VHL	exonic	nonsynonymous SNV	VHL:NM_000551:exon1:c.C242T:p.P81L,VHL:NM_001354723:exon1:c.C242T:p.P81L,VHL:NM_198156:exon1:c.C242T:p.P81L	.	Likely pathogenic	InterVar: Likely pathogenic PVS1=0 PS=[0, 0, 0, 0, 0] PM=[1, 1, 0, 0, 0, 0, 0] PP=[0, 0, 1, 0, 1, 0] BA1=0 BS=[0, 0, 0, 0, 0] BP=[0, 0, 0, 0, 0, 0, 0, 0]	Likely_pathogenic	45560	MONDO:MONDO:0008667,MedGen:C0019562,OMIM:193300,Orphanet:ORPHA892,SNOMED_CT:46659004|MONDO:MONDO:0009892,MedGen:C1837915,OMIM:263400,Orphanet:ORPHA238557|MONDO:MONDO:0015356,MedGen:C0027672,Orphanet:ORPHA140162,SNOMED_CT:699346009	Von_Hippel-Lindau_syndrome|Erythrocytosis,_familial,_2|Hereditary_cancer-predisposing_syndrome	criteria_provided,_multiple_submitters,_no_conflicts	clinvar: Likely_pathogenic	.	.	.	.	.	.	.	.	.	.	D	D	D	D	D	0.901	0.741	2	2	0	1.33341e-05
Likely_pathogenic	3	10142103	10142103	T	C	rs398123481	VHL	exonic	nonsynonymous SNV	VHL:NM_000551:exon1:c.C256T:p.P86S,VHL:NM_001354723:exon1:c.C256T:p.P86S,VHL:NM_198156:exon1:c.C256T:p.P86S	.	Likely pathogenic	InterVar: Likely pathogenic PVS1=0 PS=[0, 0, 0, 0, 0] PM=[1, 1, 0, 0, 0, 0, 0] PP=[0, 0, 1, 0, 1, 0] BA1=0 BS=[0, 0, 0, 0, 0] BP=[0, 0, 0, 0, 0, 0, 0, 0]	Pathogenic/Likely_pathogenic	173736	MONDO:MONDO:0008667,MedGen:C0019562,OMIM:193300,Orphanet:ORPHA892,SNOMED_CT:46659004|MONDO:MONDO:0009892,MedGen:C1837915,OMIM:263400,Orphanet:ORPHA238557|MONDO:MONDO:0015356,MedGen:C0027672,Orphanet:ORPHA140162,SNOMED_CT:699346009|MedGen:CN517202	Von_Hippel-Lindau_syndrome|Erythrocytosis,_familial,_2|Hereditary_cancer-predisposing_syndrome|not_provided	criteria_provided,_multiple_submitters,_no_conflicts	clinvar: Pathogenic/Likely_pathogenic	.	.	.	.	.	.	.	.	.	.	T	D	D	D	D	0.965	0.684	1	1	0	6.66704e-06
VUS	3	10142116	10142116	G	A	rs143985153	VHL	exonic	nonsynonymous SNV	VHL:NM_000551:exon1:c.A269G:p.N90S,VHL:NM_001354723:exon1:c.A269G:p.N90S,VHL:NM_198156:exon1:c.A269G:p.N90S	.	Likely pathogenic	InterVar: Likely pathogenic PVS1=0 PS=[0, 0, 0, 0, 0] PM=[1, 1, 0, 0, 1, 0, 0] PP=[0, 0, 1, 0, 0, 0] BA1=0 BS=[0, 0, 0, 0, 0] BP=[0, 0, 0, 0, 0, 0, 0, 0]	Uncertain_significance	50304	MONDO:MONDO:0008667,MedGen:C0019562,OMIM:193300,Orphanet:ORPHA892,SNOMED_CT:46659004|MONDO:MONDO:0009892,MedGen:C1837915,OMIM:263400,Orphanet:ORPHA238557|MedGen:CN517202	Von_Hippel-Lindau_syndrome|Erythrocytosis,_familial,_2|not_provided	criteria_provided,_single_submitter	clinvar: Uncertain_significance	.	.	.	.	.	.	.	.	.	.	D	D	D	D	D	0.891	0.836	1	1	0	6.66704e-06
VUS	3	10142913	10142913	T	-	.	VHL	exonic	frameshift insertion	VHL:NM_001354723:exon2:c.492dupT:p.Y165Lfs*17	.	Likely pathogenic	InterVar: Likely pathogenic PVS1=1 PS=[0, 0, 0, 0, 0] PM=[0, 1, 0, 0, 0, 0, 0] PP=[0, 0, 0, 0, 0, 0] BA1=0 BS=[0, 0, 0, 0, 0] BP=[0, 0, 0, 0, 0, 0, 0, 0]	Uncertain_significance	850995	MONDO:MONDO:0008667,MedGen:C0019562,OMIM:193300,Orphanet:ORPHA892,SNOMED_CT:46659004|MONDO:MONDO:0009892,MedGen:C1837915,OMIM:263400,Orphanet:ORPHA238557	Von_Hippel-Lindau_syndrome|Erythrocytosis,_familial,_2	criteria_provided,_single_submitter	clinvar: Uncertain_significance	.	.	.	.	.	.	.	.	.	.	.	.	.	.	.	.	.	1	1	0	6.66704e-06
Likely_pathogenic	3	10142957	10142957	C	T	.	VHL	exonic	nonsynonymous SNV	VHL:NM_001354723:exon2:c.T535C:p.S179P	.	Uncertain significance	InterVar: Uncertain significance PVS1=0 PS=[0, 0, 0, 0, 0] PM=[0, 1, 0, 0, 0, 0, 0] PP=[0, 0, 0, 0, 1, 0] BA1=0 BS=[0, 0, 0, 0, 0] BP=[0, 0, 0, 0, 0, 0, 0, 0]	Likely_pathogenic	804891	MONDO:MONDO:0008667,MedGen:C0019562,OMIM:193300,Orphanet:ORPHA892,SNOMED_CT:46659004|MONDO:MONDO:0009892,MedGen:C1837915,OMIM:263400,Orphanet:ORPHA238557	Von_Hippel-Lindau_syndrome|Erythrocytosis,_familial,_2	criteria_provided,_single_submitter	clinvar: Likely_pathogenic	.	.	.	.	.	.	.	.	.	.	.	.	.	.	.	.	.	49	49	0	0.000326737
Pathogenic	3	36993614	36993614	T	G	rs63750823	MLH1	exonic	stopgain	MLH1:NM_000249:exon1:c.G67T:p.E23X,MLH1:NM_001258271:exon1:c.G67T:p.E23X,MLH1:NM_001354628:exon1:c.G67T:p.E23X,MLH1:NM_001354629:exon1:c.G67T:p.E23X,MLH1:NM_001354630:exon1:c.G67T:p.E23X	.	Pathogenic	InterVar: Pathogenic PVS1=1 PS=[0, 0, 0, 0, 0] PM=[0, 1, 0, 0, 0, 0, 0] PP=[0, 0, 1, 0, 1, 0] BA1=0 BS=[0, 0, 0, 0, 0] BP=[0, 0, 0, 0, 0, 0, 0, 0]	Pathogenic	95805	MONDO:MONDO:0005835,MedGen:C4552100,OMIM:PS120435,Orphanet:ORPHA144|MONDO:MONDO:0012249,MedGen:C1333991,OMIM:609310|MONDO:MONDO:0015356,MedGen:C0027672,Orphanet:ORPHA140162,SNOMED_CT:699346009|MONDO:MONDO:0018630,MedGen:C1333990,OMIM:PS120435,Orphanet:ORPHA443909|MedGen:C0009405|MedGen:CN517202	Lynch_syndrome|Lynch_syndrome_II|Hereditary_cancer-predisposing_syndrome|Hereditary_nonpolyposis_colon_cancer|Hereditary_nonpolyposis_colorectal_neoplasms|not_provided	reviewed_by_expert_panel	clinvar: Pathogenic	.	.	.	.	.	.	.	.	.	.	.	.	.	.	.	.	0.999	1	1	0	6.66704e-06
Likely_pathogenic	3	37001046	37001046	A	G	rs63750266	MLH1	exonic	nonsynonymous SNV	MLH1:NM_000249:exon3:c.G299A:p.R100Q,MLH1:NM_001167617:exon3:c.G10A:p.E4K,MLH1:NM_001258271:exon3:c.G299A:p.R100Q,MLH1:NM_001354620:exon3:c.G10A:p.E4K,MLH1:NM_001354628:exon3:c.G299A:p.R100Q,MLH1:NM_001354630:exon3:c.G299A:p.R100Q	.	Likely pathogenic	InterVar: Likely pathogenic PVS1=0 PS=[0, 0, 0, 0, 0] PM=[1, 1, 0, 0, 1, 0, 0] PP=[0, 0, 1, 0, 0, 0] BA1=0 BS=[0, 0, 0, 0, 0] BP=[1, 0, 0, 0, 0, 0, 0, 0]	Uncertain_significance	95606	MONDO:MONDO:0005835,MedGen:C4552100,OMIM:PS120435,Orphanet:ORPHA144|MONDO:MONDO:0008018,MedGen:C1321489,OMIM:158320,Orphanet:ORPHA587,SNOMED_CT:403824007|MONDO:MONDO:0010159,MedGen:C0265325,OMIM:276300,Orphanet:ORPHA252202,SNOMED_CT:61665008|MONDO:MONDO:0012249,MedGen:C1333991,OMIM:609310|MONDO:MONDO:0015356,MedGen:C0027672,Orphanet:ORPHA140162,SNOMED_CT:699346009|MedGen:C0009405|MedGen:CN169374|…	Lynch_syndrome|Muir-Torré_syndrome|Turcot_syndrome|Lynch_syndrome_II|Hereditary_cancer-predisposing_syndrome|Hereditary_nonpolyposis_colorectal_neoplasms|not_specified|not_provided	criteria_provided,_multiple_submitters,_no_conflicts	clinvar: Uncertain_significance	.	.	.	.	.	.	.	.	7.7e-05	0.000199681	D	D	D	D	D	0.983	0.914	1	1	0	6.66704e-06
Pathogenic	3	37012011	37012011	T	C	.	MLH1	exonic	stopgain	MLH1:NM_001354629:exon7:c.C490T:p.Q164X,MLH1:NM_000249:exon8:c.C589T:p.Q197X,MLH1:NM_001167617:exon8:c.C295T:p.Q99X,MLH1:NM_001258271:exon8:c.C589T:p.Q197X,MLH1:NM_001354620:exon8:c.C295T:p.Q99X,MLH1:NM_001354628:exon8:c.C589T:p.Q197X,MLH1:NM_001354630:exon8:c.C589T:p.Q197X	.	Pathogenic	InterVar: Pathogenic PVS1=1 PS=[0, 0, 0, 0, 0] PM=[0, 1, 0, 0, 0, 0, 0] PP=[0, 0, 1, 0, 1, 0] BA1=0 BS=[0, 0, 0, 0, 0] BP=[0, 0, 0, 0, 0, 0, 0, 0]	Pathogenic	473413	MONDO:MONDO:0012249,MedGen:C1333991,OMIM:609310|MONDO:MONDO:0015356,MedGen:C0027672,Orphanet:ORPHA140162,SNOMED_CT:699346009|MedGen:C0009405|MedGen:CN517202	Lynch_syndrome_II|Hereditary_cancer-predisposing_syndrome|Hereditary_nonpolyposis_colorectal_neoplasms|not_provided	criteria_provided,_multiple_submitters,_no_conflicts	clinvar: Pathogenic	.	.	.	.	.	.	.	.	.	.	.	.	.	.	.	.	0.996	1	1	0	6.66704e-06
Pathogenic	3	37017508	37017508	T	C	rs63751194	MLH1	exonic	nonsynonymous SNV	MLH1:NM_001167619:exon9:c.C70T:p.R24C,MLH1:NM_001258273:exon9:c.C70T:p.R24C,MLH1:NM_001354615:exon9:c.C70T:p.R24C,MLH1:NM_001354616:exon9:c.C70T:p.R24C,MLH1:NM_001354629:exon9:c.C694T:p.R232C,MLH1:NM_000249:exon10:c.C793T:p.R265C,MLH1:NM_001167617:exon10:c.C499T:p.R167C,MLH1:NM_001167618:exon10:c.C70T:p.R24C,MLH1:NM_001258271:exon10:c.C793T:p.R265C,MLH1:NM_001354617:exon10:c.C70T:p.R24C,MLH1:NM_0…	.	Likely pathogenic	InterVar: Likely pathogenic PVS1=0 PS=[0, 0, 0, 0, 0] PM=[1, 1, 0, 0, 0, 0, 0] PP=[0, 0, 1, 0, 1, 0] BA1=0 BS=[0, 0, 0, 0, 0] BP=[1, 0, 0, 0, 0, 0, 0, 0]	Pathogenic	38609	MONDO:MONDO:0002032,MedGen:C0699790,SNOMED_CT:269533000|MONDO:MONDO:0005835,MedGen:C4552100,OMIM:PS120435,Orphanet:ORPHA144|MONDO:MONDO:0007356,MedGen:C2936783,OMIM:120435|MONDO:MONDO:0012249,MedGen:C1333991,OMIM:609310|MONDO:MONDO:0015356,MedGen:C0027672,Orphanet:ORPHA140162,SNOMED_CT:699346009|MedGen:C0009405|MedGen:CN517202	Carcinoma_of_colon|Lynch_syndrome|Lynch_syndrome_I|Lynch_syndrome_II|Hereditary_cancer-predisposing_syndrome|Hereditary_nonpolyposis_colorectal_neoplasms|not_provided	reviewed_by_expert_panel	clinvar: Pathogenic	.	.	.	.	.	.	.	.	.	.	D	D	D	D	D	0.996	0.928	1	1	0	6.66704e-06
VUS	3	37017509	37017509	A	G	rs63751448	MLH1	exonic	nonsynonymous SNV	MLH1:NM_001167619:exon9:c.G71A:p.R24H,MLH1:NM_001258273:exon9:c.G71A:p.R24H,MLH1:NM_001354615:exon9:c.G71A:p.R24H,MLH1:NM_001354616:exon9:c.G71A:p.R24H,MLH1:NM_001354629:exon9:c.G695A:p.R232H,MLH1:NM_000249:exon10:c.G794A:p.R265H,MLH1:NM_001167617:exon10:c.G500A:p.R167H,MLH1:NM_001167618:exon10:c.G71A:p.R24H,MLH1:NM_001258271:exon10:c.G794A:p.R265H,MLH1:NM_001354617:exon10:c.G71A:p.R24H,MLH1:NM_0…	.	Likely pathogenic	InterVar: Likely pathogenic PVS1=0 PS=[0, 0, 0, 0, 0] PM=[1, 1, 0, 0, 1, 0, 0] PP=[0, 0, 1, 0, 0, 0] BA1=0 BS=[0, 0, 0, 0, 0] BP=[1, 0, 0, 0, 0, 0, 0, 0]	Conflicting_interpretations_of_pathogenicity	95855	MONDO:MONDO:0003582,MeSH:D061325,MedGen:C0677776,OMIM:PS604370,Orphanet:ORPHA145|MONDO:MONDO:0012249,MedGen:C1333991,OMIM:609310|MONDO:MONDO:0015356,MedGen:C0027672,Orphanet:ORPHA140162,SNOMED_CT:699346009|MONDO:MONDO:0018630,MedGen:C1333990,OMIM:PS120435,Orphanet:ORPHA443909|MedGen:C0009405|MedGen:CN169374|MedGen:CN517202	Hereditary_breast_and_ovarian_cancer_syndrome|Lynch_syndrome_II|Hereditary_cancer-predisposing_syndrome|Hereditary_nonpolyposis_colon_cancer|Hereditary_nonpolyposis_colorectal_neoplasms|not_specified|not_provided	criteria_provided,_conflicting_interpretations	clinvar: Conflicting_interpretations_of_pathogenicity	.	.	.	.	.	.	.	.	.	.	D	D	D	D	D	0.945	0.919	8	8	0	5.33376e-05
VUS	3	37017542	37017542	C	T	.	MLH1	exonic	nonsynonymous SNV	MLH1:NM_001167619:exon9:c.T104C:p.I35T,MLH1:NM_001258273:exon9:c.T104C:p.I35T,MLH1:NM_001354615:exon9:c.T104C:p.I35T,MLH1:NM_001354616:exon9:c.T104C:p.I35T,MLH1:NM_001354629:exon9:c.T728C:p.I243T,MLH1:NM_000249:exon10:c.T827C:p.I276T,MLH1:NM_001167617:exon10:c.T533C:p.I178T,MLH1:NM_001167618:exon10:c.T104C:p.I35T,MLH1:NM_001258271:exon10:c.T827C:p.I276T,MLH1:NM_001354617:exon10:c.T104C:p.I35T,MLH…	.	Likely pathogenic	InterVar: Likely pathogenic PVS1=0 PS=[0, 0, 0, 0, 0] PM=[1, 1, 0, 0, 1, 0, 0] PP=[0, 0, 1, 0, 0, 0] BA1=0 BS=[0, 0, 0, 0, 0] BP=[1, 0, 0, 0, 0, 0, 0, 0]	Uncertain_significance	443421	MONDO:MONDO:0015356,MedGen:C0027672,Orphanet:ORPHA140162,SNOMED_CT:699346009|MedGen:C0009405|MedGen:CN517202	Hereditary_cancer-predisposing_syndrome|Hereditary_nonpolyposis_colorectal_neoplasms|not_provided	criteria_provided,_multiple_submitters,_no_conflicts	clinvar: Uncertain_significance	.	.	.	.	.	.	.	.	.	.	D	P	D	D	D	0.954	0.756	1	1	0	6.66704e-06
Pathogenic	3	37048902	37048902	G	A	rs267607883	MLH1	splicing	.	.	NM_001354623:exon16:c.967-2A>G;NM_001354622:exon17:c.967-2A>G;NM_001354621:exon16:c.967-2A>G;NM_001354619:exon19:c.1267-2A>G;NM_001354620:exon18:c.1696-2A>G;NM_001354630:exon17:c.1825-2A>G;NM_001354629:exon17:c.1891-2A>G;NM_001354628:exon17:c.1897-2A>G;NM_001167619:exon17:c.1267-2A>G;NM_001167618:exon18:c.1267-2A>G;NM_001167617:exon18:c.1696-2A>G;NM_001354625:exon15:c.916-2A>G;NM_001354626:exon16…	Pathogenic	InterVar: Pathogenic PVS1=1 PS=[0, 0, 0, 0, 0] PM=[0, 1, 0, 0, 0, 0, 0] PP=[0, 0, 1, 0, 1, 0] BA1=0 BS=[0, 0, 0, 0, 0] BP=[0, 0, 0, 0, 0, 0, 0, 0]	Pathogenic	95461	MONDO:MONDO:0005835,MedGen:C4552100,OMIM:PS120435,Orphanet:ORPHA144|MedGen:C0009405|MedGen:CN517202	Lynch_syndrome|Hereditary_nonpolyposis_colorectal_neoplasms|not_provided	reviewed_by_expert_panel	clinvar: Pathogenic	.	.	.	.	.	.	.	.	.	.	.	.	.	.	.	.	0.952	1	1	0	6.66704e-06
Pathogenic	3	37048955	37048955	A	G	rs63750217	MLH1	exonic	nonsynonymous SNV	MLH1:NM_001354625:exon15:c.G967A:p.A323T,MLH1:NM_001354621:exon16:c.G1018A:p.A340T,MLH1:NM_001354623:exon16:c.G1018A:p.A340T,MLH1:NM_001354624:exon16:c.G967A:p.A323T,MLH1:NM_001354626:exon16:c.G967A:p.A323T,MLH1:NM_001354627:exon16:c.G967A:p.A323T,MLH1:NM_001167619:exon17:c.G1318A:p.A440T,MLH1:NM_001258273:exon17:c.G1318A:p.A440T,MLH1:NM_001354615:exon17:c.G1318A:p.A440T,MLH1:NM_001354616:exon17:…	.	Uncertain significance	InterVar: Uncertain significance PVS1=0 PS=[0, 0, 0, 0, 0] PM=[0, 1, 0, 0, 0, 0, 0] PP=[0, 0, 1, 0, 1, 0] BA1=0 BS=[0, 0, 0, 0, 0] BP=[1, 0, 0, 0, 0, 0, 0, 0]	Pathogenic	32138	MONDO:MONDO:0005835,MedGen:C4552100,OMIM:PS120435,Orphanet:ORPHA144|MONDO:MONDO:0008018,MedGen:C1321489,OMIM:158320,Orphanet:ORPHA587,SNOMED_CT:403824007|MONDO:MONDO:0010159,MedGen:C0265325,OMIM:276300,Orphanet:ORPHA252202,SNOMED_CT:61665008|MONDO:MONDO:0012249,MedGen:C1333991,OMIM:609310|MONDO:MONDO:0015356,MedGen:C0027672,Orphanet:ORPHA140162,SNOMED_CT:699346009|MONDO:MONDO:0018630,MedGen:C1333…	Lynch_syndrome|Muir-Torré_syndrome|Turcot_syndrome|Lynch_syndrome_II|Hereditary_cancer-predisposing_syndrome|Hereditary_nonpolyposis_colon_cancer|Hereditary_nonpolyposis_colorectal_neoplasms|not_specified|not_provided	reviewed_by_expert_panel	clinvar: Pathogenic	.	.	.	.	.	.	.	.	.	.	D	D	D	D	D	0.947	0.776	1	1	0	6.66704e-06
Pathogenic	3	37050559	37050559	G	C	rs864622457	MLH1	exonic	stopgain	MLH1:NM_001354625:exon16:c.C1103G:p.S368X,MLH1:NM_001258271:exon17:c.C1970G:p.S657X,MLH1:NM_001354621:exon17:c.C1154G:p.S385X,MLH1:NM_001354623:exon17:c.C1154G:p.S385X,MLH1:NM_001354624:exon17:c.C1103G:p.S368X,MLH1:NM_001354626:exon17:c.C1103G:p.S368X,MLH1:NM_001354627:exon17:c.C1103G:p.S368X,MLH1:NM_001167619:exon18:c.C1454G:p.S485X,MLH1:NM_001258273:exon18:c.C1454G:p.S485X,MLH1:NM_001354615:exo…	.	Pathogenic	InterVar: Pathogenic PVS1=1 PS=[0, 0, 0, 0, 0] PM=[0, 1, 0, 0, 0, 0, 0] PP=[0, 0, 1, 0, 1, 0] BA1=0 BS=[0, 0, 0, 0, 0] BP=[0, 0, 0, 0, 0, 0, 0, 0]	Likely_pathogenic	221409	MONDO:MONDO:0005835,MedGen:C4552100,OMIM:PS120435,Orphanet:ORPHA144	Lynch_syndrome	criteria_provided,_single_submitter	clinvar: Likely_pathogenic	.	.	.	.	.	.	.	.	.	.	.	.	.	.	.	.	0.974	1	1	0	6.66704e-06
Pathogenic	5	112815564	112815564	T	C	rs137854568	APC	exonic	stopgain	APC:NM_001127511:exon7:c.C850T:p.R284X,APC:NM_001354897:exon8:c.C934T:p.R312X,APC:NM_001354899:exon8:c.C820T:p.R274X,APC:NM_001354900:exon8:c.C727T:p.R243X,APC:NM_001354901:exon8:c.C727T:p.R243X,APC:NM_001354902:exon8:c.C934T:p.R312X,APC:NM_001354905:exon8:c.C727T:p.R243X,APC:NM_000038:exon9:c.C904T:p.R302X,APC:NM_001354895:exon9:c.C904T:p.R302X,APC:NM_001354896:exon9:c.C904T:p.R302X,APC:NM_00135…	.	Pathogenic	InterVar: Pathogenic PVS1=1 PS=[0, 0, 0, 0, 0] PM=[0, 1, 0, 0, 0, 0, 0] PP=[0, 0, 1, 0, 1, 0] BA1=0 BS=[0, 0, 0, 0, 0] BP=[0, 0, 0, 0, 0, 0, 0, 0]	Pathogenic	15837	MONDO:MONDO:0015356,MedGen:C0027672,Orphanet:ORPHA140162,SNOMED_CT:699346009|MONDO:MONDO:0019336,MedGen:C0017097,Orphanet:ORPHA79665,SNOMED_CT:60876000|MONDO:MONDO:0021055,MedGen:C0032580,OMIM:PS175100,Orphanet:ORPHA733,SNOMED_CT:72900001|MONDO:MONDO:0021056,MedGen:C2713442,OMIM:175100|MedGen:C1858438|MedGen:CN517202	Hereditary_cancer-predisposing_syndrome|Gardner_syndrome|Familial_multiple_polyposis_syndrome|Familial_adenomatous_polyposis_1|Colorectal_cancer,_susceptibility_to|not_provided	criteria_provided,_multiple_submitters,_no_conflicts	clinvar: Pathogenic	.	.	.	.	.	.	.	.	.	.	.	.	.	.	.	.	0.978	1	1	0	6.66704e-06
Pathogenic	5	112838774	112838778	-	AAAAC	rs587779352	APC	exonic	stopgain	APC:NM_001127511:exon14:c.3126_3130del:p.Q1044*,APC:NM_001354897:exon15:c.3210_3214del:p.Q1072*,APC:NM_001354899:exon15:c.3096_3100del:p.Q1034*,APC:NM_001354901:exon15:c.3003_3007del:p.Q1003*,APC:NM_001354902:exon15:c.2907_2911del:p.Q971*,APC:NM_001354905:exon15:c.2700_2704del:p.Q902*,APC:NM_000038:exon16:c.3180_3184del:p.Q1062*,APC:NM_001354895:exon16:c.3180_3184del:p.Q1062*,APC:NM_001354898:exo…	.	Pathogenic	InterVar: Pathogenic PVS1=1 PS=[0, 0, 0, 0, 0] PM=[0, 1, 0, 0, 0, 0, 0] PP=[0, 0, 0, 0, 1, 0] BA1=0 BS=[0, 0, 0, 0, 0] BP=[0, 0, 0, 0, 0, 0, 0, 0]	Pathogenic	94472	Human_Phenotype_Ontology:HP:0030062,MONDO:MONDO:0018907,MeSH:D003397,MedGen:C0010276,Orphanet:ORPHA54595|MONDO:MONDO:0002032,MedGen:C0699790,SNOMED_CT:269533000|MONDO:MONDO:0015356,MedGen:C0027672,Orphanet:ORPHA140162,SNOMED_CT:699346009|MONDO:MONDO:0021055,MedGen:C0032580,OMIM:PS175100,Orphanet:ORPHA733,SNOMED_CT:72900001|MONDO:MONDO:0021056,MedGen:C2713442,OMIM:175100|MedGen:CN517202	Craniopharyngioma|Carcinoma_of_colon|Hereditary_cancer-predisposing_syndrome|Familial_multiple_polyposis_syndrome|Familial_adenomatous_polyposis_1|not_provided	criteria_provided,_multiple_submitters,_no_conflicts	clinvar: Pathogenic	.	.	.	.	.	.	.	.	.	.	.	.	.	.	.	.	.	1	1	0	6.66704e-06
Pathogenic	5	112843107	112843107	T	C	.	APC	exonic	stopgain	APC:NM_001127511:exon14:c.C7459T:p.R2487X,APC:NM_001354897:exon15:c.C7543T:p.R2515X,APC:NM_001354899:exon15:c.C7429T:p.R2477X,APC:NM_001354901:exon15:c.C7336T:p.R2446X,APC:NM_001354902:exon15:c.C7240T:p.R2414X,APC:NM_001354905:exon15:c.C7033T:p.R2345X,APC:NM_000038:exon16:c.C7513T:p.R2505X,APC:NM_001354895:exon16:c.C7513T:p.R2505X,APC:NM_001354898:exon16:c.C7438T:p.R2480X,APC:NM_001354900:exon16:…	.	Pathogenic	InterVar: Pathogenic PVS1=1 PS=[0, 0, 0, 0, 0] PM=[0, 1, 0, 0, 0, 0, 0] PP=[0, 0, 1, 0, 1, 0] BA1=0 BS=[0, 0, 0, 0, 0] BP=[0, 0, 0, 0, 0, 0, 0, 0]	Pathogenic/Likely_pathogenic	859361	MONDO:MONDO:0021056,MedGen:C2713442,OMIM:175100|MedGen:CN517202	Familial_adenomatous_polyposis_1|not_provided	criteria_provided,_multiple_submitters,_no_conflicts	clinvar: Pathogenic/Likely_pathogenic	.	.	.	.	.	.	.	.	.	.	.	.	.	.	.	.	0.985	1	1	0	6.66704e-06
Pathogenic	7	5978675	5978679	-	AGTTA	rs63750695	PMS2	exonic	frameshift deletion	PMS2:NM_001322008:exon11:c.1874_1878del:p.L625Cfs*3,PMS2:NM_001322010:exon11:c.1631_1635del:p.L544Cfs*3,PMS2:NM_001322004:exon12:c.1787_1791del:p.L596Cfs*3,PMS2:NM_001322006:exon12:c.2036_2040del:p.L679Cfs*3,PMS2:NM_001322007:exon12:c.1874_1878del:p.L625Cfs*3,PMS2:NM_001322013:exon12:c.1619_1623del:p.L540Cfs*3,PMS2:NM_000535:exon13:c.2192_2196del:p.L731Cfs*3,PMS2:NM_001322003:exon13:c.1787_1791de…	.	Pathogenic	InterVar: Pathogenic PVS1=1 PS=[0, 0, 0, 0, 0] PM=[0, 1, 0, 0, 0, 0, 0] PP=[0, 0, 0, 0, 1, 0] BA1=0 BS=[0, 0, 0, 0, 0] BP=[0, 0, 0, 0, 0, 0, 0, 0]	Pathogenic	96806	MONDO:MONDO:0005835,MedGen:C4552100,OMIM:PS120435,Orphanet:ORPHA144|MONDO:MONDO:0013699,MedGen:C1838333,OMIM:614337|MONDO:MONDO:0015356,MedGen:C0027672,Orphanet:ORPHA140162,SNOMED_CT:699346009|MedGen:C0009405|MedGen:CN517202	Lynch_syndrome|Hereditary_nonpolyposis_colorectal_cancer_type_4|Hereditary_cancer-predisposing_syndrome|Hereditary_nonpolyposis_colorectal_neoplasms|not_provided	reviewed_by_expert_panel	clinvar: Pathogenic	.	.	.	.	.	.	.	.	.	.	.	.	.	.	.	.	.	3	3	0	2.00013e-05
Pathogenic	7	5982823	5982823	T	C	rs267608172	PMS2	splicing	.	.	NM_000535:exon12:c.2174+1G>A;NM_001322005:exon12:c.1769+1G>A;NM_001322015:exon12:c.1865+1G>A;NM_001322003:exon12:c.1769+1G>A;NM_001322008:exon10:c.1856+1G>A;NM_001322007:exon11:c.1856+1G>A;NM_001322011:exon12:c.1241+1G>A;NM_001322004:exon11:c.1769+1G>A;NM_001322010:exon10:c.1613+1G>A;NM_001322006:exon11:c.2018+1G>A;NM_001322014:exon12:c.2174+1G>A;NM_001322013:exon11:c.1601+1G>A;NM_001322012:exon1…	Pathogenic	InterVar: Pathogenic PVS1=1 PS=[0, 0, 0, 0, 0] PM=[0, 1, 0, 0, 0, 0, 0] PP=[0, 0, 1, 0, 1, 0] BA1=0 BS=[0, 0, 0, 0, 0] BP=[0, 0, 0, 0, 0, 0, 0, 0]	Pathogenic	96804	MONDO:MONDO:0005835,MedGen:C4552100,OMIM:PS120435,Orphanet:ORPHA144|MONDO:MONDO:0013699,MedGen:C1838333,OMIM:614337|MONDO:MONDO:0015356,MedGen:C0027672,Orphanet:ORPHA140162,SNOMED_CT:699346009|MedGen:C0009405|MedGen:CN517202	Lynch_syndrome|Hereditary_nonpolyposis_colorectal_cancer_type_4|Hereditary_cancer-predisposing_syndrome|Hereditary_nonpolyposis_colorectal_neoplasms|not_provided	reviewed_by_expert_panel	clinvar: Pathogenic	.	.	.	.	.	.	.	.	.	.	.	.	.	.	.	.	0.881	3	3	0	2.00013e-05
Likely_pathogenic	7	5982885	5982885	T	C	rs267608161	PMS2	exonic	nonsynonymous SNV	PMS2:NM_001322008:exon10:c.G1795A:p.E599K,PMS2:NM_001322010:exon10:c.G1552A:p.E518K,PMS2:NM_001322004:exon11:c.G1708A:p.E570K,PMS2:NM_001322006:exon11:c.G1957A:p.E653K,PMS2:NM_001322007:exon11:c.G1795A:p.E599K,PMS2:NM_001322013:exon11:c.G1540A:p.E514K,PMS2:NM_000535:exon12:c.G2113A:p.E705K,PMS2:NM_001322003:exon12:c.G1708A:p.E570K,PMS2:NM_001322005:exon12:c.G1708A:p.E570K,PMS2:NM_001322009:exon12…	.	Likely pathogenic	InterVar: Likely pathogenic PVS1=0 PS=[0, 0, 0, 0, 0] PM=[1, 1, 0, 0, 0, 0, 0] PP=[0, 0, 1, 0, 1, 0] BA1=0 BS=[0, 0, 0, 0, 0] BP=[1, 0, 0, 0, 0, 0, 0, 0]	Pathogenic/Likely_pathogenic	96803	MONDO:MONDO:0005835,MedGen:C4552100,OMIM:PS120435,Orphanet:ORPHA144|MONDO:MONDO:0007356,MedGen:C2936783,OMIM:120435|MONDO:MONDO:0015356,MedGen:C0027672,Orphanet:ORPHA140162,SNOMED_CT:699346009|MedGen:C0009405|MedGen:CN517202	Lynch_syndrome|Lynch_syndrome_I|Hereditary_cancer-predisposing_syndrome|Hereditary_nonpolyposis_colorectal_neoplasms|not_provided	criteria_provided,_multiple_submitters,_no_conflicts	clinvar: Pathogenic/Likely_pathogenic	3.258e-05	0	0	0	0	0	6.725e-05	0	.	.	D	D	T	D	D	0.967	0.645	1	1	0	6.66704e-06
Pathogenic	7	5986826	5986826	A	T	rs201451115	PMS2	exonic	stopgain	PMS2:NM_001322008:exon9:c.A1621T:p.K541X,PMS2:NM_001322010:exon9:c.A1378T:p.K460X,PMS2:NM_001322004:exon10:c.A1534T:p.K512X,PMS2:NM_001322006:exon10:c.A1783T:p.K595X,PMS2:NM_001322007:exon10:c.A1621T:p.K541X,PMS2:NM_001322013:exon10:c.A1366T:p.K456X,PMS2:NM_000535:exon11:c.A1939T:p.K647X,PMS2:NM_001322003:exon11:c.A1534T:p.K512X,PMS2:NM_001322005:exon11:c.A1534T:p.K512X,PMS2:NM_001322009:exon11:c…	.	Pathogenic	InterVar: Pathogenic PVS1=1 PS=[0, 0, 0, 0, 0] PM=[0, 1, 0, 0, 0, 0, 0] PP=[0, 0, 1, 0, 1, 0] BA1=0 BS=[0, 0, 0, 0, 0] BP=[0, 0, 0, 0, 0, 0, 0, 0]	Pathogenic	96796	MONDO:MONDO:0005835,MedGen:C4552100,OMIM:PS120435,Orphanet:ORPHA144|MONDO:MONDO:0013699,MedGen:C1838333,OMIM:614337|MONDO:MONDO:0015356,MedGen:C0027672,Orphanet:ORPHA140162,SNOMED_CT:699346009|MedGen:C0009405|MedGen:CN169374|MedGen:CN517202	Lynch_syndrome|Hereditary_nonpolyposis_colorectal_cancer_type_4|Hereditary_cancer-predisposing_syndrome|Hereditary_nonpolyposis_colorectal_neoplasms|not_specified|not_provided	reviewed_by_expert_panel	clinvar: Pathogenic	.	.	.	.	.	.	.	.	.	.	.	.	.	.	.	.	0.986	3	3	0	2.00013e-05
Pathogenic	7	5986883	5986883	A	G	rs63750451	PMS2	exonic	stopgain	PMS2:NM_001322008:exon9:c.C1564T:p.R522X,PMS2:NM_001322010:exon9:c.C1321T:p.R441X,PMS2:NM_001322004:exon10:c.C1477T:p.R493X,PMS2:NM_001322006:exon10:c.C1726T:p.R576X,PMS2:NM_001322007:exon10:c.C1564T:p.R522X,PMS2:NM_001322013:exon10:c.C1309T:p.R437X,PMS2:NM_000535:exon11:c.C1882T:p.R628X,PMS2:NM_001322003:exon11:c.C1477T:p.R493X,PMS2:NM_001322005:exon11:c.C1477T:p.R493X,PMS2:NM_001322009:exon11:c…	.	Pathogenic	InterVar: Pathogenic PVS1=1 PS=[0, 0, 0, 0, 0] PM=[0, 1, 0, 0, 0, 0, 0] PP=[0, 0, 1, 0, 1, 0] BA1=0 BS=[0, 0, 0, 0, 0] BP=[0, 0, 0, 0, 0, 0, 0, 0]	Pathogenic	24281	MONDO:MONDO:0005835,MedGen:C4552100,OMIM:PS120435,Orphanet:ORPHA144|MONDO:MONDO:0013699,MedGen:C1838333,OMIM:614337|MONDO:MONDO:0015356,MedGen:C0027672,Orphanet:ORPHA140162,SNOMED_CT:699346009|MONDO:MONDO:0018630,MedGen:C1333990,OMIM:PS120435,Orphanet:ORPHA443909|MedGen:C0009405|MedGen:CN517202	Lynch_syndrome|Hereditary_nonpolyposis_colorectal_cancer_type_4|Hereditary_cancer-predisposing_syndrome|Hereditary_nonpolyposis_colon_cancer|Hereditary_nonpolyposis_colorectal_neoplasms|not_provided	reviewed_by_expert_panel	clinvar: Pathogenic	.	.	.	.	.	.	.	.	.	.	.	.	.	.	.	.	0.975	1	1	0	6.66704e-06
Pathogenic	7	5986900	5986901	-	AT	.	PMS2	exonic	frameshift deletion	PMS2:NM_001322008:exon9:c.1546_1547del:p.M516Efs*5,PMS2:NM_001322010:exon9:c.1303_1304del:p.M435Efs*5,PMS2:NM_001322004:exon10:c.1459_1460del:p.M487Efs*5,PMS2:NM_001322006:exon10:c.1708_1709del:p.M570Efs*5,PMS2:NM_001322007:exon10:c.1546_1547del:p.M516Efs*5,PMS2:NM_001322013:exon10:c.1291_1292del:p.M431Efs*5,PMS2:NM_000535:exon11:c.1864_1865del:p.M622Efs*5,PMS2:NM_001322003:exon11:c.1459_1460del:…	.	Pathogenic	InterVar: Pathogenic PVS1=1 PS=[0, 0, 0, 0, 0] PM=[0, 1, 0, 0, 0, 0, 0] PP=[0, 0, 0, 0, 1, 0] BA1=0 BS=[0, 0, 0, 0, 0] BP=[0, 0, 0, 0, 0, 0, 0, 0]	Pathogenic	395940	MONDO:MONDO:0015356,MedGen:C0027672,Orphanet:ORPHA140162,SNOMED_CT:699346009|MedGen:C0009405|MedGen:CN517202	Hereditary_cancer-predisposing_syndrome|Hereditary_nonpolyposis_colorectal_neoplasms|not_provided	criteria_provided,_multiple_submitters,_no_conflicts	clinvar: Pathogenic	.	.	.	.	.	.	.	.	.	.	.	.	.	.	.	.	.	1	1	0	6.66704e-06
Pathogenic	7	5987078	5987078	A	G	rs587778618	PMS2	exonic	stopgain	PMS2:NM_001322008:exon9:c.C1369T:p.R457X,PMS2:NM_001322010:exon9:c.C1126T:p.R376X,PMS2:NM_001322004:exon10:c.C1282T:p.R428X,PMS2:NM_001322006:exon10:c.C1531T:p.R511X,PMS2:NM_001322007:exon10:c.C1369T:p.R457X,PMS2:NM_001322013:exon10:c.C1114T:p.R372X,PMS2:NM_000535:exon11:c.C1687T:p.R563X,PMS2:NM_001322003:exon11:c.C1282T:p.R428X,PMS2:NM_001322005:exon11:c.C1282T:p.R428X,PMS2:NM_001322009:exon11:c…	.	Pathogenic	InterVar: Pathogenic PVS1=1 PS=[0, 0, 0, 0, 0] PM=[0, 1, 0, 0, 0, 0, 0] PP=[0, 0, 0, 0, 1, 0] BA1=0 BS=[0, 0, 0, 0, 0] BP=[0, 0, 0, 0, 0, 0, 0, 0]	Pathogenic	138806	MONDO:MONDO:0002032,MedGen:C0699790,SNOMED_CT:269533000|MONDO:MONDO:0015356,MedGen:C0027672,Orphanet:ORPHA140162,SNOMED_CT:699346009|MedGen:C0009405|MedGen:CN169374|MedGen:CN517202	Carcinoma_of_colon|Hereditary_cancer-predisposing_syndrome|Hereditary_nonpolyposis_colorectal_neoplasms|not_specified|not_provided	criteria_provided,_multiple_submitters,_no_conflicts	clinvar: Pathogenic	.	.	.	.	.	.	.	.	.	.	.	.	.	.	.	.	0.953	1	1	0	6.66704e-06
Likely_pathogenic	7	5987193	5987193	G	-	.	PMS2	exonic	frameshift insertion	PMS2:NM_001322008:exon9:c.1253dupC:p.G419Rfs*17,PMS2:NM_001322010:exon9:c.1010dupC:p.G338Rfs*17,PMS2:NM_001322004:exon10:c.1166dupC:p.G390Rfs*17,PMS2:NM_001322006:exon10:c.1415dupC:p.G473Rfs*17,PMS2:NM_001322007:exon10:c.1253dupC:p.G419Rfs*17,PMS2:NM_001322013:exon10:c.998dupC:p.G334Rfs*17,PMS2:NM_000535:exon11:c.1571dupC:p.G525Rfs*17,PMS2:NM_001322003:exon11:c.1166dupC:p.G390Rfs*17,PMS2:NM_00132…	.	Pathogenic	InterVar: Pathogenic PVS1=1 PS=[0, 0, 0, 0, 0] PM=[0, 1, 0, 0, 0, 0, 0] PP=[0, 0, 0, 0, 1, 0] BA1=0 BS=[0, 0, 0, 0, 0] BP=[0, 0, 0, 0, 0, 0, 0, 0]	Pathogenic	474597	MONDO:MONDO:0015356,MedGen:C0027672,Orphanet:ORPHA140162,SNOMED_CT:699346009	Hereditary_cancer-predisposing_syndrome	criteria_provided,_single_submitter	clinvar: Pathogenic	.	.	.	.	.	.	.	.	.	.	.	.	.	.	.	.	.	1	1	0	6.66704e-06
Pathogenic	7	5987420	5987420	A	G	.	PMS2	exonic	stopgain	PMS2:NM_001322008:exon9:c.C1027T:p.Q343X,PMS2:NM_001322010:exon9:c.C784T:p.Q262X,PMS2:NM_001322004:exon10:c.C940T:p.Q314X,PMS2:NM_001322006:exon10:c.C1189T:p.Q397X,PMS2:NM_001322007:exon10:c.C1027T:p.Q343X,PMS2:NM_001322013:exon10:c.C772T:p.Q258X,PMS2:NM_000535:exon11:c.C1345T:p.Q449X,PMS2:NM_001322003:exon11:c.C940T:p.Q314X,PMS2:NM_001322005:exon11:c.C940T:p.Q314X,PMS2:NM_001322009:exon11:c.C940…	.	Pathogenic	InterVar: Pathogenic PVS1=1 PS=[0, 0, 0, 0, 0] PM=[0, 1, 0, 0, 0, 0, 0] PP=[0, 0, 1, 0, 1, 0] BA1=0 BS=[0, 0, 0, 0, 0] BP=[0, 0, 0, 0, 0, 0, 0, 0]	Pathogenic	474637	MONDO:MONDO:0015356,MedGen:C0027672,Orphanet:ORPHA140162,SNOMED_CT:699346009	Hereditary_cancer-predisposing_syndrome	criteria_provided,_single_submitter	clinvar: Pathogenic	.	.	.	.	.	.	.	.	.	.	.	.	.	.	.	.	0.965	2	2	0	1.33341e-05
Pathogenic	7	5987504	5987504	A	G	rs587778617	PMS2	exonic	stopgain	PMS2:NM_001322008:exon9:c.C943T:p.R315X,PMS2:NM_001322010:exon9:c.C700T:p.R234X,PMS2:NM_001322004:exon10:c.C856T:p.R286X,PMS2:NM_001322006:exon10:c.C1105T:p.R369X,PMS2:NM_001322007:exon10:c.C943T:p.R315X,PMS2:NM_001322013:exon10:c.C688T:p.R230X,PMS2:NM_000535:exon11:c.C1261T:p.R421X,PMS2:NM_001322003:exon11:c.C856T:p.R286X,PMS2:NM_001322005:exon11:c.C856T:p.R286X,PMS2:NM_001322009:exon11:c.C856T:…	.	Pathogenic	InterVar: Pathogenic PVS1=1 PS=[0, 0, 0, 0, 0] PM=[0, 1, 0, 0, 0, 0, 0] PP=[0, 0, 0, 0, 1, 0] BA1=0 BS=[0, 0, 0, 0, 0] BP=[0, 0, 0, 0, 0, 0, 0, 0]	Pathogenic	96774	Human_Phenotype_Ontology:HP:0012114,MONDO:MONDO:0002447,MedGen:C0476089,OMIM:608089,SNOMED_CT:254878006|MONDO:MONDO:0005835,MedGen:C4552100,OMIM:PS120435,Orphanet:ORPHA144|MONDO:MONDO:0013699,MedGen:C1838333,OMIM:614337|MONDO:MONDO:0015356,MedGen:C0027672,Orphanet:ORPHA140162,SNOMED_CT:699346009|MONDO:MONDO:0018630,MedGen:C1333990,OMIM:PS120435,Orphanet:ORPHA443909|MedGen:C0009405|MedGen:CN169374…	Endometrial_carcinoma|Lynch_syndrome|Hereditary_nonpolyposis_colorectal_cancer_type_4|Hereditary_cancer-predisposing_syndrome|Hereditary_nonpolyposis_colon_cancer|Hereditary_nonpolyposis_colorectal_neoplasms|not_specified|not_provided	reviewed_by_expert_panel	clinvar: Pathogenic	.	.	.	.	.	.	.	.	.	.	.	.	.	.	.	.	0.974	8	8	0	5.33376e-05
Pathogenic	7	5989799	5989799	T	C	rs373885654	PMS2	splicing	.	.	NM_000535:exon10:c.1144+1G>A;NM_001322005:exon10:c.739+1G>A;NM_001322015:exon10:c.835+1G>A;NM_001322003:exon10:c.739+1G>A;NM_001322008:exon8:c.826+1G>A;NM_001322007:exon9:c.826+1G>A;NM_001322011:exon10:c.211+1G>A;NM_001322004:exon9:c.739+1G>A;NM_001322014:exon10:c.1144+1G>A;NM_001322013:exon9:c.571+1G>A;NM_001322012:exon10:c.211+1G>A;NM_001322009:exon10:c.739+1G>A	Pathogenic	InterVar: Pathogenic PVS1=1 PS=[0, 0, 0, 0, 0] PM=[0, 1, 0, 0, 0, 0, 0] PP=[0, 0, 1, 0, 1, 0] BA1=0 BS=[0, 0, 0, 0, 0] BP=[0, 0, 0, 0, 0, 0, 0, 0]	Pathogenic/Likely_pathogenic	172174	MONDO:MONDO:0005835,MedGen:C4552100,OMIM:PS120435,Orphanet:ORPHA144|MedGen:C0009405|MedGen:CN235283|MedGen:CN517202	Lynch_syndrome|Hereditary_nonpolyposis_colorectal_neoplasms|none_provided|not_provided	criteria_provided,_multiple_submitters,_no_conflicts	clinvar: Pathogenic/Likely_pathogenic	3.233e-05	0	0	0	0	0	6.667e-05	0	0.0002	.	.	.	.	.	.	.	0.924	1	1	0	6.66704e-06
Pathogenic	7	5989867	5989867	A	-	rs267608156	PMS2	exonic	frameshift insertion	PMS2:NM_001322008:exon8:c.758dupT:p.L253Ffs*6,PMS2:NM_001322004:exon9:c.671dupT:p.L224Ffs*6,PMS2:NM_001322007:exon9:c.758dupT:p.L253Ffs*6,PMS2:NM_001322013:exon9:c.503dupT:p.L168Ffs*6,PMS2:NM_000535:exon10:c.1076dupT:p.L359Ffs*6,PMS2:NM_001322003:exon10:c.671dupT:p.L224Ffs*6,PMS2:NM_001322005:exon10:c.671dupT:p.L224Ffs*6,PMS2:NM_001322009:exon10:c.671dupT:p.L224Ffs*6,PMS2:NM_001322011:exon10:c.14…	.	Pathogenic	InterVar: Pathogenic PVS1=1 PS=[0, 0, 0, 0, 0] PM=[0, 1, 0, 0, 0, 0, 0] PP=[0, 0, 0, 0, 1, 0] BA1=0 BS=[0, 0, 0, 0, 0] BP=[0, 0, 0, 0, 0, 0, 0, 0]	Pathogenic	96764	MONDO:MONDO:0005835,MedGen:C4552100,OMIM:PS120435,Orphanet:ORPHA144|MONDO:MONDO:0015356,MedGen:C0027672,Orphanet:ORPHA140162,SNOMED_CT:699346009|MedGen:C0009405|MedGen:CN517202	Lynch_syndrome|Hereditary_cancer-predisposing_syndrome|Hereditary_nonpolyposis_colorectal_neoplasms|not_provided	reviewed_by_expert_panel	clinvar: Pathogenic	.	.	.	.	.	.	.	.	.	.	.	.	.	.	.	.	.	2	2	0	1.33341e-05
Pathogenic	7	5992018	5992018	A	G	rs200640585	PMS2	exonic	stopgain	PMS2:NM_001322008:exon7:c.C625T:p.R209X,PMS2:NM_001322004:exon8:c.C538T:p.R180X,PMS2:NM_001322007:exon8:c.C625T:p.R209X,PMS2:NM_001322010:exon8:c.C538T:p.R180X,PMS2:NM_001322013:exon8:c.C370T:p.R124X,PMS2:NM_000535:exon9:c.C943T:p.R315X,PMS2:NM_001322003:exon9:c.C538T:p.R180X,PMS2:NM_001322005:exon9:c.C538T:p.R180X,PMS2:NM_001322006:exon9:c.C943T:p.R315X,PMS2:NM_001322009:exon9:c.C538T:p.R180X,PM…	.	Pathogenic	InterVar: Pathogenic PVS1=1 PS=[0, 0, 0, 0, 0] PM=[0, 1, 0, 0, 0, 0, 0] PP=[0, 0, 1, 0, 1, 0] BA1=0 BS=[0, 0, 0, 0, 0] BP=[0, 0, 0, 0, 0, 0, 0, 0]	Pathogenic	96857	MONDO:MONDO:0005835,MedGen:C4552100,OMIM:PS120435,Orphanet:ORPHA144|MONDO:MONDO:0007254,MedGen:C0006142,SNOMED_CT:254837009|MONDO:MONDO:0010159,MedGen:C0265325,OMIM:276300,Orphanet:ORPHA252202,SNOMED_CT:61665008|MONDO:MONDO:0013699,MedGen:C1838333,OMIM:614337|MONDO:MONDO:0015356,MedGen:C0027672,Orphanet:ORPHA140162,SNOMED_CT:699346009|MedGen:C0009405|MedGen:CN221576|MedGen:CN517202	Lynch_syndrome|Malignant_tumor_of_breast|Turcot_syndrome|Hereditary_nonpolyposis_colorectal_cancer_type_4|Hereditary_cancer-predisposing_syndrome|Hereditary_nonpolyposis_colorectal_neoplasms|Colorectal_cancer,_non-polyposis|not_provided	reviewed_by_expert_panel	clinvar: Pathogenic	3.232e-05	0	0	0	0	0	6.667e-05	0	7.7e-05	.	.	.	.	.	.	.	0.991	1	1	0	6.66704e-06
Pathogenic	7	5995573	5995576	-	CTGT	rs267608154	PMS2	exonic	frameshift deletion	PMS2:NM_001322008:exon6:c.543_546del:p.R181Sfs*19,PMS2:NM_001322004:exon7:c.456_459del:p.R152Sfs*19,PMS2:NM_001322007:exon7:c.543_546del:p.R181Sfs*19,PMS2:NM_001322010:exon7:c.456_459del:p.R152Sfs*19,PMS2:NM_001322013:exon7:c.288_291del:p.R96Sfs*19,PMS2:NM_000535:exon8:c.861_864del:p.R287Sfs*19,PMS2:NM_001322003:exon8:c.456_459del:p.R152Sfs*19,PMS2:NM_001322005:exon8:c.456_459del:p.R152Sfs*19,PMS…	.	Pathogenic	InterVar: Pathogenic PVS1=1 PS=[0, 0, 0, 0, 0] PM=[0, 1, 0, 0, 0, 0, 0] PP=[0, 0, 0, 0, 1, 0] BA1=0 BS=[0, 0, 0, 0, 0] BP=[0, 0, 0, 0, 0, 0, 0, 0]	Pathogenic	96850	MONDO:MONDO:0005835,MedGen:C4552100,OMIM:PS120435,Orphanet:ORPHA144|MONDO:MONDO:0010159,MedGen:C0265325,OMIM:276300,Orphanet:ORPHA252202,SNOMED_CT:61665008|MONDO:MONDO:0013699,MedGen:C1838333,OMIM:614337|MONDO:MONDO:0015356,MedGen:C0027672,Orphanet:ORPHA140162,SNOMED_CT:699346009|MedGen:C0009405|MedGen:CN517202	Lynch_syndrome|Turcot_syndrome|Hereditary_nonpolyposis_colorectal_cancer_type_4|Hereditary_cancer-predisposing_syndrome|Hereditary_nonpolyposis_colorectal_neoplasms|not_provided	reviewed_by_expert_panel	clinvar: Pathogenic	3.229e-05	0	0	0	0	0	6.662e-05	0	8e-05	.	.	.	.	.	.	.	.	1	1	0	6.66704e-06
Pathogenic	7	5999182	5999182	A	G	rs760228510	PMS2	exonic	stopgain	PMS2:NM_001322008:exon4:c.C313T:p.R105X,PMS2:NM_001322004:exon5:c.C226T:p.R76X,PMS2:NM_001322007:exon5:c.C313T:p.R105X,PMS2:NM_001322010:exon5:c.C226T:p.R76X,PMS2:NM_000535:exon6:c.C631T:p.R211X,PMS2:NM_001322003:exon6:c.C226T:p.R76X,PMS2:NM_001322005:exon6:c.C226T:p.R76X,PMS2:NM_001322006:exon6:c.C631T:p.R211X,PMS2:NM_001322009:exon6:c.C226T:p.R76X,PMS2:NM_001322014:exon6:c.C631T:p.R211X,PMS2:NM…	.	Pathogenic	InterVar: Pathogenic PVS1=1 PS=[0, 0, 0, 0, 0] PM=[0, 1, 0, 0, 0, 0, 0] PP=[0, 0, 1, 0, 1, 0] BA1=0 BS=[0, 0, 0, 0, 0] BP=[0, 0, 0, 0, 0, 0, 0, 0]	Pathogenic	231681	MONDO:MONDO:0005835,MedGen:C4552100,OMIM:PS120435,Orphanet:ORPHA144|MONDO:MONDO:0015356,MedGen:C0027672,Orphanet:ORPHA140162,SNOMED_CT:699346009|MedGen:C0009405|MedGen:CN517202	Lynch_syndrome|Hereditary_cancer-predisposing_syndrome|Hereditary_nonpolyposis_colorectal_neoplasms|not_provided	criteria_provided,_multiple_submitters,_no_conflicts	clinvar: Pathogenic	.	.	.	.	.	.	.	.	.	.	.	.	.	.	.	.	0.973	3	3	0	2.00013e-05
Likely_pathogenic	7	6003793	6003793	A	C	.	PMS2	splicing	.	.	NM_000535:exon4:c.251-1G>T;NM_001322005:exon4:UTR5;NM_001322015:exon4:UTR5;NM_001322003:exon4:UTR5;NM_001322011:exon4:UTR5;NM_001322004:exon3:UTR5;NM_001322010:exon3:UTR5;NM_001322006:exon4:c.251-1G>T;NM_001322014:exon4:c.251-1G>T;NM_001322013:exon4:UTR5;NM_001322012:exon4:UTR5;NM_001322009:exon4:UTR5	Pathogenic	InterVar: Pathogenic PVS1=1 PS=[0, 0, 0, 0, 0] PM=[0, 1, 0, 0, 0, 0, 0] PP=[0, 0, 1, 0, 1, 0] BA1=0 BS=[0, 0, 0, 0, 0] BP=[0, 0, 0, 0, 0, 0, 0, 0]	Likely_pathogenic	564386	MedGen:C0009405	Hereditary_nonpolyposis_colorectal_neoplasms	criteria_provided,_single_submitter	clinvar: Likely_pathogenic	.	.	.	.	.	.	.	.	.	.	.	.	.	.	.	.	0.928	1	1	0	6.66704e-06
Pathogenic	7	6004040	6004040	-	T	rs63750793	PMS2	exonic	frameshift deletion	PMS2:NM_000535:exon3:c.182delA:p.Y61Lfs*15,PMS2:NM_001322006:exon3:c.182delA:p.Y61Lfs*15,PMS2:NM_001322014:exon3:c.182delA:p.Y61Lfs*15	.	Pathogenic	InterVar: Pathogenic PVS1=1 PS=[0, 0, 0, 0, 0] PM=[0, 1, 0, 0, 0, 0, 0] PP=[0, 0, 0, 0, 1, 0] BA1=0 BS=[0, 0, 0, 0, 0] BP=[0, 0, 0, 0, 0, 0, 0, 0]	Pathogenic	96791	MONDO:MONDO:0005835,MedGen:C4552100,OMIM:PS120435,Orphanet:ORPHA144|MONDO:MONDO:0030843,MedGen:CN296222,OMIM:619101	Lynch_syndrome|Mismatch_repair_cancer_syndrome_4	reviewed_by_expert_panel	clinvar: Pathogenic	.	.	.	.	.	.	.	.	.	.	.	.	.	.	.	.	.	1	1	0	6.66704e-06
Likely_pathogenic	7	6005918	6005918	A	C	rs121434629	PMS2	exonic	nonsynonymous SNV	PMS2:NM_000535:exon2:c.G137T:p.S46I,PMS2:NM_001322006:exon2:c.G137T:p.S46I,PMS2:NM_001322014:exon2:c.G137T:p.S46I	.	Likely pathogenic	InterVar: Likely pathogenic PVS1=0 PS=[0, 0, 0, 0, 0] PM=[1, 1, 0, 0, 0, 0, 0] PP=[0, 0, 1, 0, 1, 0] BA1=0 BS=[0, 0, 0, 0, 0] BP=[1, 0, 0, 0, 0, 0, 0, 0]	Likely_pathogenic	24284	Human_Phenotype_Ontology:HP:0011763,MONDO:MONDO:0017582,MedGen:C0346300,Orphanet:ORPHA300385|Human_Phenotype_Ontology:HP:0012114,MONDO:MONDO:0002447,MedGen:C0476089,OMIM:608089,SNOMED_CT:254878006|MONDO:MONDO:0005835,MedGen:C4552100,OMIM:PS120435,Orphanet:ORPHA144|MONDO:MONDO:0010159,MedGen:C0265325,OMIM:276300,Orphanet:ORPHA252202,SNOMED_CT:61665008|MONDO:MONDO:0013699,MedGen:C1838333,OMIM:61433…	Pituitary_carcinoma|Endometrial_carcinoma|Lynch_syndrome|Turcot_syndrome|Hereditary_nonpolyposis_colorectal_cancer_type_4|Hereditary_cancer-predisposing_syndrome|Mismatch_repair_cancer_syndrome_4|Hereditary_nonpolyposis_colorectal_neoplasms|none_provided|not_provided	reviewed_by_expert_panel	clinvar: Likely_pathogenic	0.0003	0	0.0024	0	0	0	0.0004	0	0.0001	.	D	D	T	D	D	0.987	0.733	4	4	0	2.66684e-05
Pathogenic	9	132910626	132910626	T	G	.	TSC1	exonic	stopgain	TSC1:NM_001162427:exon11:c.C1055A:p.S352X,TSC1:NM_001362177:exon11:c.C845A:p.S282X,TSC1:NM_000368:exon12:c.C1208A:p.S403X,TSC1:NM_001162426:exon12:c.C1205A:p.S402X	.	Pathogenic	InterVar: Pathogenic PVS1=1 PS=[0, 0, 0, 0, 0] PM=[0, 1, 0, 0, 0, 0, 0] PP=[0, 0, 1, 0, 1, 0] BA1=0 BS=[0, 0, 0, 0, 0] BP=[0, 0, 0, 0, 0, 0, 0, 0]	Pathogenic	524813	MONDO:MONDO:0008612,MedGen:C1854465,OMIM:191100	Tuberous_sclerosis_1	criteria_provided,_single_submitter	clinvar: Pathogenic	.	.	.	.	.	.	.	.	.	.	.	.	.	.	.	.	0.972	1	1	0	6.66704e-06
Likely_pathogenic	9	132921913	132921913	T	C	rs118203402	TSC1	exonic	nonsynonymous SNV	TSC1:NM_001162427:exon6:c.G416A:p.R139H,TSC1:NM_001362177:exon6:c.G206A:p.R69H,TSC1:NM_000368:exon7:c.G569A:p.R190H,TSC1:NM_001162426:exon7:c.G569A:p.R190H	.	Likely pathogenic	InterVar: Likely pathogenic PVS1=0 PS=[0, 0, 0, 0, 0] PM=[1, 1, 0, 0, 1, 0, 0] PP=[0, 0, 1, 0, 0, 0] BA1=0 BS=[0, 0, 0, 0, 0] BP=[0, 0, 0, 0, 0, 0, 0, 0]	Uncertain_significance	563687	MONDO:MONDO:0008612,MedGen:C1854465,OMIM:191100|MONDO:MONDO:0015356,MedGen:C0027672,Orphanet:ORPHA140162,SNOMED_CT:699346009	Tuberous_sclerosis_1|Hereditary_cancer-predisposing_syndrome	criteria_provided,_multiple_submitters,_no_conflicts	clinvar: Uncertain_significance	.	.	.	.	.	.	.	.	.	.	D	D	D	D	D	0.940	0.877	1	1	0	6.66704e-06
Pathogenic	10	43118458	43118458	C	G	rs75030001	RET	exonic	nonsynonymous SNV	RET:NM_001355216:exon10:c.G1608C:p.L536F,RET:NM_020630:exon13:c.G2370C:p.L790F,RET:NM_020975:exon13:c.G2370C:p.L790F	.	Uncertain significance	InterVar: Uncertain significance PVS1=0 PS=[0, 0, 0, 0, 0] PM=[1, 1, 0, 0, 0, 0, 0] PP=[0, 0, 0, 0, 1, 0] BA1=0 BS=[0, 0, 0, 0, 0] BP=[0, 0, 0, 0, 0, 0, 0, 0]	Pathogenic/Likely_pathogenic	28974	MONDO:MONDO:0007958,MedGen:C1833921,OMIM:155240,Orphanet:ORPHA99361|MONDO:MONDO:0008234,MeSH:D018813,MedGen:C0025268,OMIM:171400,Orphanet:ORPHA247698,SNOMED_CT:61808009|MONDO:MONDO:0019003,MedGen:C4048306,Orphanet:ORPHA653,SNOMED_CT:61808009|MedGen:CN517202	Familial_medullary_thyroid_carcinoma|Multiple_endocrine_neoplasia,_type_2a|Multiple_endocrine_neoplasia,_type_2|not_provided	criteria_provided,_multiple_submitters,_no_conflicts	clinvar: Pathogenic/Likely_pathogenic	.	.	.	.	.	.	.	.	.	.	D	D	D	D	D	0.908	0.416	2	2	0	1.33341e-05
Likely_pathogenic	10	43120184	43120184	T	C	rs267607011	RET	exonic	nonsynonymous SNV	RET:NM_001355216:exon12:c.C1949T:p.S650F,RET:NM_020630:exon15:c.C2711T:p.S904F,RET:NM_020975:exon15:c.C2711T:p.S904F	.	Likely pathogenic	InterVar: Likely pathogenic PVS1=0 PS=[0, 0, 0, 0, 0] PM=[1, 1, 0, 0, 0, 0, 0] PP=[0, 0, 1, 0, 1, 0] BA1=0 BS=[0, 0, 0, 0, 0] BP=[0, 0, 0, 0, 0, 0, 0, 0]	Likely_pathogenic	36304	MONDO:MONDO:0008234,MeSH:D018813,MedGen:C0025268,OMIM:171400,Orphanet:ORPHA247698,SNOMED_CT:61808009|MONDO:MONDO:0019003,MedGen:C4048306,Orphanet:ORPHA653,SNOMED_CT:61808009|MedGen:CN517202	Multiple_endocrine_neoplasia,_type_2a|Multiple_endocrine_neoplasia,_type_2|not_provided	criteria_provided,_multiple_submitters,_no_conflicts	clinvar: Likely_pathogenic	.	.	.	.	.	.	.	.	.	.	D	D	D	D	D	0.944	0.833	1	1	0	6.66704e-06
Likely_pathogenic	10	43121967	43121967	G	A	rs377767442	RET	exonic	nonsynonymous SNV	RET:NM_001355216:exon13:c.A1990G:p.M664V,RET:NM_020630:exon16:c.A2752G:p.M918V,RET:NM_020975:exon16:c.A2752G:p.M918V	.	Likely pathogenic	InterVar: Likely pathogenic PVS1=0 PS=[0, 0, 0, 0, 0] PM=[1, 1, 0, 0, 0, 0, 0] PP=[0, 0, 1, 0, 1, 0] BA1=0 BS=[0, 0, 0, 0, 0] BP=[0, 0, 0, 0, 0, 0, 0, 0]	Likely_pathogenic	47218	MONDO:MONDO:0019003,MedGen:C4048306,Orphanet:ORPHA653,SNOMED_CT:61808009	Multiple_endocrine_neoplasia,_type_2	criteria_provided,_single_submitter	clinvar: Likely_pathogenic	.	.	.	.	.	.	.	.	.	.	D	D	D	D	D	0.988	0.909	1	1	0	6.66704e-06
Pathogenic	10	86912276	86912276	A	C	.	BMPR1A	exonic	stopgain	BMPR1A:NM_004329:exon8:c.C567A:p.Y189X	.	Pathogenic	InterVar: Pathogenic PVS1=1 PS=[0, 0, 0, 0, 0] PM=[0, 1, 0, 0, 0, 0, 0] PP=[0, 0, 0, 0, 1, 0] BA1=0 BS=[0, 0, 0, 0, 0] BP=[0, 0, 0, 0, 0, 0, 0, 0]	Pathogenic	461026	MONDO:MONDO:0008276,MedGen:C1868081,OMIM:174900,Orphanet:ORPHA329971	Generalized_juvenile_polyposis/juvenile_polyposis_coli	criteria_provided,_single_submitter	clinvar: Pathogenic	.	.	.	.	.	.	.	.	.	.	.	.	.	.	.	.	0.925	1	1	0	6.66704e-06
VUS	10	87863957	87863957	-	G	.	PTEN	exonic	frameshift deletion	PTEN:NM_001304717:exon1:c.8delG:p.G5Efs*57	.	Likely pathogenic	InterVar: Likely pathogenic PVS1=1 PS=[0, 0, 0, 0, 0] PM=[0, 1, 0, 0, 0, 0, 0] PP=[0, 0, 0, 0, 0, 0] BA1=0 BS=[0, 0, 0, 0, 0] BP=[0, 0, 0, 0, 0, 0, 0, 0]	Uncertain_significance	311519	MONDO:MONDO:0017623,MedGen:C1959582,OMIM:601728,Orphanet:ORPHA306498	PTEN_hamartoma_tumor_syndrome	criteria_provided,_single_submitter	clinvar: Uncertain_significance	3.387e-05	0.0001	0	0	0	0	0	0	.	.	.	.	.	.	.	.	.	2	2	0	1.33341e-05
Likely_pathogenic	10	87960892	87960892	-	A	.	PTEN	splicing	.	.	NM_001304718:exon8:c.211-2A>-;NM_000314:exon8:c.802-2A>-;NM_001304717:exon9:c.1321-2A>-	Uncertain significance	InterVar: Uncertain significance PVS1=0 PS=[0, 0, 0, 0, 0] PM=[0, 1, 0, 0, 0, 0, 0] PP=[0, 0, 0, 0, 1, 0] BA1=0 BS=[0, 0, 0, 0, 0] BP=[0, 0, 0, 0, 0, 0, 0, 0]	Likely_pathogenic	317109	MONDO:MONDO:0017623,MedGen:C1959582,OMIM:601728,Orphanet:ORPHA306498	PTEN_hamartoma_tumor_syndrome	reviewed_by_expert_panel	clinvar: Likely_pathogenic	.	.	.	.	.	.	.	.	.	.	.	.	.	.	.	.	.	1	1	0	6.66704e-06
Likely_pathogenic	11	32392739	32392739	G	C	rs774650640	WT1	exonic	nonsynonymous SNV	WT1:NM_001367854:exon4:c.G93C:p.Q31H,WT1:NM_000378:exon7:c.G1230C:p.Q410H,WT1:NM_001198552:exon7:c.G579C:p.Q193H,WT1:NM_001198551:exon8:c.G630C:p.Q210H,WT1:NM_024424:exon8:c.G1281C:p.Q427H,WT1:NM_024426:exon8:c.G1281C:p.Q427H	.	Uncertain significance	InterVar: Uncertain significance PVS1=0 PS=[0, 0, 0, 0, 0] PM=[1, 1, 0, 0, 0, 0, 0] PP=[0, 0, 0, 0, 1, 0] BA1=0 BS=[0, 0, 0, 0, 0] BP=[0, 0, 0, 0, 0, 0, 0, 0]	Likely_pathogenic	801123	Human_Phenotype_Ontology:HP:0012593,MedGen:C0445118	Nephrotic_range_proteinuria	no_assertion_criteria_provided	clinvar: Likely_pathogenic	.	.	.	.	.	.	.	.	.	.	D	D	T	T	D	0.445	0.628	1	1	0	6.66704e-06
VUS	11	32435210	32435210	-	C	rs776155094	WT1	exonic	frameshift deletion	WT1:NM_000378:exon1:c.151delG:p.A51Pfs*31,WT1:NM_024424:exon1:c.151delG:p.A51Pfs*31,WT1:NM_024426:exon1:c.151delG:p.A51Pfs*31	.	Likely pathogenic	InterVar: Likely pathogenic PVS1=1 PS=[0, 0, 0, 0, 0] PM=[0, 1, 0, 0, 0, 0, 0] PP=[0, 0, 0, 0, 0, 0] BA1=0 BS=[0, 0, 0, 0, 0] BP=[0, 0, 0, 0, 0, 0, 0, 0]	Conflicting_interpretations_of_pathogenicity	259981	Human_Phenotype_Ontology:HP:0004812,MedGen:C0349636,SNOMED_CT:277572006|MONDO:MONDO:0007635,MedGen:C0950122,OMIM:136680,Orphanet:ORPHA347,SNOMED_CT:445431000|MONDO:MONDO:0008679,MedGen:CN033288,OMIM:194070|MONDO:MONDO:0008681,MedGen:C0206115,OMIM:194072,Orphanet:ORPHA893,SNOMED_CT:4135001|MONDO:MONDO:0008682,MedGen:C0950121,OMIM:194080,Orphanet:ORPHA220,SNOMED_CT:236385009|MedGen:CN517202	Pre-B-cell_acute_lymphoblastic_leukemia|Frasier_syndrome|Wilms_tumor_1|Wilms_tumor,_aniridia,_genitourinary_anomalies,_and_mental_retardation_syndrome|Drash_syndrome|not_provided	criteria_provided,_conflicting_interpretations	clinvar: Conflicting_interpretations_of_pathogenicity	.	.	.	.	.	.	.	.	.	.	.	.	.	.	.	.	.	8	8	0	5.33376e-05
Pathogenic	11	61437753	61437753	A	G	rs774508076	SDHAF2	exonic	stopgain	SDHAF2:NM_017841:exon2:c.G165A:p.W55X	.	Pathogenic	InterVar: Pathogenic PVS1=1 PS=[0, 0, 0, 0, 0] PM=[0, 1, 0, 0, 0, 0, 0] PP=[0, 0, 1, 0, 0, 0] BA1=0 BS=[0, 0, 0, 0, 0] BP=[0, 0, 0, 0, 0, 0, 0, 0]	Conflicting_interpretations_of_pathogenicity	372258	MONDO:MONDO:0017366,MedGen:C1708353,Orphanet:ORPHA29072|MedGen:CN169374|MedGen:CN517202	Hereditary_Paraganglioma-Pheochromocytoma_Syndromes|not_specified|not_provided	criteria_provided,_conflicting_interpretations	clinvar: Conflicting_interpretations_of_pathogenicity	.	.	.	.	.	.	.	.	.	.	.	.	.	.	.	.	0.981	4	4	0	2.66684e-05
Pathogenic	11	64805132	64805132	T	C	rs104894264	MEN1	exonic	nonsynonymous SNV	MEN1:NM_000244:exon9:c.G1267A:p.D423N,MEN1:NM_001370259:exon9:c.G1252A:p.D418N,MEN1:NM_001370260:exon9:c.G1252A:p.D418N,MEN1:NM_001370261:exon9:c.G1252A:p.D418N,MEN1:NM_001370262:exon9:c.G1147A:p.D383N,MEN1:NM_001370263:exon9:c.G1147A:p.D383N,MEN1:NM_130799:exon9:c.G1252A:p.D418N,MEN1:NM_130800:exon9:c.G1267A:p.D423N,MEN1:NM_130801:exon9:c.G1267A:p.D423N,MEN1:NM_130802:exon9:c.G1267A:p.D423N,MEN1…	.	Likely pathogenic	InterVar: Likely pathogenic PVS1=0 PS=[0, 0, 0, 0, 0] PM=[1, 1, 0, 0, 0, 0, 0] PP=[0, 0, 1, 0, 1, 0] BA1=0 BS=[0, 0, 0, 0, 0] BP=[0, 0, 0, 0, 0, 0, 0, 0]	Pathogenic	31742	MONDO:MONDO:0007540,MeSH:D018761,MedGen:C0025267,OMIM:131100,Orphanet:ORPHA652,SNOMED_CT:30664006|MONDO:MONDO:0015356,MedGen:C0027672,Orphanet:ORPHA140162,SNOMED_CT:699346009|MedGen:CN517202	Multiple_endocrine_neoplasia,_type_1|Hereditary_cancer-predisposing_syndrome|not_provided	criteria_provided,_multiple_submitters,_no_conflicts	clinvar: Pathogenic	.	.	.	.	.	.	.	.	.	.	D	D	D	D	D	0.969	0.799	1	1	0	6.66704e-06
Likely_pathogenic	11	64808019	64808019	A	C	rs376872829	MEN1	exonic	nonsynonymous SNV	MEN1:NM_000244:exon3:c.G541T:p.A181S,MEN1:NM_001370251:exon3:c.G526T:p.A176S,MEN1:NM_001370259:exon3:c.G526T:p.A176S,MEN1:NM_001370260:exon3:c.G526T:p.A176S,MEN1:NM_001370261:exon3:c.G526T:p.A176S,MEN1:NM_001370262:exon3:c.G526T:p.A176S,MEN1:NM_001370263:exon3:c.G526T:p.A176S,MEN1:NM_130799:exon3:c.G526T:p.A176S,MEN1:NM_130800:exon3:c.G541T:p.A181S,MEN1:NM_130801:exon3:c.G541T:p.A181S,MEN1:NM_130…	.	Likely pathogenic	InterVar: Likely pathogenic PVS1=0 PS=[0, 0, 0, 0, 0] PM=[1, 1, 0, 0, 1, 0, 0] PP=[0, 0, 1, 0, 0, 0] BA1=0 BS=[0, 0, 0, 0, 0] BP=[0, 0, 0, 0, 0, 0, 0, 0]	Uncertain_significance	476312	MONDO:MONDO:0007540,MeSH:D018761,MedGen:C0025267,OMIM:131100,Orphanet:ORPHA652,SNOMED_CT:30664006|MONDO:MONDO:0015356,MedGen:C0027672,Orphanet:ORPHA140162,SNOMED_CT:699346009	Multiple_endocrine_neoplasia,_type_1|Hereditary_cancer-predisposing_syndrome	criteria_provided,_multiple_submitters,_no_conflicts	clinvar: Uncertain_significance	.	.	.	.	.	.	.	.	7.7e-05	.	D	D	D	D	D	0.961	0.657	4	4	0	2.66684e-05
VUS	11	64808019	64808019	T	C	.	MEN1	exonic	nonsynonymous SNV	MEN1:NM_000244:exon3:c.G541A:p.A181T,MEN1:NM_001370251:exon3:c.G526A:p.A176T,MEN1:NM_001370259:exon3:c.G526A:p.A176T,MEN1:NM_001370260:exon3:c.G526A:p.A176T,MEN1:NM_001370261:exon3:c.G526A:p.A176T,MEN1:NM_001370262:exon3:c.G526A:p.A176T,MEN1:NM_001370263:exon3:c.G526A:p.A176T,MEN1:NM_130799:exon3:c.G526A:p.A176T,MEN1:NM_130800:exon3:c.G541A:p.A181T,MEN1:NM_130801:exon3:c.G541A:p.A181T,MEN1:NM_130…	.	Likely pathogenic	InterVar: Likely pathogenic PVS1=0 PS=[0, 0, 0, 0, 0] PM=[1, 1, 0, 0, 1, 0, 0] PP=[0, 0, 1, 0, 0, 0] BA1=0 BS=[0, 0, 0, 0, 0] BP=[0, 0, 0, 0, 0, 0, 0, 0]	Uncertain_significance	810831	MONDO:MONDO:0007540,MeSH:D018761,MedGen:C0025267,OMIM:131100,Orphanet:ORPHA652,SNOMED_CT:30664006|MONDO:MONDO:0015356,MedGen:C0027672,Orphanet:ORPHA140162,SNOMED_CT:699346009	Multiple_endocrine_neoplasia,_type_1|Hereditary_cancer-predisposing_syndrome	criteria_provided,_multiple_submitters,_no_conflicts	clinvar: Uncertain_significance	.	.	.	.	.	.	.	.	.	.	D	D	D	D	D	0.988	0.713	1	1	0	6.66704e-06
Likely_pathogenic	11	64809997	64809997	A	G	rs794728616	MEN1	exonic	nonsynonymous SNV	MEN1:NM_000244:exon2:c.C113T:p.S38F,MEN1:NM_001370251:exon2:c.C113T:p.S38F,MEN1:NM_001370259:exon2:c.C113T:p.S38F,MEN1:NM_001370260:exon2:c.C113T:p.S38F,MEN1:NM_001370261:exon2:c.C113T:p.S38F,MEN1:NM_001370262:exon2:c.C113T:p.S38F,MEN1:NM_001370263:exon2:c.C113T:p.S38F,MEN1:NM_130799:exon2:c.C113T:p.S38F,MEN1:NM_130800:exon2:c.C113T:p.S38F,MEN1:NM_130801:exon2:c.C113T:p.S38F,MEN1:NM_130802:exon2:…	.	Likely pathogenic	InterVar: Likely pathogenic PVS1=0 PS=[0, 0, 0, 0, 0] PM=[1, 1, 0, 0, 0, 0, 0] PP=[0, 0, 1, 0, 1, 0] BA1=0 BS=[0, 0, 0, 0, 0] BP=[0, 0, 0, 0, 0, 0, 0, 0]	Pathogenic/Likely_pathogenic	197562	MONDO:MONDO:0007540,MeSH:D018761,MedGen:C0025267,OMIM:131100,Orphanet:ORPHA652,SNOMED_CT:30664006|MONDO:MONDO:0015356,MedGen:C0027672,Orphanet:ORPHA140162,SNOMED_CT:699346009	Multiple_endocrine_neoplasia,_type_1|Hereditary_cancer-predisposing_syndrome	criteria_provided,_multiple_submitters,_no_conflicts	clinvar: Pathogenic/Likely_pathogenic	.	.	.	.	.	.	.	.	.	.	D	B	D	D	D	0.986	0.910	1	1	0	6.66704e-06
Likely_pathogenic	11	112088972	112088972	G	A	rs786205436	SDHD	exonic	nonsynonymous SNV	SDHD:NM_001276504:exon2:c.A158G:p.D53G,SDHD:NM_001276506:exon3:c.A275G:p.D92G,SDHD:NM_003002:exon3:c.A275G:p.D92G	.	Likely pathogenic	InterVar: Likely pathogenic PVS1=0 PS=[0, 0, 0, 0, 0] PM=[1, 1, 0, 0, 0, 0, 0] PP=[0, 0, 1, 0, 1, 0] BA1=0 BS=[0, 0, 0, 0, 0] BP=[1, 0, 0, 0, 0, 0, 0, 0]	Pathogenic	178768	MedGen:C3532243|MedGen:CN295238,OMIM:619167	Fatal_infantile_mitochondrial_cardiomyopathy|MITOCHONDRIAL_COMPLEX_II_DEFICIENCY,_NUCLEAR_TYPE_3	no_assertion_criteria_provided	clinvar: Pathogenic	.	.	.	.	.	.	.	.	.	.	D	D	D	D	D	0.998	0.924	1	1	0	6.66704e-06
VUS	11	112089002	112089002	G	A	rs104894302	SDHD	exonic	nonsynonymous SNV	SDHD:NM_001276504:exon2:c.A188G:p.H63R,SDHD:NM_001276506:exon3:c.A305G:p.H102R,SDHD:NM_003002:exon3:c.A305G:p.H102R	.	Likely pathogenic	InterVar: Likely pathogenic PVS1=0 PS=[0, 0, 0, 0, 0] PM=[1, 1, 0, 0, 1, 0, 0] PP=[0, 0, 1, 0, 0, 0] BA1=0 BS=[0, 0, 0, 0, 0] BP=[1, 0, 0, 0, 0, 0, 0, 0]	Conflicting_interpretations_of_pathogenicity	639710	Human_Phenotype_Ontology:HP:0002666,MONDO:MONDO:0008233,MedGen:C0031511,OMIM:171300|MONDO:MONDO:0011740,MedGen:C1847319,OMIM:606864,Orphanet:ORPHA97286|MONDO:MONDO:0014045,MedGen:CN166604|MONDO:MONDO:0015356,MedGen:C0027672,Orphanet:ORPHA140162,SNOMED_CT:699346009|MedGen:C1868633,OMIM:168000	Pheochromocytoma|Carney-Stratakis_syndrome|Cowden_syndrome_3|Hereditary_cancer-predisposing_syndrome|Paragangliomas_1	criteria_provided,_conflicting_interpretations	clinvar: Conflicting_interpretations_of_pathogenicity	.	.	.	.	.	.	.	.	.	.	D	D	D	D	D	0.982	0.714	26	26	0	0.000173358
Likely_pathogenic	13	32316420	32316421	-	AG	rs758732038	BRCA2	splicing	.	.	NM_000059:exon2:r.spl	Uncertain significance	InterVar: Uncertain significance PVS1=0 PS=[0, 0, 0, 0, 0] PM=[0, 1, 0, 0, 0, 0, 0] PP=[0, 0, 0, 0, 1, 0] BA1=0 BS=[0, 0, 0, 0, 0] BP=[0, 0, 0, 0, 0, 0, 0, 0]	Likely_pathogenic	408822	MONDO:MONDO:0003582,MeSH:D061325,MedGen:C0677776,OMIM:PS604370,Orphanet:ORPHA145|MONDO:MONDO:0016419,MedGen:C0346153,OMIM:114480,Orphanet:ORPHA227535,SNOMED_CT:254843006|MedGen:CN517202	Hereditary_breast_and_ovarian_cancer_syndrome|Familial_cancer_of_breast|not_provided	criteria_provided,_multiple_submitters,_no_conflicts	clinvar: Likely_pathogenic	.	.	.	.	.	.	.	.	.	.	.	.	.	.	.	.	.	5	5	0	3.33357e-05
Pathogenic	13	32316509	32316510	-	AC	rs80359483	BRCA2	exonic	frameshift deletion	BRCA2:NM_000059:exon2:c.49_50del:p.R18Lfs*12	.	Pathogenic	InterVar: Pathogenic PVS1=1 PS=[0, 0, 0, 0, 0] PM=[0, 1, 0, 0, 0, 0, 0] PP=[0, 0, 0, 0, 1, 0] BA1=0 BS=[0, 0, 0, 0, 0] BP=[0, 0, 0, 0, 0, 0, 0, 0]	Pathogenic	66482	MONDO:MONDO:0003582,MeSH:D061325,MedGen:C0677776,OMIM:PS604370,Orphanet:ORPHA145|MONDO:MONDO:0007254,MedGen:C0006142,SNOMED_CT:254837009|MONDO:MONDO:0012933,MedGen:C2675520,OMIM:612555|MONDO:MONDO:0015356,MedGen:C0027672,Orphanet:ORPHA140162,SNOMED_CT:699346009|MONDO:MONDO:0016419,MedGen:C0346153,OMIM:114480,Orphanet:ORPHA227535,SNOMED_CT:254843006|MedGen:CN517202	Hereditary_breast_and_ovarian_cancer_syndrome|Malignant_tumor_of_breast|Breast-ovarian_cancer,_familial_2|Hereditary_cancer-predisposing_syndrome|Familial_cancer_of_breast|not_provided	reviewed_by_expert_panel	clinvar: Pathogenic	.	.	.	.	.	.	.	.	.	.	.	.	.	.	.	.	.	1	1	0	6.66704e-06
Pathogenic	13	32319211	32319226	-	AAACCATCTTATAATC	.	BRCA2	exonic	frameshift deletion	BRCA2:NM_000059:exon3:c.202_217del:p.K68Sfs*7	.	Pathogenic	InterVar: Pathogenic PVS1=1 PS=[0, 0, 0, 0, 0] PM=[0, 1, 0, 0, 0, 0, 0] PP=[0, 0, 0, 0, 1, 0] BA1=0 BS=[0, 0, 0, 0, 0] BP=[0, 0, 0, 0, 0, 0, 0, 0]	Pathogenic	399287	MONDO:MONDO:0003582,MeSH:D061325,MedGen:C0677776,OMIM:PS604370,Orphanet:ORPHA145|MONDO:MONDO:0012933,MedGen:C2675520,OMIM:612555	Hereditary_breast_and_ovarian_cancer_syndrome|Breast-ovarian_cancer,_familial_2	reviewed_by_expert_panel	clinvar: Pathogenic	.	.	.	.	.	.	.	.	.	.	.	.	.	.	.	.	.	1	1	0	6.66704e-06
Pathogenic	13	32325126	32325126	-	A	rs397507681	BRCA2	exonic	frameshift deletion	BRCA2:NM_000059:exon4:c.367delA:p.M124Wfs*12	.	Pathogenic	InterVar: Pathogenic PVS1=1 PS=[0, 0, 0, 0, 0] PM=[0, 1, 0, 0, 0, 0, 0] PP=[0, 0, 0, 0, 1, 0] BA1=0 BS=[0, 0, 0, 0, 0] BP=[0, 0, 0, 0, 0, 0, 0, 0]	Pathogenic	66178	MONDO:MONDO:0012933,MedGen:C2675520,OMIM:612555	Breast-ovarian_cancer,_familial_2	reviewed_by_expert_panel	clinvar: Pathogenic	.	.	.	.	.	.	.	.	.	.	.	.	.	.	.	.	.	1	1	0	6.66704e-06
Pathogenic	13	32326142	32326142	T	-	.	BRCA2	exonic	stopgain	BRCA2:NM_000059:exon5:c.468dupT:p.K157*	.	Pathogenic	InterVar: Pathogenic PVS1=1 PS=[0, 0, 0, 0, 0] PM=[0, 1, 0, 0, 0, 0, 0] PP=[0, 0, 0, 0, 1, 0] BA1=0 BS=[0, 0, 0, 0, 0] BP=[0, 0, 0, 0, 0, 0, 0, 0]	Pathogenic	538642	MONDO:MONDO:0012933,MedGen:C2675520,OMIM:612555|MONDO:MONDO:0015356,MedGen:C0027672,Orphanet:ORPHA140162,SNOMED_CT:699346009	Breast-ovarian_cancer,_familial_2|Hereditary_cancer-predisposing_syndrome	reviewed_by_expert_panel	clinvar: Pathogenic	3.227e-05	0	0	0	0	0	6.66e-05	0	.	.	.	.	.	.	.	.	.	1	1	0	6.66704e-06
Likely_pathogenic	13	32326498	32326498	T	G	.	BRCA2	splicing	.	.	NM_000059:exon7:c.517-1G>T	Pathogenic	InterVar: Pathogenic PVS1=1 PS=[0, 0, 0, 0, 0] PM=[0, 1, 0, 0, 0, 0, 0] PP=[0, 0, 1, 0, 1, 0] BA1=0 BS=[0, 0, 0, 0, 0] BP=[0, 0, 0, 0, 0, 0, 0, 0]	Pathogenic	262811	MONDO:MONDO:0012933,MedGen:C2675520,OMIM:612555	Breast-ovarian_cancer,_familial_2	criteria_provided,_single_submitter	clinvar: Pathogenic	.	.	.	.	.	.	.	.	.	.	.	.	.	.	.	.	0.925	1	1	0	6.66704e-06
Pathogenic	13	32326613	32326613	A	G	rs80358871	BRCA2	exonic	nonsynonymous SNV	BRCA2:NM_000059:exon7:c.G631A:p.V211I	.	Likely pathogenic	InterVar: Likely pathogenic PVS1=0 PS=[0, 0, 0, 0, 0] PM=[1, 1, 0, 0, 0, 0, 0] PP=[0, 0, 1, 0, 1, 0] BA1=0 BS=[0, 0, 0, 0, 0] BP=[1, 0, 0, 0, 0, 0, 0, 0]	Pathogenic	66726	MONDO:MONDO:0003582,MeSH:D061325,MedGen:C0677776,OMIM:PS604370,Orphanet:ORPHA145|MONDO:MONDO:0012933,MedGen:C2675520,OMIM:612555|MONDO:MONDO:0015356,MedGen:C0027672,Orphanet:ORPHA140162,SNOMED_CT:699346009|MedGen:CN221562|MedGen:CN517202	Hereditary_breast_and_ovarian_cancer_syndrome|Breast-ovarian_cancer,_familial_2|Hereditary_cancer-predisposing_syndrome|Breast_and/or_ovarian_cancer|not_provided	criteria_provided,_multiple_submitters,_no_conflicts	clinvar: Pathogenic	.	.	.	.	.	.	.	.	.	.	D	.	T	T	D	0.464	0.952	1	1	0	6.66704e-06
Pathogenic	13	32329441	32329441	G	A	rs397507842	BRCA2	splicing	.	.	NM_000059:exon8:c.632-2A>G	Pathogenic	InterVar: Pathogenic PVS1=1 PS=[0, 0, 0, 0, 0] PM=[0, 1, 0, 0, 0, 0, 0] PP=[0, 0, 1, 0, 1, 0] BA1=0 BS=[0, 0, 0, 0, 0] BP=[0, 0, 0, 0, 0, 0, 0, 0]	Pathogenic	66731	MONDO:MONDO:0012933,MedGen:C2675520,OMIM:612555|MedGen:CN517202	Breast-ovarian_cancer,_familial_2|not_provided	reviewed_by_expert_panel	clinvar: Pathogenic	.	.	.	.	.	.	.	.	.	.	.	.	.	.	.	.	0.929	1	1	0	6.66704e-06
Pathogenic	13	32332367	32332367	T	G	.	BRCA2	exonic	stopgain	BRCA2:NM_000059:exon10:c.G889T:p.E297X	.	Pathogenic	InterVar: Pathogenic PVS1=1 PS=[0, 0, 0, 0, 0] PM=[0, 1, 0, 0, 0, 0, 0] PP=[0, 0, 1, 0, 1, 0] BA1=0 BS=[0, 0, 0, 0, 0] BP=[0, 0, 0, 0, 0, 0, 0, 0]	Pathogenic	246788	MONDO:MONDO:0003582,MeSH:D061325,MedGen:C0677776,OMIM:PS604370,Orphanet:ORPHA145|MONDO:MONDO:0012933,MedGen:C2675520,OMIM:612555	Hereditary_breast_and_ovarian_cancer_syndrome|Breast-ovarian_cancer,_familial_2	reviewed_by_expert_panel	clinvar: Pathogenic	.	.	.	.	.	.	.	.	.	.	.	.	.	.	.	.	0.952	1	1	0	6.66704e-06
Pathogenic	13	32332428	32332428	A	-	rs756186207	BRCA2	exonic	frameshift insertion	BRCA2:NM_000059:exon10:c.951dupA:p.N319Kfs*8	.	Pathogenic	InterVar: Pathogenic PVS1=1 PS=[0, 0, 0, 0, 0] PM=[0, 1, 0, 0, 0, 0, 0] PP=[0, 0, 0, 0, 1, 0] BA1=0 BS=[0, 0, 0, 0, 0] BP=[0, 0, 0, 0, 0, 0, 0, 0]	Pathogenic	67538	MONDO:MONDO:0003582,MeSH:D061325,MedGen:C0677776,OMIM:PS604370,Orphanet:ORPHA145|MONDO:MONDO:0012933,MedGen:C2675520,OMIM:612555|MONDO:MONDO:0015356,MedGen:C0027672,Orphanet:ORPHA140162,SNOMED_CT:699346009|MONDO:MONDO:0016419,MedGen:C0346153,OMIM:114480,Orphanet:ORPHA227535,SNOMED_CT:254843006|MedGen:CN517202	Hereditary_breast_and_ovarian_cancer_syndrome|Breast-ovarian_cancer,_familial_2|Hereditary_cancer-predisposing_syndrome|Familial_cancer_of_breast|not_provided	reviewed_by_expert_panel	clinvar: Pathogenic	.	.	.	.	.	.	.	.	.	.	.	.	.	.	.	.	.	1	1	0	6.66704e-06
Pathogenic	13	32332466	32332467	-	AA	rs80359777	BRCA2	exonic	frameshift deletion	BRCA2:NM_000059:exon10:c.988_989del:p.K331Nfs*4	.	Pathogenic	InterVar: Pathogenic PVS1=1 PS=[0, 0, 0, 0, 0] PM=[0, 1, 0, 0, 0, 0, 0] PP=[0, 0, 0, 0, 1, 0] BA1=0 BS=[0, 0, 0, 0, 0] BP=[0, 0, 0, 0, 0, 0, 0, 0]	Pathogenic	67590	MONDO:MONDO:0012933,MedGen:C2675520,OMIM:612555	Breast-ovarian_cancer,_familial_2	reviewed_by_expert_panel	clinvar: Pathogenic	.	.	.	.	.	.	.	.	.	.	.	.	.	.	.	.	.	2	2	0	1.33341e-05
Pathogenic	13	32332526	32332526	A	-	.	BRCA2	exonic	frameshift insertion	BRCA2:NM_000059:exon10:c.1049dupA:p.Y352Ifs*6	.	Pathogenic	InterVar: Pathogenic PVS1=1 PS=[0, 0, 0, 0, 0] PM=[0, 1, 0, 0, 0, 0, 0] PP=[0, 0, 0, 0, 1, 0] BA1=0 BS=[0, 0, 0, 0, 0] BP=[0, 0, 0, 0, 0, 0, 0, 0]	Pathogenic	261051	MONDO:MONDO:0012933,MedGen:C2675520,OMIM:612555	Breast-ovarian_cancer,_familial_2	reviewed_by_expert_panel	clinvar: Pathogenic	.	.	.	.	.	.	.	.	.	.	.	.	.	.	.	.	.	1	1	0	6.66704e-06
Pathogenic	13	32332662	32332662	A	G	.	BRCA2	exonic	stopgain	BRCA2:NM_000059:exon10:c.G1184A:p.W395X	.	Pathogenic	InterVar: Pathogenic PVS1=1 PS=[0, 0, 0, 0, 0] PM=[0, 1, 0, 0, 0, 0, 0] PP=[0, 0, 1, 0, 1, 0] BA1=0 BS=[0, 0, 0, 0, 0] BP=[0, 0, 0, 0, 0, 0, 0, 0]	Pathogenic	261056	MONDO:MONDO:0003582,MeSH:D061325,MedGen:C0677776,OMIM:PS604370,Orphanet:ORPHA145|MONDO:MONDO:0012933,MedGen:C2675520,OMIM:612555	Hereditary_breast_and_ovarian_cancer_syndrome|Breast-ovarian_cancer,_familial_2	reviewed_by_expert_panel	clinvar: Pathogenic	.	.	.	.	.	.	.	.	.	.	.	.	.	.	.	.	0.944	1	1	0	6.66704e-06
Pathogenic	13	32332706	32332706	-	A	rs80359269	BRCA2	exonic	frameshift deletion	BRCA2:NM_000059:exon10:c.1228delA:p.I411Yfs*19	.	Pathogenic	InterVar: Pathogenic PVS1=1 PS=[0, 0, 0, 0, 0] PM=[0, 1, 0, 0, 0, 0, 0] PP=[0, 0, 0, 0, 1, 0] BA1=0 BS=[0, 0, 0, 0, 0] BP=[0, 0, 0, 0, 0, 0, 0, 0]	Pathogenic	131475	MONDO:MONDO:0012933,MedGen:C2675520,OMIM:612555	Breast-ovarian_cancer,_familial_2	reviewed_by_expert_panel	clinvar: Pathogenic	.	.	.	.	.	.	.	.	.	.	.	.	.	.	.	.	.	1	1	0	6.66704e-06
Pathogenic	13	32332779	32332782	-	AAAG	rs80359277	BRCA2	exonic	frameshift deletion	BRCA2:NM_000059:exon10:c.1301_1304del:p.K437Ifs*22	.	Pathogenic	InterVar: Pathogenic PVS1=1 PS=[0, 0, 0, 0, 0] PM=[0, 1, 0, 0, 0, 0, 0] PP=[0, 0, 0, 0, 1, 0] BA1=0 BS=[0, 0, 0, 0, 0] BP=[0, 0, 0, 0, 0, 0, 0, 0]	Pathogenic	46293	Human_Phenotype_Ontology:HP:0100615,MONDO:MONDO:0021068,MeSH:D010051,MedGen:C0919267,OMIM:167000,SNOMED_CT:123843001|MONDO:MONDO:0003582,MeSH:D061325,MedGen:C0677776,OMIM:PS604370,Orphanet:ORPHA145|MONDO:MONDO:0007254,MedGen:C0006142,SNOMED_CT:254837009|MONDO:MONDO:0012933,MedGen:C2675520,OMIM:612555|MONDO:MONDO:0015356,MedGen:C0027672,Orphanet:ORPHA140162,SNOMED_CT:699346009|MedGen:CN517202	Neoplasm_of_ovary|Hereditary_breast_and_ovarian_cancer_syndrome|Malignant_tumor_of_breast|Breast-ovarian_cancer,_familial_2|Hereditary_cancer-predisposing_syndrome|not_provided	reviewed_by_expert_panel	clinvar: Pathogenic	.	.	.	.	.	.	.	.	0.0002	.	.	.	.	.	.	.	.	1	1	0	6.66704e-06
Pathogenic	13	32332867	32332868	-	AG	rs80359283	BRCA2	exonic	frameshift deletion	BRCA2:NM_000059:exon10:c.1389_1390del:p.V464Gfs*3	.	Pathogenic	InterVar: Pathogenic PVS1=1 PS=[0, 0, 0, 0, 0] PM=[0, 1, 0, 0, 0, 0, 0] PP=[0, 0, 0, 0, 1, 0] BA1=0 BS=[0, 0, 0, 0, 0] BP=[0, 0, 0, 0, 0, 0, 0, 0]	Pathogenic	65781	MONDO:MONDO:0003582,MeSH:D061325,MedGen:C0677776,OMIM:PS604370,Orphanet:ORPHA145|MONDO:MONDO:0012933,MedGen:C2675520,OMIM:612555|MONDO:MONDO:0015356,MedGen:C0027672,Orphanet:ORPHA140162,SNOMED_CT:699346009|MONDO:MONDO:0016419,MedGen:C0346153,OMIM:114480,Orphanet:ORPHA227535,SNOMED_CT:254843006|MedGen:CN517202	Hereditary_breast_and_ovarian_cancer_syndrome|Breast-ovarian_cancer,_familial_2|Hereditary_cancer-predisposing_syndrome|Familial_cancer_of_breast|not_provided	reviewed_by_expert_panel	clinvar: Pathogenic	.	.	.	.	.	.	.	.	.	.	.	.	.	.	.	.	.	1	1	0	6.66704e-06
Pathogenic	13	32333283	32333283	A	-	rs397507277	BRCA2	exonic	frameshift insertion	BRCA2:NM_000059:exon10:c.1806dupA:p.I605Nfs*11	.	Pathogenic	InterVar: Pathogenic PVS1=1 PS=[0, 0, 0, 0, 0] PM=[0, 1, 0, 0, 0, 0, 0] PP=[0, 0, 0, 0, 1, 0] BA1=0 BS=[0, 0, 0, 0, 0] BP=[0, 0, 0, 0, 0, 0, 0, 0]	Pathogenic	46318	MONDO:MONDO:0003582,MeSH:D061325,MedGen:C0677776,OMIM:PS604370,Orphanet:ORPHA145|MONDO:MONDO:0011450,MedGen:C2676676,OMIM:604370|MONDO:MONDO:0012933,MedGen:C2675520,OMIM:612555|MONDO:MONDO:0015356,MedGen:C0027672,Orphanet:ORPHA140162,SNOMED_CT:699346009|MedGen:CN169374|MedGen:CN221562|MedGen:CN517202	Hereditary_breast_and_ovarian_cancer_syndrome|Breast-ovarian_cancer,_familial_1|Breast-ovarian_cancer,_familial_2|Hereditary_cancer-predisposing_syndrome|not_specified|Breast_and/or_ovarian_cancer|not_provided	reviewed_by_expert_panel	clinvar: Pathogenic	.	.	.	.	.	.	.	.	.	.	.	.	.	.	.	.	.	1	1	0	6.66704e-06
Pathogenic	13	32333284	32333284	-	A	rs80359307	BRCA2	exonic	frameshift deletion	BRCA2:NM_000059:exon10:c.1806delA:p.I605Yfs*9	.	Uncertain significance	InterVar: Uncertain significance PVS1=1 PS=[0, 0, 0, 0, 0] PM=[0, 0, 0, 0, 0, 0, 0] PP=[0, 0, 0, 0, 1, 0] BA1=0 BS=[1, 0, 0, 0, 0] BP=[0, 0, 0, 0, 0, 0, 0, 0]	Pathogenic	46319	MONDO:MONDO:0003582,MeSH:D061325,MedGen:C0677776,OMIM:PS604370,Orphanet:ORPHA145|MONDO:MONDO:0012933,MedGen:C2675520,OMIM:612555|MONDO:MONDO:0015356,MedGen:C0027672,Orphanet:ORPHA140162,SNOMED_CT:699346009|MedGen:CN517202	Hereditary_breast_and_ovarian_cancer_syndrome|Breast-ovarian_cancer,_familial_2|Hereditary_cancer-predisposing_syndrome|not_provided	reviewed_by_expert_panel	clinvar: Pathogenic	.	.	.	.	.	.	.	.	0.0120	.	.	.	.	.	.	.	.	1	1	0	6.66704e-06
VUS	13	32333389	32333389	A	T	.	BRCA2	splicing	.	.	NM_000059:exon10:c.1909+2T>A	Pathogenic	InterVar: Pathogenic PVS1=1 PS=[0, 0, 0, 0, 0] PM=[0, 1, 0, 0, 0, 0, 0] PP=[0, 0, 1, 0, 1, 0] BA1=0 BS=[0, 0, 0, 0, 0] BP=[0, 0, 0, 0, 0, 0, 0, 0]	Likely_pathogenic	234672	MONDO:MONDO:0015356,MedGen:C0027672,Orphanet:ORPHA140162,SNOMED_CT:699346009	Hereditary_cancer-predisposing_syndrome	criteria_provided,_single_submitter	clinvar: Likely_pathogenic	.	.	.	.	.	.	.	.	.	.	.	.	.	.	.	.	0.918	2	2	0	1.33341e-05
Pathogenic	13	32336924	32336924	T	-	rs587782361	BRCA2	exonic	frameshift insertion	BRCA2:NM_000059:exon11:c.2570dupT:p.R858Kfs*23	.	Pathogenic	InterVar: Pathogenic PVS1=1 PS=[0, 0, 0, 0, 0] PM=[0, 1, 0, 0, 0, 0, 0] PP=[0, 0, 0, 0, 1, 0] BA1=0 BS=[0, 0, 0, 0, 0] BP=[0, 0, 0, 0, 0, 0, 0, 0]	Pathogenic	152002	MONDO:MONDO:0003582,MeSH:D061325,MedGen:C0677776,OMIM:PS604370,Orphanet:ORPHA145|MONDO:MONDO:0012933,MedGen:C2675520,OMIM:612555|MONDO:MONDO:0015356,MedGen:C0027672,Orphanet:ORPHA140162,SNOMED_CT:699346009|MedGen:CN517202	Hereditary_breast_and_ovarian_cancer_syndrome|Breast-ovarian_cancer,_familial_2|Hereditary_cancer-predisposing_syndrome|not_provided	reviewed_by_expert_panel	clinvar: Pathogenic	.	.	.	.	.	.	.	.	.	.	.	.	.	.	.	.	.	1	1	0	6.66704e-06
Pathogenic	13	32337006	32337009	-	CAGA	rs760792406	BRCA2	exonic	frameshift deletion	BRCA2:NM_000059:exon11:c.2651_2654del:p.D885Mfs*9	.	Pathogenic	InterVar: Pathogenic PVS1=1 PS=[0, 0, 0, 0, 0] PM=[0, 1, 0, 0, 0, 0, 0] PP=[0, 0, 0, 0, 1, 0] BA1=0 BS=[0, 0, 0, 0, 0] BP=[0, 0, 0, 0, 0, 0, 0, 0]	Pathogenic	65990	MONDO:MONDO:0003582,MeSH:D061325,MedGen:C0677776,OMIM:PS604370,Orphanet:ORPHA145|MONDO:MONDO:0007254,MedGen:C0006142,SNOMED_CT:254837009|MONDO:MONDO:0012933,MedGen:C2675520,OMIM:612555|MONDO:MONDO:0015356,MedGen:C0027672,Orphanet:ORPHA140162,SNOMED_CT:699346009|MedGen:CN517202	Hereditary_breast_and_ovarian_cancer_syndrome|Malignant_tumor_of_breast|Breast-ovarian_cancer,_familial_2|Hereditary_cancer-predisposing_syndrome|not_provided	reviewed_by_expert_panel	clinvar: Pathogenic	.	.	.	.	.	.	.	.	.	.	.	.	.	.	.	.	.	1	1	0	6.66704e-06
Pathogenic	13	32337161	32337164	-	AAAC	rs80359351	BRCA2	exonic	frameshift deletion	BRCA2:NM_000059:exon11:c.2806_2809del:p.A938Pfs*21	.	Pathogenic	InterVar: Pathogenic PVS1=1 PS=[0, 0, 0, 0, 0] PM=[0, 1, 0, 0, 0, 0, 0] PP=[0, 0, 0, 0, 1, 0] BA1=0 BS=[0, 0, 0, 0, 0] BP=[0, 0, 0, 0, 0, 0, 0, 0]	Pathogenic	24361	Human_Phenotype_Ontology:HP:0010623,Human_Phenotype_Ontology:HP:0100013,MONDO:MONDO:0021100,MeSH:D001943,MedGen:C1458155,SNOMED_CT:126926005|MONDO:MONDO:0003582,MeSH:D061325,MedGen:C0677776,OMIM:PS604370,Orphanet:ORPHA145|MONDO:MONDO:0007254,MedGen:C0006142,SNOMED_CT:254837009|MONDO:MONDO:0011450,MedGen:C2676676,OMIM:604370|MONDO:MONDO:0012933,MedGen:C2675520,OMIM:612555|MONDO:MONDO:0015356,MedGe…	Breast_neoplasm|Hereditary_breast_and_ovarian_cancer_syndrome|Malignant_tumor_of_breast|Breast-ovarian_cancer,_familial_1|Breast-ovarian_cancer,_familial_2|Hereditary_cancer-predisposing_syndrome|Familial_cancer_of_breast|Breast_and/or_ovarian_cancer|not_provided	reviewed_by_expert_panel	clinvar: Pathogenic	.	.	.	.	.	.	.	.	0.0003	.	.	.	.	.	.	.	.	6	6	0	4.00029e-05
Pathogenic	13	32337252	32337253	-	CT	rs80359361	BRCA2	exonic	frameshift deletion	BRCA2:NM_000059:exon11:c.2897_2898del:p.L967Rfs*14	.	Pathogenic	InterVar: Pathogenic PVS1=1 PS=[0, 0, 0, 0, 0] PM=[0, 1, 0, 0, 0, 0, 0] PP=[0, 0, 0, 0, 1, 0] BA1=0 BS=[0, 0, 0, 0, 0] BP=[0, 0, 0, 0, 0, 0, 0, 0]	Pathogenic	131536	MONDO:MONDO:0003582,MeSH:D061325,MedGen:C0677776,OMIM:PS604370,Orphanet:ORPHA145|MONDO:MONDO:0012933,MedGen:C2675520,OMIM:612555|MONDO:MONDO:0015356,MedGen:C0027672,Orphanet:ORPHA140162,SNOMED_CT:699346009	Hereditary_breast_and_ovarian_cancer_syndrome|Breast-ovarian_cancer,_familial_2|Hereditary_cancer-predisposing_syndrome	reviewed_by_expert_panel	clinvar: Pathogenic	.	.	.	.	.	.	.	.	.	.	.	.	.	.	.	.	.	2	2	0	1.33341e-05
Pathogenic	13	32337420	32337420	T	-	.	BRCA2	exonic	stopgain	BRCA2:NM_000059:exon11:c.3066dupT:p.N1023*	.	Pathogenic	InterVar: Pathogenic PVS1=1 PS=[0, 0, 0, 0, 0] PM=[0, 1, 0, 0, 0, 0, 0] PP=[0, 0, 0, 0, 1, 0] BA1=0 BS=[0, 0, 0, 0, 0] BP=[0, 0, 0, 0, 0, 0, 0, 0]	Pathogenic	261168	MONDO:MONDO:0003582,MeSH:D061325,MedGen:C0677776,OMIM:PS604370,Orphanet:ORPHA145|MONDO:MONDO:0012933,MedGen:C2675520,OMIM:612555	Hereditary_breast_and_ovarian_cancer_syndrome|Breast-ovarian_cancer,_familial_2	reviewed_by_expert_panel	clinvar: Pathogenic	.	.	.	.	.	.	.	.	.	.	.	.	.	.	.	.	.	1	1	0	6.66704e-06
Pathogenic	13	32337546	32337546	G	C	rs864622609	BRCA2	exonic	stopgain	BRCA2:NM_000059:exon11:c.C3191G:p.S1064X	.	Pathogenic	InterVar: Pathogenic PVS1=1 PS=[0, 0, 0, 0, 0] PM=[0, 1, 0, 0, 0, 0, 0] PP=[0, 0, 1, 0, 1, 0] BA1=0 BS=[0, 0, 0, 0, 0] BP=[0, 0, 0, 0, 0, 0, 0, 0]	Pathogenic	222297	MONDO:MONDO:0003582,MeSH:D061325,MedGen:C0677776,OMIM:PS604370,Orphanet:ORPHA145|MONDO:MONDO:0012933,MedGen:C2675520,OMIM:612555	Hereditary_breast_and_ovarian_cancer_syndrome|Breast-ovarian_cancer,_familial_2	reviewed_by_expert_panel	clinvar: Pathogenic	.	.	.	.	.	.	.	.	.	.	.	.	.	.	.	.	0.964	1	1	0	6.66704e-06
Pathogenic	13	32337554	32337554	-	A	rs80359377	BRCA2	exonic	frameshift deletion	BRCA2:NM_000059:exon11:c.3199delA:p.T1067Lfs*10	.	Pathogenic	InterVar: Pathogenic PVS1=1 PS=[0, 0, 0, 0, 0] PM=[0, 1, 0, 0, 0, 0, 0] PP=[0, 0, 0, 0, 1, 0] BA1=0 BS=[0, 0, 0, 0, 0] BP=[0, 0, 0, 0, 0, 0, 0, 0]	Pathogenic	66089	MONDO:MONDO:0003582,MeSH:D061325,MedGen:C0677776,OMIM:PS604370,Orphanet:ORPHA145|MONDO:MONDO:0012933,MedGen:C2675520,OMIM:612555|MONDO:MONDO:0015356,MedGen:C0027672,Orphanet:ORPHA140162,SNOMED_CT:699346009|MONDO:MONDO:0016419,MedGen:C0346153,OMIM:114480,Orphanet:ORPHA227535,SNOMED_CT:254843006|MedGen:CN517202	Hereditary_breast_and_ovarian_cancer_syndrome|Breast-ovarian_cancer,_familial_2|Hereditary_cancer-predisposing_syndrome|Familial_cancer_of_breast|not_provided	reviewed_by_expert_panel	clinvar: Pathogenic	.	.	.	.	.	.	.	.	.	.	.	.	.	.	.	.	.	1	1	0	6.66704e-06
Pathogenic	13	32337605	32337608	-	AGTC	.	BRCA2	exonic	frameshift deletion	BRCA2:NM_000059:exon11:c.3250_3253del:p.S1084Ifs*2	.	Pathogenic	InterVar: Pathogenic PVS1=1 PS=[0, 0, 0, 0, 0] PM=[0, 1, 0, 0, 0, 0, 0] PP=[0, 0, 0, 0, 1, 0] BA1=0 BS=[0, 0, 0, 0, 0] BP=[0, 0, 0, 0, 0, 0, 0, 0]	Pathogenic	912188	MONDO:MONDO:0003582,MeSH:D061325,MedGen:C0677776,OMIM:PS604370,Orphanet:ORPHA145|MONDO:MONDO:0015356,MedGen:C0027672,Orphanet:ORPHA140162,SNOMED_CT:699346009	Hereditary_breast_and_ovarian_cancer_syndrome|Hereditary_cancer-predisposing_syndrome	criteria_provided,_multiple_submitters,_no_conflicts	clinvar: Pathogenic	.	.	.	.	.	.	.	.	.	.	.	.	.	.	.	.	.	1	1	0	6.66704e-06
Pathogenic	13	32337651	32337651	A	C	rs397507663	BRCA2	exonic	stopgain	BRCA2:NM_000059:exon11:c.C3296A:p.S1099X	.	Pathogenic	InterVar: Pathogenic PVS1=1 PS=[0, 0, 0, 0, 0] PM=[0, 1, 0, 0, 0, 0, 0] PP=[0, 0, 1, 0, 1, 0] BA1=0 BS=[0, 0, 0, 0, 0] BP=[0, 0, 0, 0, 0, 0, 0, 0]	Pathogenic	152023	MONDO:MONDO:0012933,MedGen:C2675520,OMIM:612555|MONDO:MONDO:0015356,MedGen:C0027672,Orphanet:ORPHA140162,SNOMED_CT:699346009	Breast-ovarian_cancer,_familial_2|Hereditary_cancer-predisposing_syndrome	reviewed_by_expert_panel	clinvar: Pathogenic	.	.	.	.	.	.	.	.	.	.	.	.	.	.	.	.	0.965	3	3	0	2.00013e-05
Pathogenic	13	32337899	32337900	-	TT	rs748852670	BRCA2	exonic	stopgain	BRCA2:NM_000059:exon11:c.3544_3545del:p.F1182*	.	Pathogenic	InterVar: Pathogenic PVS1=1 PS=[0, 0, 0, 0, 0] PM=[0, 1, 0, 0, 0, 0, 0] PP=[0, 0, 0, 0, 1, 0] BA1=0 BS=[0, 0, 0, 0, 0] BP=[0, 0, 0, 0, 0, 0, 0, 0]	Pathogenic	46402	MONDO:MONDO:0003582,MeSH:D061325,MedGen:C0677776,OMIM:PS604370,Orphanet:ORPHA145|MONDO:MONDO:0007254,MedGen:C0006142,SNOMED_CT:254837009|MONDO:MONDO:0012933,MedGen:C2675520,OMIM:612555|MONDO:MONDO:0015356,MedGen:C0027672,Orphanet:ORPHA140162,SNOMED_CT:699346009|MeSH:D030342,MedGen:C0950123|MedGen:CN221562|MedGen:CN517202	Hereditary_breast_and_ovarian_cancer_syndrome|Malignant_tumor_of_breast|Breast-ovarian_cancer,_familial_2|Hereditary_cancer-predisposing_syndrome|Inborn_genetic_diseases|Breast_and/or_ovarian_cancer|not_provided	reviewed_by_expert_panel	clinvar: Pathogenic	.	.	.	.	.	.	.	.	.	.	.	.	.	.	.	.	.	3	3	0	2.00013e-05
Pathogenic	13	32338103	32338103	A	-	rs397507683	BRCA2	exonic	frameshift insertion	BRCA2:NM_000059:exon11:c.3749dupA:p.T1251Nfs*14	.	Pathogenic	InterVar: Pathogenic PVS1=1 PS=[0, 0, 0, 0, 0] PM=[0, 1, 0, 0, 0, 0, 0] PP=[0, 0, 0, 0, 1, 0] BA1=0 BS=[0, 0, 0, 0, 0] BP=[0, 0, 0, 0, 0, 0, 0, 0]	Pathogenic	66184	MONDO:MONDO:0003582,MeSH:D061325,MedGen:C0677776,OMIM:PS604370,Orphanet:ORPHA145|MONDO:MONDO:0012933,MedGen:C2675520,OMIM:612555|MONDO:MONDO:0015356,MedGen:C0027672,Orphanet:ORPHA140162,SNOMED_CT:699346009|MedGen:CN517202	Hereditary_breast_and_ovarian_cancer_syndrome|Breast-ovarian_cancer,_familial_2|Hereditary_cancer-predisposing_syndrome|not_provided	reviewed_by_expert_panel	clinvar: Pathogenic	.	.	.	.	.	.	.	.	.	.	.	.	.	.	.	.	.	8	8	0	5.33376e-05
Pathogenic	13	32338129	32338130	-	AA	.	BRCA2	exonic	frameshift deletion	BRCA2:NM_000059:exon11:c.3774_3775del:p.I1258Mfs*6	.	Pathogenic	InterVar: Pathogenic PVS1=1 PS=[0, 0, 0, 0, 0] PM=[0, 1, 0, 0, 0, 0, 0] PP=[0, 0, 0, 0, 1, 0] BA1=0 BS=[0, 0, 0, 0, 0] BP=[0, 0, 0, 0, 0, 0, 0, 0]	Pathogenic	248958	MONDO:MONDO:0012933,MedGen:C2675520,OMIM:612555	Breast-ovarian_cancer,_familial_2	reviewed_by_expert_panel	clinvar: Pathogenic	.	.	.	.	.	.	.	.	.	.	.	.	.	.	.	.	.	1	1	0	6.66704e-06
Pathogenic	13	32338201	32338202	-	TG	rs746229647	BRCA2	exonic	frameshift deletion	BRCA2:NM_000059:exon11:c.3846_3847del:p.V1283Kfs*2	.	Pathogenic	InterVar: Pathogenic PVS1=1 PS=[0, 0, 0, 0, 0] PM=[0, 1, 0, 0, 0, 0, 0] PP=[0, 0, 0, 0, 1, 0] BA1=0 BS=[0, 0, 0, 0, 0] BP=[0, 0, 0, 0, 0, 0, 0, 0]	Pathogenic	46415	Human_Phenotype_Ontology:HP:0002859,MONDO:MONDO:0005212,MeSH:D012208,MedGen:C0035412,Orphanet:ORPHA780|Human_Phenotype_Ontology:HP:0100615,MONDO:MONDO:0021068,MeSH:D010051,MedGen:C0919267,OMIM:167000,SNOMED_CT:123843001|MONDO:MONDO:0003582,MeSH:D061325,MedGen:C0677776,OMIM:PS604370,Orphanet:ORPHA145|MONDO:MONDO:0007254,MedGen:C0006142,SNOMED_CT:254837009|MONDO:MONDO:0012933,MedGen:C2675520,OMIM:6…	Rhabdomyosarcoma_(disease)|Neoplasm_of_ovary|Hereditary_breast_and_ovarian_cancer_syndrome|Malignant_tumor_of_breast|Breast-ovarian_cancer,_familial_2|Hereditary_cancer-predisposing_syndrome|Familial_cancer_of_breast|Breast_and/or_ovarian_cancer|none_provided|not_provided	reviewed_by_expert_panel	clinvar: Pathogenic	3.237e-05	0.0001	0	0	0	0	0	0	0.0004	.	.	.	.	.	.	.	.	17	17	0	0.000113346
Pathogenic	13	32338236	32338236	A	T	rs80358632	BRCA2	exonic	stopgain	BRCA2:NM_000059:exon11:c.T3881A:p.L1294X	.	Pathogenic	InterVar: Pathogenic PVS1=1 PS=[0, 0, 0, 0, 0] PM=[0, 1, 0, 0, 0, 0, 0] PP=[0, 0, 0, 0, 1, 0] BA1=0 BS=[0, 0, 0, 0, 0] BP=[0, 0, 0, 0, 0, 0, 0, 0]	Pathogenic	66219	MONDO:MONDO:0012933,MedGen:C2675520,OMIM:612555	Breast-ovarian_cancer,_familial_2	reviewed_by_expert_panel	clinvar: Pathogenic	.	.	.	.	.	.	.	.	.	.	.	.	.	.	.	.	0.950	1	1	0	6.66704e-06
Pathogenic	13	32338466	32338466	T	C	rs80358659	BRCA2	exonic	stopgain	BRCA2:NM_000059:exon11:c.C4111T:p.Q1371X	.	Pathogenic	InterVar: Pathogenic PVS1=1 PS=[0, 0, 0, 0, 0] PM=[0, 1, 0, 0, 0, 0, 0] PP=[0, 0, 1, 0, 1, 0] BA1=0 BS=[0, 0, 0, 0, 0] BP=[0, 0, 0, 0, 0, 0, 0, 0]	Pathogenic	66267	MONDO:MONDO:0003582,MeSH:D061325,MedGen:C0677776,OMIM:PS604370,Orphanet:ORPHA145|MONDO:MONDO:0011450,MedGen:C2676676,OMIM:604370|MONDO:MONDO:0012933,MedGen:C2675520,OMIM:612555|MONDO:MONDO:0015356,MedGen:C0027672,Orphanet:ORPHA140162,SNOMED_CT:699346009|MedGen:CN169374|MedGen:CN517202	Hereditary_breast_and_ovarian_cancer_syndrome|Breast-ovarian_cancer,_familial_1|Breast-ovarian_cancer,_familial_2|Hereditary_cancer-predisposing_syndrome|not_specified|not_provided	reviewed_by_expert_panel	clinvar: Pathogenic	.	.	.	.	.	.	.	.	.	.	.	.	.	.	.	.	0.964	1	1	0	6.66704e-06
Pathogenic	13	32338565	32338569	-	TCAAA	rs786203340	BRCA2	exonic	stopgain	BRCA2:NM_000059:exon11:c.4210_4214del:p.S1404*	.	Pathogenic	InterVar: Pathogenic PVS1=1 PS=[0, 0, 0, 0, 0] PM=[0, 1, 0, 0, 0, 0, 0] PP=[0, 0, 0, 0, 1, 0] BA1=0 BS=[0, 0, 0, 0, 0] BP=[0, 0, 0, 0, 0, 0, 0, 0]	Pathogenic	183792	MONDO:MONDO:0003582,MeSH:D061325,MedGen:C0677776,OMIM:PS604370,Orphanet:ORPHA145|MONDO:MONDO:0012933,MedGen:C2675520,OMIM:612555|MONDO:MONDO:0015356,MedGen:C0027672,Orphanet:ORPHA140162,SNOMED_CT:699346009|MedGen:CN169374	Hereditary_breast_and_ovarian_cancer_syndrome|Breast-ovarian_cancer,_familial_2|Hereditary_cancer-predisposing_syndrome|not_specified	reviewed_by_expert_panel	clinvar: Pathogenic	.	.	.	.	.	.	.	.	.	.	.	.	.	.	.	.	.	3	3	0	2.00013e-05
Pathogenic	13	32338633	32338633	T	-	rs606231401	BRCA2	exonic	frameshift insertion	BRCA2:NM_000059:exon11:c.4279dupT:p.Q1429Sfs*9	.	Pathogenic	InterVar: Pathogenic PVS1=1 PS=[0, 0, 0, 0, 0] PM=[0, 1, 0, 0, 0, 0, 0] PP=[0, 0, 0, 0, 1, 0] BA1=0 BS=[0, 0, 0, 0, 0] BP=[0, 0, 0, 0, 0, 0, 0, 0]	Pathogenic	46448	MONDO:MONDO:0003582,MeSH:D061325,MedGen:C0677776,OMIM:PS604370,Orphanet:ORPHA145|MONDO:MONDO:0007254,MedGen:C0006142,SNOMED_CT:254837009|MONDO:MONDO:0012933,MedGen:C2675520,OMIM:612555|MONDO:MONDO:0015356,MedGen:C0027672,Orphanet:ORPHA140162,SNOMED_CT:699346009|MedGen:CN221562|MedGen:CN235283|MedGen:CN517202	Hereditary_breast_and_ovarian_cancer_syndrome|Malignant_tumor_of_breast|Breast-ovarian_cancer,_familial_2|Hereditary_cancer-predisposing_syndrome|Breast_and/or_ovarian_cancer|none_provided|not_provided	reviewed_by_expert_panel	clinvar: Pathogenic	3.232e-05	0	0	0	0	0	6.676e-05	0	8.1e-05	.	.	.	.	.	.	.	.	2	2	0	1.33341e-05
Pathogenic	13	32338775	32338775	-	A	rs80359447	BRCA2	exonic	frameshift deletion	BRCA2:NM_000059:exon11:c.4420delA:p.M1475Wfs*4	.	Pathogenic	InterVar: Pathogenic PVS1=1 PS=[0, 0, 0, 0, 0] PM=[0, 1, 0, 0, 0, 0, 0] PP=[0, 0, 0, 0, 1, 0] BA1=0 BS=[0, 0, 0, 0, 0] BP=[0, 0, 0, 0, 0, 0, 0, 0]	Pathogenic	66314	MONDO:MONDO:0012933,MedGen:C2675520,OMIM:612555|MedGen:CN517202	Breast-ovarian_cancer,_familial_2|not_provided	reviewed_by_expert_panel	clinvar: Pathogenic	.	.	.	.	.	.	.	.	.	.	.	.	.	.	.	.	.	6	6	0	4.00029e-05
Pathogenic	13	32339421	32339421	A	-	rs766647221	BRCA2	exonic	frameshift insertion	BRCA2:NM_000059:exon11:c.5067dupA:p.W1692Mfs*3	.	Pathogenic	InterVar: Pathogenic PVS1=1 PS=[0, 0, 0, 0, 0] PM=[0, 1, 0, 0, 0, 0, 0] PP=[0, 0, 0, 0, 1, 0] BA1=0 BS=[0, 0, 0, 0, 0] BP=[0, 0, 0, 0, 0, 0, 0, 0]	Pathogenic	46499	MONDO:MONDO:0003582,MeSH:D061325,MedGen:C0677776,OMIM:PS604370,Orphanet:ORPHA145|MONDO:MONDO:0011450,MedGen:C2676676,OMIM:604370|MONDO:MONDO:0012933,MedGen:C2675520,OMIM:612555|MONDO:MONDO:0015356,MedGen:C0027672,Orphanet:ORPHA140162,SNOMED_CT:699346009|MedGen:CN221562|MedGen:CN235283|MedGen:CN517202	Hereditary_breast_and_ovarian_cancer_syndrome|Breast-ovarian_cancer,_familial_1|Breast-ovarian_cancer,_familial_2|Hereditary_cancer-predisposing_syndrome|Breast_and/or_ovarian_cancer|none_provided|not_provided	reviewed_by_expert_panel	clinvar: Pathogenic	.	.	.	.	.	.	.	.	.	.	.	.	.	.	.	.	.	5	5	0	3.33357e-05
VUS	13	32339515	32339515	-	A	.	BRCA2	exonic	frameshift deletion	BRCA2:NM_000059:exon11:c.5160delA:p.N1721Tfs*4	.	Pathogenic	InterVar: Pathogenic PVS1=1 PS=[0, 0, 0, 0, 0] PM=[0, 1, 0, 0, 0, 0, 0] PP=[0, 0, 0, 0, 1, 0] BA1=0 BS=[0, 0, 0, 0, 0] BP=[0, 0, 0, 0, 0, 0, 0, 0]	Pathogenic	486646	MedGen:CN517202	not_provided	criteria_provided,_single_submitter	clinvar: Pathogenic	.	.	.	.	.	.	.	.	.	.	.	.	.	.	.	.	.	2	2	0	1.33341e-05
Pathogenic	13	32339531	32339531	A	-	rs397507769	BRCA2	exonic	frameshift insertion	BRCA2:NM_000059:exon11:c.5177dupA:p.N1727Kfs*2	.	Pathogenic	InterVar: Pathogenic PVS1=1 PS=[0, 0, 0, 0, 0] PM=[0, 1, 0, 0, 0, 0, 0] PP=[0, 0, 0, 0, 1, 0] BA1=0 BS=[0, 0, 0, 0, 0] BP=[0, 0, 0, 0, 0, 0, 0, 0]	Pathogenic	66475	MONDO:MONDO:0012933,MedGen:C2675520,OMIM:612555	Breast-ovarian_cancer,_familial_2	reviewed_by_expert_panel	clinvar: Pathogenic	.	.	.	.	.	.	.	.	.	.	.	.	.	.	.	.	.	1	1	0	6.66704e-06
Pathogenic	13	32339548	32339549	-	TC	.	BRCA2	exonic	frameshift deletion	BRCA2:NM_000059:exon11:c.5193_5194del:p.S1733Rfs*9	.	Pathogenic	InterVar: Pathogenic PVS1=1 PS=[0, 0, 0, 0, 0] PM=[0, 1, 0, 0, 0, 0, 0] PP=[0, 0, 0, 0, 1, 0] BA1=0 BS=[0, 0, 0, 0, 0] BP=[0, 0, 0, 0, 0, 0, 0, 0]	Pathogenic	234831	MONDO:MONDO:0003582,MeSH:D061325,MedGen:C0677776,OMIM:PS604370,Orphanet:ORPHA145|MONDO:MONDO:0011450,MedGen:C2676676,OMIM:604370|MONDO:MONDO:0012933,MedGen:C2675520,OMIM:612555|MONDO:MONDO:0015356,MedGen:C0027672,Orphanet:ORPHA140162,SNOMED_CT:699346009|MedGen:CN517202	Hereditary_breast_and_ovarian_cancer_syndrome|Breast-ovarian_cancer,_familial_1|Breast-ovarian_cancer,_familial_2|Hereditary_cancer-predisposing_syndrome|not_provided	reviewed_by_expert_panel	clinvar: Pathogenic	.	.	.	.	.	.	.	.	.	.	.	.	.	.	.	.	.	2	2	0	1.33341e-05
Pathogenic	13	32339592	32339592	T	-	rs80359499	BRCA2	exonic	stopgain	BRCA2:NM_000059:exon11:c.5238dupT:p.N1747*	.	Pathogenic	InterVar: Pathogenic PVS1=1 PS=[0, 0, 0, 0, 0] PM=[0, 1, 0, 0, 0, 0, 0] PP=[0, 0, 0, 0, 1, 0] BA1=0 BS=[0, 0, 0, 0, 0] BP=[0, 0, 0, 0, 0, 0, 0, 0]	Pathogenic	46510	MONDO:MONDO:0003582,MeSH:D061325,MedGen:C0677776,OMIM:PS604370,Orphanet:ORPHA145|MONDO:MONDO:0007254,MedGen:C0006142,SNOMED_CT:254837009|MONDO:MONDO:0012933,MedGen:C2675520,OMIM:612555|MONDO:MONDO:0015356,MedGen:C0027672,Orphanet:ORPHA140162,SNOMED_CT:699346009|MONDO:MONDO:0016419,MedGen:C0346153,OMIM:114480,Orphanet:ORPHA227535,SNOMED_CT:254843006|MedGen:CN221562|MedGen:CN517202	Hereditary_breast_and_ovarian_cancer_syndrome|Malignant_tumor_of_breast|Breast-ovarian_cancer,_familial_2|Hereditary_cancer-predisposing_syndrome|Familial_cancer_of_breast|Breast_and/or_ovarian_cancer|not_provided	reviewed_by_expert_panel	clinvar: Pathogenic	.	.	.	.	.	.	.	.	.	.	.	.	.	.	.	.	.	3	3	0	2.00013e-05
Pathogenic	13	32339641	32339641	G	T	.	BRCA2	exonic	stopgain	BRCA2:NM_000059:exon11:c.T5286G:p.Y1762X	.	Pathogenic	InterVar: Pathogenic PVS1=1 PS=[0, 0, 0, 0, 0] PM=[0, 1, 0, 0, 0, 0, 0] PP=[0, 0, 0, 0, 1, 0] BA1=0 BS=[0, 0, 0, 0, 0] BP=[0, 0, 0, 0, 0, 0, 0, 0]	Pathogenic	811567	MONDO:MONDO:0003582,MeSH:D061325,MedGen:C0677776,OMIM:PS604370,Orphanet:ORPHA145|MONDO:MONDO:0007254,MedGen:C0006142,SNOMED_CT:254837009|MONDO:MONDO:0015356,MedGen:C0027672,Orphanet:ORPHA140162,SNOMED_CT:699346009	Hereditary_breast_and_ovarian_cancer_syndrome|Malignant_tumor_of_breast|Hereditary_cancer-predisposing_syndrome	criteria_provided,_multiple_submitters,_no_conflicts	clinvar: Pathogenic	.	.	.	.	.	.	.	.	.	.	.	.	.	.	.	.	0.938	17	17	0	0.000113346
Pathogenic	13	32339778	32339778	-	T	.	BRCA2	exonic	frameshift deletion	BRCA2:NM_000059:exon11:c.5423delT:p.C1809Afs*6	.	Pathogenic	InterVar: Pathogenic PVS1=1 PS=[0, 0, 0, 0, 0] PM=[0, 1, 0, 0, 0, 0, 0] PP=[0, 0, 0, 0, 1, 0] BA1=0 BS=[0, 0, 0, 0, 0] BP=[0, 0, 0, 0, 0, 0, 0, 0]	Pathogenic	912247	MONDO:MONDO:0015356,MedGen:C0027672,Orphanet:ORPHA140162,SNOMED_CT:699346009|MedGen:CN517202	Hereditary_cancer-predisposing_syndrome|not_provided	criteria_provided,_multiple_submitters,_no_conflicts	clinvar: Pathogenic	.	.	.	.	.	.	.	.	.	.	.	.	.	.	.	.	.	1	1	0	6.66704e-06
Pathogenic	13	32339867	32339867	T	G	.	BRCA2	exonic	stopgain	BRCA2:NM_000059:exon11:c.G5512T:p.E1838X	.	Pathogenic	InterVar: Pathogenic PVS1=1 PS=[0, 0, 0, 0, 0] PM=[0, 1, 0, 0, 0, 0, 0] PP=[0, 0, 0, 0, 1, 0] BA1=0 BS=[0, 0, 0, 0, 0] BP=[0, 0, 0, 0, 0, 0, 0, 0]	Pathogenic	840765	MONDO:MONDO:0003582,MeSH:D061325,MedGen:C0677776,OMIM:PS604370,Orphanet:ORPHA145	Hereditary_breast_and_ovarian_cancer_syndrome	criteria_provided,_single_submitter	clinvar: Pathogenic	.	.	.	.	.	.	.	.	.	.	.	.	.	.	.	.	0.939	1	1	0	6.66704e-06
Pathogenic	13	32339929	32339932	-	AATT	rs770318608	BRCA2	exonic	frameshift deletion	BRCA2:NM_000059:exon11:c.5574_5577del:p.I1859Kfs*3	.	Pathogenic	InterVar: Pathogenic PVS1=1 PS=[0, 0, 0, 0, 0] PM=[0, 1, 0, 0, 0, 0, 0] PP=[0, 0, 0, 0, 1, 0] BA1=0 BS=[0, 0, 0, 0, 0] BP=[0, 0, 0, 0, 0, 0, 0, 0]	Pathogenic	46531	MONDO:MONDO:0003582,MeSH:D061325,MedGen:C0677776,OMIM:PS604370,Orphanet:ORPHA145|MONDO:MONDO:0007254,MedGen:C0006142,SNOMED_CT:254837009|MONDO:MONDO:0011584,MedGen:C1838457,OMIM:605724,Orphanet:ORPHA319462|MONDO:MONDO:0012933,MedGen:C2675520,OMIM:612555|MONDO:MONDO:0015356,MedGen:C0027672,Orphanet:ORPHA140162,SNOMED_CT:699346009|MONDO:MONDO:0016419,MedGen:C0346153,OMIM:114480,Orphanet:ORPHA227535…	Hereditary_breast_and_ovarian_cancer_syndrome|Malignant_tumor_of_breast|Fanconi_anemia,_complementation_group_D1|Breast-ovarian_cancer,_familial_2|Hereditary_cancer-predisposing_syndrome|Familial_cancer_of_breast|Breast_and/or_ovarian_cancer|not_provided	reviewed_by_expert_panel	clinvar: Pathogenic	.	.	.	.	.	.	.	.	.	.	.	.	.	.	.	.	.	3	3	0	2.00013e-05
Pathogenic	13	32339973	32339976	-	TAAT	rs80359526	BRCA2	exonic	frameshift deletion	BRCA2:NM_000059:exon11:c.5618_5621del:p.I1874Rfs*34	.	Pathogenic	InterVar: Pathogenic PVS1=1 PS=[0, 0, 0, 0, 0] PM=[0, 1, 0, 0, 0, 0, 0] PP=[0, 0, 0, 0, 1, 0] BA1=0 BS=[0, 0, 0, 0, 0] BP=[0, 0, 0, 0, 0, 0, 0, 0]	Pathogenic	46536	MONDO:MONDO:0003582,MeSH:D061325,MedGen:C0677776,OMIM:PS604370,Orphanet:ORPHA145|MONDO:MONDO:0007254,MedGen:C0006142,SNOMED_CT:254837009|MONDO:MONDO:0012933,MedGen:C2675520,OMIM:612555|MONDO:MONDO:0015356,MedGen:C0027672,Orphanet:ORPHA140162,SNOMED_CT:699346009|MedGen:CN517202	Hereditary_breast_and_ovarian_cancer_syndrome|Malignant_tumor_of_breast|Breast-ovarian_cancer,_familial_2|Hereditary_cancer-predisposing_syndrome|not_provided	reviewed_by_expert_panel	clinvar: Pathogenic	.	.	.	.	.	.	.	.	.	.	.	.	.	.	.	.	.	1	1	0	6.66704e-06
Pathogenic	13	32340000	32340000	A	C	rs80358785	BRCA2	exonic	stopgain	BRCA2:NM_000059:exon11:c.C5645A:p.S1882X	.	Pathogenic	InterVar: Pathogenic PVS1=1 PS=[0, 0, 0, 0, 0] PM=[0, 1, 0, 0, 0, 0, 0] PP=[0, 0, 1, 0, 1, 0] BA1=0 BS=[0, 0, 0, 0, 0] BP=[0, 0, 0, 0, 0, 0, 0, 0]	Pathogenic	46540	Human_Phenotype_Ontology:HP:0010623,Human_Phenotype_Ontology:HP:0100013,MONDO:MONDO:0021100,MeSH:D001943,MedGen:C1458155,SNOMED_CT:126926005|Human_Phenotype_Ontology:HP:0012125,MONDO:MONDO:0008315,MedGen:C0376358,OMIM:176807,SNOMED_CT:399068003|Human_Phenotype_Ontology:HP:0100615,MONDO:MONDO:0021068,MeSH:D010051,MedGen:C0919267,OMIM:167000,SNOMED_CT:123843001|MONDO:MONDO:0003582,MeSH:D061325,MedG…	Breast_neoplasm|Malignant_tumor_of_prostate|Neoplasm_of_ovary|Hereditary_breast_and_ovarian_cancer_syndrome|Breast-ovarian_cancer,_familial_2|Hereditary_cancer-predisposing_syndrome|Familial_cancer_of_breast|Metastatic_Prostate_Small_Cell_Carcinoma|not_specified|Breast_and/or_ovarian_cancer|not_provided	reviewed_by_expert_panel	clinvar: Pathogenic	.	.	.	.	.	.	.	.	.	.	.	.	.	.	.	.	0.958	2	2	0	1.33341e-05
Pathogenic	13	32340037	32340037	G	C	rs41293497	BRCA2	exonic	stopgain	BRCA2:NM_000059:exon11:c.C5682G:p.Y1894X	.	Pathogenic	InterVar: Pathogenic PVS1=1 PS=[0, 0, 0, 0, 0] PM=[0, 1, 0, 0, 0, 0, 0] PP=[0, 0, 0, 0, 1, 0] BA1=0 BS=[0, 0, 0, 0, 0] BP=[0, 0, 0, 0, 0, 0, 0, 0]	Pathogenic	46545	Human_Phenotype_Ontology:HP:0002575,MONDO:MONDO:0008586,MedGen:C0040588,OMIM:189960,Orphanet:ORPHA1199|Human_Phenotype_Ontology:HP:0002885,MONDO:MONDO:0007959,MeSH:D008527,MedGen:C0025149,OMIM:155255,Orphanet:ORPHA616|Human_Phenotype_Ontology:HP:0012125,MONDO:MONDO:0008315,MedGen:C0376358,OMIM:176807,SNOMED_CT:399068003|Human_Phenotype_Ontology:HP:0100615,MONDO:MONDO:0021068,MeSH:D010051,MedGen:C…	Tracheoesophageal_fistula|Medulloblastoma|Malignant_tumor_of_prostate|Neoplasm_of_ovary|Hereditary_breast_and_ovarian_cancer_syndrome|Ovarian_cancer|Wilms_tumor_1|Fanconi_anemia,_complementation_group_D1|Breast-ovarian_cancer,_familial_2|Glioma_susceptibility_3|Pancreatic_cancer_2|Hereditary_cancer-predisposing_syndrome|Familial_cancer_of_breast|Breast_and/or_ovarian_cancer|not_provided	reviewed_by_expert_panel	clinvar: Pathogenic	.	.	.	.	.	.	.	.	7.7e-05	.	.	.	.	.	.	.	0.950	1	1	0	6.66704e-06
Pathogenic	13	32340073	32340074	-	CT	rs80359530	BRCA2	exonic	frameshift deletion	BRCA2:NM_000059:exon11:c.5718_5719del:p.L1908Rfs*2	.	Pathogenic	InterVar: Pathogenic PVS1=1 PS=[0, 0, 0, 0, 0] PM=[0, 1, 0, 0, 0, 0, 0] PP=[0, 0, 0, 0, 1, 0] BA1=0 BS=[0, 0, 0, 0, 0] BP=[0, 0, 0, 0, 0, 0, 0, 0]	Pathogenic	24359	MONDO:MONDO:0003582,MeSH:D061325,MedGen:C0677776,OMIM:PS604370,Orphanet:ORPHA145|MONDO:MONDO:0011450,MedGen:C2676676,OMIM:604370|MONDO:MONDO:0012933,MedGen:C2675520,OMIM:612555|MONDO:MONDO:0015356,MedGen:C0027672,Orphanet:ORPHA140162,SNOMED_CT:699346009|MONDO:MONDO:0016419,MedGen:C0346153,OMIM:114480,Orphanet:ORPHA227535,SNOMED_CT:254843006|MedGen:CN169374|MedGen:CN221562|MedGen:CN517202	Hereditary_breast_and_ovarian_cancer_syndrome|Breast-ovarian_cancer,_familial_1|Breast-ovarian_cancer,_familial_2|Hereditary_cancer-predisposing_syndrome|Familial_cancer_of_breast|not_specified|Breast_and/or_ovarian_cancer|not_provided	reviewed_by_expert_panel	clinvar: Pathogenic	.	.	.	.	.	.	.	.	.	.	.	.	.	.	.	.	.	1	1	0	6.66704e-06
Pathogenic	13	32340217	32340218	-	TT	rs786202700	BRCA2	exonic	frameshift deletion	BRCA2:NM_000059:exon11:c.5862_5863del:p.S1955Rfs*4	.	Pathogenic	InterVar: Pathogenic PVS1=1 PS=[0, 0, 0, 0, 0] PM=[0, 1, 0, 0, 0, 0, 0] PP=[0, 0, 0, 0, 1, 0] BA1=0 BS=[0, 0, 0, 0, 0] BP=[0, 0, 0, 0, 0, 0, 0, 0]	Pathogenic	183884	MONDO:MONDO:0003582,MeSH:D061325,MedGen:C0677776,OMIM:PS604370,Orphanet:ORPHA145|MONDO:MONDO:0012933,MedGen:C2675520,OMIM:612555|MONDO:MONDO:0015356,MedGen:C0027672,Orphanet:ORPHA140162,SNOMED_CT:699346009	Hereditary_breast_and_ovarian_cancer_syndrome|Breast-ovarian_cancer,_familial_2|Hereditary_cancer-predisposing_syndrome	reviewed_by_expert_panel	clinvar: Pathogenic	.	.	.	.	.	.	.	.	.	.	.	.	.	.	.	.	.	2	2	0	1.33341e-05
Pathogenic	13	32340301	32340301	-	T	rs80359550	BRCA2	exonic	frameshift deletion	BRCA2:NM_000059:exon11:c.5946delT:p.S1982Rfs*22	.	Uncertain significance	InterVar: Uncertain significance PVS1=1 PS=[0, 0, 0, 0, 0] PM=[0, 0, 0, 0, 0, 0, 0] PP=[0, 0, 0, 0, 1, 0] BA1=0 BS=[0, 0, 0, 0, 0] BP=[0, 0, 0, 0, 0, 0, 0, 0]	Pathogenic	24364	Human_Phenotype_Ontology:HP:0010623,Human_Phenotype_Ontology:HP:0100013,MONDO:MONDO:0021100,MeSH:D001943,MedGen:C1458155,SNOMED_CT:126926005|Human_Phenotype_Ontology:HP:0100615,MONDO:MONDO:0021068,MeSH:D010051,MedGen:C0919267,OMIM:167000,SNOMED_CT:123843001|MONDO:MONDO:0003582,MeSH:D061325,MedGen:C0677776,OMIM:PS604370,Orphanet:ORPHA145|MONDO:MONDO:0011584,MedGen:C1838457,OMIM:605724,Orphanet:ORP…	Breast_neoplasm|Neoplasm_of_ovary|Hereditary_breast_and_ovarian_cancer_syndrome|Fanconi_anemia,_complementation_group_D1|Breast-ovarian_cancer,_familial_2|Pancreatic_cancer_2|Hereditary_cancer-predisposing_syndrome|Familial_cancer_of_breast|Breast_and/or_ovarian_cancer|none_provided|BRCA2-Related_Disorders|not_provided	reviewed_by_expert_panel	clinvar: Pathogenic	0.0002	0	0	0.0066	0	0	0.0002	0	0.0002	.	.	.	.	.	.	.	.	3	3	0	2.00013e-05
Pathogenic	13	32340385	32340385	T	-	.	BRCA2	exonic	frameshift insertion	BRCA2:NM_000059:exon11:c.6031dupT:p.S2012Ffs*6	.	Pathogenic	InterVar: Pathogenic PVS1=1 PS=[0, 0, 0, 0, 0] PM=[0, 1, 0, 0, 0, 0, 0] PP=[0, 0, 0, 0, 1, 0] BA1=0 BS=[0, 0, 0, 0, 0] BP=[0, 0, 0, 0, 0, 0, 0, 0]	Pathogenic	434063	MONDO:MONDO:0012933,MedGen:C2675520,OMIM:612555	Breast-ovarian_cancer,_familial_2	reviewed_by_expert_panel	clinvar: Pathogenic	.	.	.	.	.	.	.	.	.	.	.	.	.	.	.	.	.	1	1	0	6.66704e-06
Pathogenic	13	32340425	32340425	T	C	rs80358844	BRCA2	exonic	stopgain	BRCA2:NM_000059:exon11:c.C6070T:p.Q2024X	.	Pathogenic	InterVar: Pathogenic PVS1=1 PS=[0, 0, 0, 0, 0] PM=[0, 1, 0, 0, 0, 0, 0] PP=[0, 0, 1, 0, 1, 0] BA1=0 BS=[0, 0, 0, 0, 0] BP=[0, 0, 0, 0, 0, 0, 0, 0]	Pathogenic	66668	MONDO:MONDO:0011450,MedGen:C2676676,OMIM:604370|MONDO:MONDO:0012933,MedGen:C2675520,OMIM:612555|MONDO:MONDO:0015356,MedGen:C0027672,Orphanet:ORPHA140162,SNOMED_CT:699346009	Breast-ovarian_cancer,_familial_1|Breast-ovarian_cancer,_familial_2|Hereditary_cancer-predisposing_syndrome	reviewed_by_expert_panel	clinvar: Pathogenic	.	.	.	.	.	.	.	.	.	.	.	.	.	.	.	.	0.967	5	5	0	3.33357e-05
Pathogenic	13	32340479	32340479	T	C	rs80358851	BRCA2	exonic	stopgain	BRCA2:NM_000059:exon11:c.C6124T:p.Q2042X	.	Pathogenic	InterVar: Pathogenic PVS1=1 PS=[0, 0, 0, 0, 0] PM=[0, 1, 0, 0, 0, 0, 0] PP=[0, 0, 0, 0, 1, 0] BA1=0 BS=[0, 0, 0, 0, 0] BP=[0, 0, 0, 0, 0, 0, 0, 0]	Pathogenic	66685	MONDO:MONDO:0003582,MeSH:D061325,MedGen:C0677776,OMIM:PS604370,Orphanet:ORPHA145|MONDO:MONDO:0012933,MedGen:C2675520,OMIM:612555|MONDO:MONDO:0015356,MedGen:C0027672,Orphanet:ORPHA140162,SNOMED_CT:699346009|MedGen:CN517202	Hereditary_breast_and_ovarian_cancer_syndrome|Breast-ovarian_cancer,_familial_2|Hereditary_cancer-predisposing_syndrome|not_provided	reviewed_by_expert_panel	clinvar: Pathogenic	.	.	.	.	.	.	.	.	.	.	.	.	.	.	.	.	0.956	3	3	0	2.00013e-05
Pathogenic	13	32340622	32340623	-	GC	.	BRCA2	exonic	stopgain	BRCA2:NM_000059:exon11:c.6267_6268del:p.H2090*	.	Pathogenic	InterVar: Pathogenic PVS1=1 PS=[0, 0, 0, 0, 0] PM=[0, 1, 0, 0, 0, 0, 0] PP=[0, 0, 0, 0, 1, 0] BA1=0 BS=[0, 0, 0, 0, 0] BP=[0, 0, 0, 0, 0, 0, 0, 0]	Pathogenic	261349	MONDO:MONDO:0012933,MedGen:C2675520,OMIM:612555	Breast-ovarian_cancer,_familial_2	reviewed_by_expert_panel	clinvar: Pathogenic	.	.	.	.	.	.	.	.	.	.	.	.	.	.	.	.	.	1	1	0	6.66704e-06
Pathogenic	13	32340653	32340653	T	C	.	BRCA2	exonic	stopgain	BRCA2:NM_000059:exon11:c.C6298T:p.Q2100X	.	Pathogenic	InterVar: Pathogenic PVS1=1 PS=[0, 0, 0, 0, 0] PM=[0, 1, 0, 0, 0, 0, 0] PP=[0, 0, 1, 0, 1, 0] BA1=0 BS=[0, 0, 0, 0, 0] BP=[0, 0, 0, 0, 0, 0, 0, 0]	Pathogenic	445143	MedGen:CN517202	not_provided	criteria_provided,_single_submitter	clinvar: Pathogenic	.	.	.	.	.	.	.	.	.	.	.	.	.	.	.	.	0.962	1	1	0	6.66704e-06
Pathogenic	13	32340658	32340659	-	TG	.	BRCA2	exonic	frameshift deletion	BRCA2:NM_000059:exon11:c.6303_6304del:p.V2102Ifs*8	.	Pathogenic	InterVar: Pathogenic PVS1=1 PS=[0, 0, 0, 0, 0] PM=[0, 1, 0, 0, 0, 0, 0] PP=[0, 0, 0, 0, 1, 0] BA1=0 BS=[0, 0, 0, 0, 0] BP=[0, 0, 0, 0, 0, 0, 0, 0]	Pathogenic	261350	MONDO:MONDO:0003582,MeSH:D061325,MedGen:C0677776,OMIM:PS604370,Orphanet:ORPHA145|MONDO:MONDO:0012933,MedGen:C2675520,OMIM:612555|MONDO:MONDO:0015356,MedGen:C0027672,Orphanet:ORPHA140162,SNOMED_CT:699346009	Hereditary_breast_and_ovarian_cancer_syndrome|Breast-ovarian_cancer,_familial_2|Hereditary_cancer-predisposing_syndrome	reviewed_by_expert_panel	clinvar: Pathogenic	.	.	.	.	.	.	.	.	.	.	.	.	.	.	.	.	.	1	1	0	6.66704e-06
Pathogenic	13	32340757	32340761	-	TAACT	rs80359584	BRCA2	exonic	frameshift deletion	BRCA2:NM_000059:exon11:c.6402_6406del:p.N2135Kfs*3	.	Pathogenic	InterVar: Pathogenic PVS1=1 PS=[0, 0, 0, 0, 0] PM=[0, 1, 0, 0, 0, 0, 0] PP=[0, 0, 0, 0, 1, 0] BA1=0 BS=[0, 0, 0, 0, 0] BP=[0, 0, 0, 0, 0, 0, 0, 0]	Pathogenic	46599	Human_Phenotype_Ontology:HP:0010623,Human_Phenotype_Ontology:HP:0100013,MONDO:MONDO:0021100,MeSH:D001943,MedGen:C1458155,SNOMED_CT:126926005|MONDO:MONDO:0003582,MeSH:D061325,MedGen:C0677776,OMIM:PS604370,Orphanet:ORPHA145|MONDO:MONDO:0011450,MedGen:C2676676,OMIM:604370|MONDO:MONDO:0012933,MedGen:C2675520,OMIM:612555|MONDO:MONDO:0015356,MedGen:C0027672,Orphanet:ORPHA140162,SNOMED_CT:699346009|MOND…	Breast_neoplasm|Hereditary_breast_and_ovarian_cancer_syndrome|Breast-ovarian_cancer,_familial_1|Breast-ovarian_cancer,_familial_2|Hereditary_cancer-predisposing_syndrome|Familial_cancer_of_breast|Cancer_of_the_pancreas|not_specified|Breast_and/or_ovarian_cancer|not_provided	reviewed_by_expert_panel	clinvar: Pathogenic	.	.	.	.	.	.	.	.	.	.	.	.	.	.	.	.	.	2	2	0	1.33341e-05
Pathogenic	13	32340763	32340763	-	A	.	BRCA2	exonic	frameshift deletion	BRCA2:NM_000059:exon11:c.6408delA:p.N2137Mfs*31	.	Pathogenic	InterVar: Pathogenic PVS1=1 PS=[0, 0, 0, 0, 0] PM=[0, 1, 0, 0, 0, 0, 0] PP=[0, 0, 0, 0, 1, 0] BA1=0 BS=[0, 0, 0, 0, 0] BP=[0, 0, 0, 0, 0, 0, 0, 0]	Pathogenic	261358	MONDO:MONDO:0003582,MeSH:D061325,MedGen:C0677776,OMIM:PS604370,Orphanet:ORPHA145|MONDO:MONDO:0012933,MedGen:C2675520,OMIM:612555	Hereditary_breast_and_ovarian_cancer_syndrome|Breast-ovarian_cancer,_familial_2	reviewed_by_expert_panel	clinvar: Pathogenic	.	.	.	.	.	.	.	.	.	.	.	.	.	.	.	.	.	1	1	0	6.66704e-06
Pathogenic	13	32340824	32340824	T	C	rs397507859	BRCA2	exonic	stopgain	BRCA2:NM_000059:exon11:c.C6469T:p.Q2157X	.	Pathogenic	InterVar: Pathogenic PVS1=1 PS=[0, 0, 0, 0, 0] PM=[0, 1, 0, 0, 0, 0, 0] PP=[0, 0, 0, 0, 1, 0] BA1=0 BS=[0, 0, 0, 0, 0] BP=[0, 0, 0, 0, 0, 0, 0, 0]	Pathogenic	66780	MONDO:MONDO:0012933,MedGen:C2675520,OMIM:612555|MONDO:MONDO:0015356,MedGen:C0027672,Orphanet:ORPHA140162,SNOMED_CT:699346009|MedGen:CN517202	Breast-ovarian_cancer,_familial_2|Hereditary_cancer-predisposing_syndrome|not_provided	reviewed_by_expert_panel	clinvar: Pathogenic	.	.	.	.	.	.	.	.	.	.	.	.	.	.	.	.	0.953	2	2	0	1.33341e-05
Pathogenic	13	32340848	32340848	-	T	rs276174874	BRCA2	exonic	frameshift deletion	BRCA2:NM_000059:exon11:c.6493delT:p.L2165Wfs*3	.	Pathogenic	InterVar: Pathogenic PVS1=1 PS=[0, 0, 0, 0, 0] PM=[0, 1, 0, 0, 0, 0, 0] PP=[0, 0, 0, 0, 1, 0] BA1=0 BS=[0, 0, 0, 0, 0] BP=[0, 0, 0, 0, 0, 0, 0, 0]	Pathogenic	66786	MONDO:MONDO:0012933,MedGen:C2675520,OMIM:612555	Breast-ovarian_cancer,_familial_2	reviewed_by_expert_panel	clinvar: Pathogenic	.	.	.	.	.	.	.	.	.	.	.	.	.	.	.	.	.	1	1	0	6.66704e-06
Pathogenic	13	32340946	32340947	-	TG	rs80359605	BRCA2	exonic	frameshift deletion	BRCA2:NM_000059:exon11:c.6591_6592del:p.E2198Nfs*4	.	Pathogenic	InterVar: Pathogenic PVS1=1 PS=[0, 0, 0, 0, 0] PM=[0, 1, 0, 0, 0, 0, 0] PP=[0, 0, 0, 0, 1, 0] BA1=0 BS=[0, 0, 0, 0, 0] BP=[0, 0, 0, 0, 0, 0, 0, 0]	Pathogenic	24358	MONDO:MONDO:0003582,MeSH:D061325,MedGen:C0677776,OMIM:PS604370,Orphanet:ORPHA145|MONDO:MONDO:0012933,MedGen:C2675520,OMIM:612555|MONDO:MONDO:0015356,MedGen:C0027672,Orphanet:ORPHA140162,SNOMED_CT:699346009|MedGen:CN221562|MedGen:CN517202	Hereditary_breast_and_ovarian_cancer_syndrome|Breast-ovarian_cancer,_familial_2|Hereditary_cancer-predisposing_syndrome|Breast_and/or_ovarian_cancer|not_provided	reviewed_by_expert_panel	clinvar: Pathogenic	.	.	.	.	.	.	.	.	.	.	.	.	.	.	.	.	.	5	5	0	3.33357e-05
Pathogenic	13	32340952	32340953	-	TT	rs80359607	BRCA2	exonic	stopgain	BRCA2:NM_000059:exon11:c.6597_6598del:p.S2201*	.	Pathogenic	InterVar: Pathogenic PVS1=1 PS=[0, 0, 0, 0, 0] PM=[0, 1, 0, 0, 0, 0, 0] PP=[0, 0, 0, 0, 1, 0] BA1=0 BS=[0, 0, 0, 0, 0] BP=[0, 0, 0, 0, 0, 0, 0, 0]	Pathogenic	66799	MONDO:MONDO:0003582,MeSH:D061325,MedGen:C0677776,OMIM:PS604370,Orphanet:ORPHA145|MONDO:MONDO:0012933,MedGen:C2675520,OMIM:612555|MONDO:MONDO:0015356,MedGen:C0027672,Orphanet:ORPHA140162,SNOMED_CT:699346009|MedGen:CN517202	Hereditary_breast_and_ovarian_cancer_syndrome|Breast-ovarian_cancer,_familial_2|Hereditary_cancer-predisposing_syndrome|not_provided	reviewed_by_expert_panel	clinvar: Pathogenic	.	.	.	.	.	.	.	.	.	.	.	.	.	.	.	.	.	1	1	0	6.66704e-06
Likely_pathogenic	13	32344608	32344608	A	-	.	BRCA2	exonic	frameshift insertion	BRCA2:NM_000059:exon12:c.6893dupA:p.N2299Kfs*41	.	Pathogenic	InterVar: Pathogenic PVS1=1 PS=[0, 0, 0, 0, 0] PM=[0, 1, 0, 0, 0, 0, 0] PP=[0, 0, 0, 0, 1, 0] BA1=0 BS=[0, 0, 0, 0, 0] BP=[0, 0, 0, 0, 0, 0, 0, 0]	Pathogenic	262823	MONDO:MONDO:0012933,MedGen:C2675520,OMIM:612555	Breast-ovarian_cancer,_familial_2	criteria_provided,_single_submitter	clinvar: Pathogenic	.	.	.	.	.	.	.	.	.	.	.	.	.	.	.	.	.	3	3	0	2.00013e-05
Pathogenic	13	32346841	32346841	T	C	rs80358920	BRCA2	exonic	stopgain	BRCA2:NM_000059:exon13:c.C6952T:p.R2318X	.	Pathogenic	InterVar: Pathogenic PVS1=1 PS=[0, 0, 0, 0, 0] PM=[0, 1, 0, 0, 0, 0, 0] PP=[0, 0, 1, 0, 1, 0] BA1=0 BS=[0, 0, 0, 0, 0] BP=[0, 0, 0, 0, 0, 0, 0, 0]	Pathogenic	46632	Human_Phenotype_Ontology:HP:0002885,MONDO:MONDO:0007959,MeSH:D008527,MedGen:C0025149,OMIM:155255,Orphanet:ORPHA616|Human_Phenotype_Ontology:HP:0010623,Human_Phenotype_Ontology:HP:0100013,MONDO:MONDO:0021100,MeSH:D001943,MedGen:C1458155,SNOMED_CT:126926005|Human_Phenotype_Ontology:HP:0012125,MONDO:MONDO:0008315,MedGen:C0376358,OMIM:176807,SNOMED_CT:399068003|Human_Phenotype_Ontology:HP:0100615,MON…	Medulloblastoma|Breast_neoplasm|Malignant_tumor_of_prostate|Neoplasm_of_ovary|Hereditary_breast_and_ovarian_cancer_syndrome|Wilms_tumor_1|Fanconi_anemia,_complementation_group_D1|Breast-ovarian_cancer,_familial_2|Glioma_susceptibility_3|Pancreatic_cancer_2|Hereditary_cancer-predisposing_syndrome|Familial_cancer_of_breast|not_provided	reviewed_by_expert_panel	clinvar: Pathogenic	.	.	.	.	.	.	.	.	.	.	.	.	.	.	.	.	0.989	1	1	0	6.66704e-06
Pathogenic	13	32346886	32346886	T	-	rs754611265	BRCA2	exonic	frameshift insertion	BRCA2:NM_000059:exon13:c.6998dupT:p.P2334Tfs*6	.	Pathogenic	InterVar: Pathogenic PVS1=1 PS=[0, 0, 0, 0, 0] PM=[0, 1, 0, 0, 0, 0, 0] PP=[0, 0, 0, 0, 1, 0] BA1=0 BS=[0, 0, 0, 0, 0] BP=[0, 0, 0, 0, 0, 0, 0, 0]	Pathogenic	222331	MONDO:MONDO:0003582,MeSH:D061325,MedGen:C0677776,OMIM:PS604370,Orphanet:ORPHA145|MONDO:MONDO:0012933,MedGen:C2675520,OMIM:612555|MONDO:MONDO:0015356,MedGen:C0027672,Orphanet:ORPHA140162,SNOMED_CT:699346009|MONDO:MONDO:0016419,MedGen:C0346153,OMIM:114480,Orphanet:ORPHA227535,SNOMED_CT:254843006|MedGen:CN517202	Hereditary_breast_and_ovarian_cancer_syndrome|Breast-ovarian_cancer,_familial_2|Hereditary_cancer-predisposing_syndrome|Familial_cancer_of_breast|not_provided	reviewed_by_expert_panel	clinvar: Pathogenic	.	.	.	.	.	.	.	.	.	.	.	.	.	.	.	.	.	9	9	0	6.0005e-05
Pathogenic	13	32346896	32346896	A	G	rs28897743	BRCA2	exonic	nonsynonymous SNV	BRCA2:NM_000059:exon13:c.G7007A:p.R2336H	.	Likely pathogenic	InterVar: Likely pathogenic PVS1=0 PS=[0, 0, 0, 0, 0] PM=[1, 1, 0, 0, 0, 0, 0] PP=[0, 0, 1, 0, 1, 0] BA1=0 BS=[0, 0, 0, 0, 0] BP=[1, 0, 0, 0, 0, 0, 0, 0]	Pathogenic	46633	MONDO:MONDO:0003582,MeSH:D061325,MedGen:C0677776,OMIM:PS604370,Orphanet:ORPHA145|MONDO:MONDO:0011584,MedGen:C1838457,OMIM:605724,Orphanet:ORPHA319462|MONDO:MONDO:0012933,MedGen:C2675520,OMIM:612555|MONDO:MONDO:0015356,MedGen:C0027672,Orphanet:ORPHA140162,SNOMED_CT:699346009|MONDO:MONDO:0016419,MedGen:C0346153,OMIM:114480,Orphanet:ORPHA227535,SNOMED_CT:254843006|MedGen:CN169374|MedGen:CN221562|Med…	Hereditary_breast_and_ovarian_cancer_syndrome|Fanconi_anemia,_complementation_group_D1|Breast-ovarian_cancer,_familial_2|Hereditary_cancer-predisposing_syndrome|Familial_cancer_of_breast|not_specified|Breast_and/or_ovarian_cancer|not_provided	reviewed_by_expert_panel	clinvar: Pathogenic	.	.	.	.	.	.	.	.	.	.	D	.	T	T	D	0.739	0.946	2	2	0	1.33341e-05
Pathogenic	13	32354859	32354859	T	A	rs81002823	BRCA2	splicing	.	.	NM_000059:exon14:c.7008-2A>T	Pathogenic	InterVar: Pathogenic PVS1=1 PS=[0, 0, 0, 0, 0] PM=[0, 1, 0, 0, 0, 0, 0] PP=[0, 0, 1, 0, 1, 0] BA1=0 BS=[0, 0, 0, 0, 0] BP=[0, 0, 0, 0, 0, 0, 0, 0]	Pathogenic	66914	MONDO:MONDO:0003582,MeSH:D061325,MedGen:C0677776,OMIM:PS604370,Orphanet:ORPHA145|MONDO:MONDO:0012933,MedGen:C2675520,OMIM:612555|MONDO:MONDO:0015356,MedGen:C0027672,Orphanet:ORPHA140162,SNOMED_CT:699346009|MedGen:CN221562|MedGen:CN517202	Hereditary_breast_and_ovarian_cancer_syndrome|Breast-ovarian_cancer,_familial_2|Hereditary_cancer-predisposing_syndrome|Breast_and/or_ovarian_cancer|not_provided	reviewed_by_expert_panel	clinvar: Pathogenic	.	.	.	.	.	.	.	.	.	.	.	.	.	.	.	.	0.929	1	1	0	6.66704e-06
Pathogenic	13	32354921	32354922	-	TC	rs756538291	BRCA2	exonic	frameshift deletion	BRCA2:NM_000059:exon14:c.7068_7069del:p.L2357Vfs*2	.	Pathogenic	InterVar: Pathogenic PVS1=1 PS=[0, 0, 0, 0, 0] PM=[0, 1, 0, 0, 0, 0, 0] PP=[0, 0, 0, 0, 1, 0] BA1=0 BS=[0, 0, 0, 0, 0] BP=[0, 0, 0, 0, 0, 0, 0, 0]	Pathogenic	46638	MONDO:MONDO:0003582,MeSH:D061325,MedGen:C0677776,OMIM:PS604370,Orphanet:ORPHA145|MONDO:MONDO:0007254,MedGen:C0006142,SNOMED_CT:254837009|MONDO:MONDO:0011450,MedGen:C2676676,OMIM:604370|MONDO:MONDO:0012933,MedGen:C2675520,OMIM:612555|MONDO:MONDO:0015356,MedGen:C0027672,Orphanet:ORPHA140162,SNOMED_CT:699346009|MedGen:CN169374|MedGen:CN517202	Hereditary_breast_and_ovarian_cancer_syndrome|Malignant_tumor_of_breast|Breast-ovarian_cancer,_familial_1|Breast-ovarian_cancer,_familial_2|Hereditary_cancer-predisposing_syndrome|not_specified|not_provided	reviewed_by_expert_panel	clinvar: Pathogenic	6.457e-05	0	0	0	0	0	0.0001	0	8e-05	.	.	.	.	.	.	.	.	2	2	0	1.33341e-05
Pathogenic	13	32355102	32355103	-	CA	rs397507907	BRCA2	exonic	frameshift deletion	BRCA2:NM_000059:exon14:c.7249_7250del:p.H2417Qfs*3	.	Pathogenic	InterVar: Pathogenic PVS1=1 PS=[0, 0, 0, 0, 0] PM=[0, 1, 0, 0, 0, 0, 0] PP=[0, 0, 0, 0, 1, 0] BA1=0 BS=[0, 0, 0, 0, 0] BP=[0, 0, 0, 0, 0, 0, 0, 0]	Pathogenic	66966	MONDO:MONDO:0003582,MeSH:D061325,MedGen:C0677776,OMIM:PS604370,Orphanet:ORPHA145|MONDO:MONDO:0011450,MedGen:C2676676,OMIM:604370|MONDO:MONDO:0012933,MedGen:C2675520,OMIM:612555|MONDO:MONDO:0015356,MedGen:C0027672,Orphanet:ORPHA140162,SNOMED_CT:699346009|MedGen:CN221562|MedGen:CN517202	Hereditary_breast_and_ovarian_cancer_syndrome|Breast-ovarian_cancer,_familial_1|Breast-ovarian_cancer,_familial_2|Hereditary_cancer-predisposing_syndrome|Breast_and/or_ovarian_cancer|not_provided	reviewed_by_expert_panel	clinvar: Pathogenic	.	.	.	.	.	.	.	.	.	.	.	.	.	.	.	.	.	1	1	0	6.66704e-06
Pathogenic	13	32355105	32355106	-	AG	rs80359644	BRCA2	exonic	frameshift deletion	BRCA2:NM_000059:exon14:c.7252_7253del:p.R2418Sfs*2	.	Pathogenic	InterVar: Pathogenic PVS1=1 PS=[0, 0, 0, 0, 0] PM=[0, 1, 0, 0, 0, 0, 0] PP=[0, 0, 0, 0, 1, 0] BA1=0 BS=[0, 0, 0, 0, 0] BP=[0, 0, 0, 0, 0, 0, 0, 0]	Pathogenic	66968	MONDO:MONDO:0003582,MeSH:D061325,MedGen:C0677776,OMIM:PS604370,Orphanet:ORPHA145|MONDO:MONDO:0012933,MedGen:C2675520,OMIM:612555|MONDO:MONDO:0015356,MedGen:C0027672,Orphanet:ORPHA140162,SNOMED_CT:699346009|MedGen:CN517202	Hereditary_breast_and_ovarian_cancer_syndrome|Breast-ovarian_cancer,_familial_2|Hereditary_cancer-predisposing_syndrome|not_provided	reviewed_by_expert_panel	clinvar: Pathogenic	.	.	.	.	.	.	.	.	.	.	.	.	.	.	.	.	.	1	1	0	6.66704e-06
Pathogenic	13	32355114	32355114	T	C	rs397507908	BRCA2	exonic	stopgain	BRCA2:NM_000059:exon14:c.C7261T:p.Q2421X	.	Pathogenic	InterVar: Pathogenic PVS1=1 PS=[0, 0, 0, 0, 0] PM=[0, 1, 0, 0, 0, 0, 0] PP=[0, 0, 0, 0, 1, 0] BA1=0 BS=[0, 0, 0, 0, 0] BP=[0, 0, 0, 0, 0, 0, 0, 0]	Pathogenic	66969	MONDO:MONDO:0012933,MedGen:C2675520,OMIM:612555	Breast-ovarian_cancer,_familial_2	reviewed_by_expert_panel	clinvar: Pathogenic	.	.	.	.	.	.	.	.	.	.	.	.	.	.	.	.	0.966	1	1	0	6.66704e-06
VUS	13	32355130	32355134	-	TTAAC	.	BRCA2	exonic	frameshift deletion	BRCA2:NM_000059:exon14:c.7277_7281del:p.N2427Gfs*10	.	Pathogenic	InterVar: Pathogenic PVS1=1 PS=[0, 0, 0, 0, 0] PM=[0, 1, 0, 0, 0, 0, 0] PP=[0, 0, 0, 0, 1, 0] BA1=0 BS=[0, 0, 0, 0, 0] BP=[0, 0, 0, 0, 0, 0, 0, 0]	Pathogenic	477179	MONDO:MONDO:0015356,MedGen:C0027672,Orphanet:ORPHA140162,SNOMED_CT:699346009	Hereditary_cancer-predisposing_syndrome	criteria_provided,_single_submitter	clinvar: Pathogenic	.	.	.	.	.	.	.	.	.	.	.	.	.	.	.	.	.	3	3	0	2.00013e-05
Pathogenic	13	32355260	32355261	-	TT	rs397507915	BRCA2	exonic	frameshift deletion	BRCA2:NM_000059:exon14:c.7407_7408del:p.F2470Hfs*4	.	Pathogenic	InterVar: Pathogenic PVS1=1 PS=[0, 0, 0, 0, 0] PM=[0, 1, 0, 0, 0, 0, 0] PP=[0, 0, 0, 0, 1, 0] BA1=0 BS=[0, 0, 0, 0, 0] BP=[0, 0, 0, 0, 0, 0, 0, 0]	Pathogenic	66987	MONDO:MONDO:0012933,MedGen:C2675520,OMIM:612555	Breast-ovarian_cancer,_familial_2	reviewed_by_expert_panel	clinvar: Pathogenic	.	.	.	.	.	.	.	.	.	.	.	.	.	.	.	.	.	1	1	0	6.66704e-06
Pathogenic	13	32356472	32356472	T	C	rs80358972	BRCA2	exonic	stopgain	BRCA2:NM_000059:exon15:c.C7480T:p.R2494X	.	Pathogenic	InterVar: Pathogenic PVS1=1 PS=[0, 0, 0, 0, 0] PM=[0, 1, 0, 0, 0, 0, 0] PP=[0, 0, 1, 0, 1, 0] BA1=0 BS=[0, 0, 0, 0, 0] BP=[0, 0, 0, 0, 0, 0, 0, 0]	Pathogenic	46655	Human_Phenotype_Ontology:HP:0002575,MONDO:MONDO:0008586,MedGen:C0040588,OMIM:189960,Orphanet:ORPHA1199|Human_Phenotype_Ontology:HP:0002885,MONDO:MONDO:0007959,MeSH:D008527,MedGen:C0025149,OMIM:155255,Orphanet:ORPHA616|Human_Phenotype_Ontology:HP:0012125,MONDO:MONDO:0008315,MedGen:C0376358,OMIM:176807,SNOMED_CT:399068003|MONDO:MONDO:0003582,MeSH:D061325,MedGen:C0677776,OMIM:PS604370,Orphanet:ORPHA…	Tracheoesophageal_fistula|Medulloblastoma|Malignant_tumor_of_prostate|Hereditary_breast_and_ovarian_cancer_syndrome|Wilms_tumor_1|Fanconi_anemia,_complementation_group_D1|Breast-ovarian_cancer,_familial_2|Glioma_susceptibility_3|Pancreatic_cancer_2|Hereditary_cancer-predisposing_syndrome|Familial_cancer_of_breast|not_provided	reviewed_by_expert_panel	clinvar: Pathogenic	.	.	.	.	.	.	.	.	.	.	.	.	.	.	.	.	0.996	1	1	0	6.66704e-06
Pathogenic	13	32356550	32356550	T	C	rs80358981	BRCA2	exonic	stopgain	BRCA2:NM_000059:exon15:c.C7558T:p.R2520X	.	Pathogenic	InterVar: Pathogenic PVS1=1 PS=[0, 0, 0, 0, 0] PM=[0, 1, 0, 0, 0, 0, 0] PP=[0, 0, 0, 0, 1, 0] BA1=0 BS=[0, 0, 0, 0, 0] BP=[0, 0, 0, 0, 0, 0, 0, 0]	Pathogenic	67021	Human_Phenotype_Ontology:HP:0010623,Human_Phenotype_Ontology:HP:0100013,MONDO:MONDO:0021100,MeSH:D001943,MedGen:C1458155,SNOMED_CT:126926005|MONDO:MONDO:0003582,MeSH:D061325,MedGen:C0677776,OMIM:PS604370,Orphanet:ORPHA145|MONDO:MONDO:0007254,MedGen:C0006142,SNOMED_CT:254837009|MONDO:MONDO:0011450,MedGen:C2676676,OMIM:604370|MONDO:MONDO:0012933,MedGen:C2675520,OMIM:612555|MONDO:MONDO:0015356,MedGe…	Breast_neoplasm|Hereditary_breast_and_ovarian_cancer_syndrome|Malignant_tumor_of_breast|Breast-ovarian_cancer,_familial_1|Breast-ovarian_cancer,_familial_2|Hereditary_cancer-predisposing_syndrome|not_specified|Breast_and/or_ovarian_cancer|not_provided	reviewed_by_expert_panel	clinvar: Pathogenic	.	.	.	.	.	.	.	.	7.7e-05	.	.	.	.	.	.	.	0.974	1	1	0	6.66704e-06
Pathogenic	13	32357845	32357845	A	G	rs80358997	BRCA2	exonic	stopgain	BRCA2:NM_000059:exon16:c.G7721A:p.W2574X	.	Pathogenic	InterVar: Pathogenic PVS1=1 PS=[0, 0, 0, 0, 0] PM=[0, 1, 0, 0, 0, 0, 0] PP=[0, 0, 0, 0, 1, 0] BA1=0 BS=[0, 0, 0, 0, 0] BP=[0, 0, 0, 0, 0, 0, 0, 0]	Pathogenic	67062	MONDO:MONDO:0003582,MeSH:D061325,MedGen:C0677776,OMIM:PS604370,Orphanet:ORPHA145|MONDO:MONDO:0012933,MedGen:C2675520,OMIM:612555|MONDO:MONDO:0015356,MedGen:C0027672,Orphanet:ORPHA140162,SNOMED_CT:699346009|MedGen:CN517202	Hereditary_breast_and_ovarian_cancer_syndrome|Breast-ovarian_cancer,_familial_2|Hereditary_cancer-predisposing_syndrome|not_provided	reviewed_by_expert_panel	clinvar: Pathogenic	.	.	.	.	.	.	.	.	.	.	.	.	.	.	.	.	0.981	1	1	0	6.66704e-06
VUS	13	32362522	32362522	C	G	.	BRCA2	splicing	.	.	NM_000059:exon17:c.7806-1G>C	Pathogenic	InterVar: Pathogenic PVS1=1 PS=[0, 0, 0, 0, 0] PM=[0, 1, 0, 0, 0, 0, 0] PP=[0, 0, 1, 0, 1, 0] BA1=0 BS=[0, 0, 0, 0, 0] BP=[0, 0, 0, 0, 0, 0, 0, 0]	Likely_pathogenic	851969	MONDO:MONDO:0003582,MeSH:D061325,MedGen:C0677776,OMIM:PS604370,Orphanet:ORPHA145	Hereditary_breast_and_ovarian_cancer_syndrome	criteria_provided,_single_submitter	clinvar: Likely_pathogenic	.	.	.	.	.	.	.	.	.	.	.	.	.	.	.	.	0.955	1	1	0	6.66704e-06
Likely_pathogenic	13	32362543	32362543	A	G	rs80359009	BRCA2	exonic	nonsynonymous SNV	BRCA2:NM_000059:exon17:c.G7826A:p.G2609D	.	Likely pathogenic	InterVar: Likely pathogenic PVS1=0 PS=[0, 0, 0, 0, 0] PM=[1, 1, 0, 0, 0, 0, 0] PP=[0, 0, 1, 0, 1, 0] BA1=0 BS=[0, 0, 0, 0, 0] BP=[1, 0, 0, 0, 0, 0, 0, 0]	Likely_pathogenic	67091	MONDO:MONDO:0003582,MeSH:D061325,MedGen:C0677776,OMIM:PS604370,Orphanet:ORPHA145|MONDO:MONDO:0012933,MedGen:C2675520,OMIM:612555|MONDO:MONDO:0015356,MedGen:C0027672,Orphanet:ORPHA140162,SNOMED_CT:699346009|MedGen:CN517202	Hereditary_breast_and_ovarian_cancer_syndrome|Breast-ovarian_cancer,_familial_2|Hereditary_cancer-predisposing_syndrome|not_provided	criteria_provided,_multiple_submitters,_no_conflicts	clinvar: Likely_pathogenic	.	.	.	.	.	.	.	.	.	.	D	.	D	D	D	0.984	0.796	1	1	0	6.66704e-06
Pathogenic	13	32362596	32362596	T	A	rs80359014	BRCA2	exonic	nonsynonymous SNV	BRCA2:NM_000059:exon17:c.A7879T:p.I2627F	.	Likely pathogenic	InterVar: Likely pathogenic PVS1=0 PS=[0, 0, 0, 0, 0] PM=[1, 1, 0, 0, 0, 0, 0] PP=[0, 0, 1, 0, 1, 0] BA1=0 BS=[0, 0, 0, 0, 0] BP=[1, 0, 0, 0, 0, 0, 0, 0]	Pathogenic	67098	Human_Phenotype_Ontology:HP:0002885,MONDO:MONDO:0007959,MeSH:D008527,MedGen:C0025149,OMIM:155255,Orphanet:ORPHA616|Human_Phenotype_Ontology:HP:0012125,MONDO:MONDO:0008315,MedGen:C0376358,OMIM:176807,SNOMED_CT:399068003|MONDO:MONDO:0003582,MeSH:D061325,MedGen:C0677776,OMIM:PS604370,Orphanet:ORPHA145|MONDO:MONDO:0008679,MedGen:CN033288,OMIM:194070|MONDO:MONDO:0011584,MedGen:C1838457,OMIM:605724,Orp…	Medulloblastoma|Malignant_tumor_of_prostate|Hereditary_breast_and_ovarian_cancer_syndrome|Wilms_tumor_1|Fanconi_anemia,_complementation_group_D1|Breast-ovarian_cancer,_familial_2|Glioma_susceptibility_3|Pancreatic_cancer_2|Hereditary_cancer-predisposing_syndrome|Familial_cancer_of_breast|not_specified|not_provided	reviewed_by_expert_panel	clinvar: Pathogenic	.	.	.	.	.	.	.	.	.	.	D	.	D	D	D	0.934	0.682	10	10	0	6.66724e-05
Pathogenic	13	32363204	32363204	T	A	rs276174900	BRCA2	exonic	stopgain	BRCA2:NM_000059:exon18:c.A8002T:p.R2668X	.	Pathogenic	InterVar: Pathogenic PVS1=1 PS=[0, 0, 0, 0, 0] PM=[0, 1, 0, 0, 0, 0, 0] PP=[0, 0, 0, 0, 1, 0] BA1=0 BS=[0, 0, 0, 0, 0] BP=[0, 0, 0, 0, 0, 0, 0, 0]	Pathogenic	67136	MONDO:MONDO:0003582,MeSH:D061325,MedGen:C0677776,OMIM:PS604370,Orphanet:ORPHA145|MONDO:MONDO:0011450,MedGen:C2676676,OMIM:604370|MONDO:MONDO:0012933,MedGen:C2675520,OMIM:612555|MONDO:MONDO:0015356,MedGen:C0027672,Orphanet:ORPHA140162,SNOMED_CT:699346009|MONDO:MONDO:0016419,MedGen:C0346153,OMIM:114480,Orphanet:ORPHA227535,SNOMED_CT:254843006|MedGen:CN517202	Hereditary_breast_and_ovarian_cancer_syndrome|Breast-ovarian_cancer,_familial_1|Breast-ovarian_cancer,_familial_2|Hereditary_cancer-predisposing_syndrome|Familial_cancer_of_breast|not_provided	reviewed_by_expert_panel	clinvar: Pathogenic	.	.	.	.	.	.	.	.	.	.	.	.	.	.	.	.	0.977	2	2	0	1.33341e-05
Likely_pathogenic	13	32363211	32363211	T	C	rs80359035	BRCA2	exonic	nonsynonymous SNV	BRCA2:NM_000059:exon18:c.C8009T:p.S2670L	.	Likely pathogenic	InterVar: Likely pathogenic PVS1=0 PS=[0, 0, 0, 0, 0] PM=[1, 1, 0, 0, 0, 0, 0] PP=[0, 0, 1, 0, 1, 0] BA1=0 BS=[0, 0, 0, 0, 0] BP=[1, 0, 0, 0, 0, 0, 0, 0]	Pathogenic/Likely_pathogenic	67139	MONDO:MONDO:0003582,MeSH:D061325,MedGen:C0677776,OMIM:PS604370,Orphanet:ORPHA145|MONDO:MONDO:0007254,MedGen:C0006142,SNOMED_CT:254837009|MONDO:MONDO:0011450,MedGen:C2676676,OMIM:604370|MONDO:MONDO:0012933,MedGen:C2675520,OMIM:612555|MONDO:MONDO:0015356,MedGen:C0027672,Orphanet:ORPHA140162,SNOMED_CT:699346009|MedGen:CN169374|MedGen:CN517202	Hereditary_breast_and_ovarian_cancer_syndrome|Malignant_tumor_of_breast|Breast-ovarian_cancer,_familial_1|Breast-ovarian_cancer,_familial_2|Hereditary_cancer-predisposing_syndrome|not_specified|not_provided	criteria_provided,_multiple_submitters,_no_conflicts	clinvar: Pathogenic/Likely_pathogenic	.	.	.	.	.	.	.	.	.	.	D	.	D	D	D	0.958	0.802	1	1	0	6.66704e-06
Pathogenic	13	32363225	32363225	G	A	rs397507954	BRCA2	exonic	nonsynonymous SNV	BRCA2:NM_000059:exon18:c.A8023G:p.I2675V	.	Likely pathogenic	InterVar: Likely pathogenic PVS1=0 PS=[0, 0, 0, 0, 0] PM=[1, 1, 0, 0, 0, 0, 0] PP=[0, 0, 1, 0, 1, 0] BA1=0 BS=[0, 0, 0, 0, 0] BP=[1, 0, 0, 0, 0, 0, 0, 0]	Pathogenic	67143	MONDO:MONDO:0003582,MeSH:D061325,MedGen:C0677776,OMIM:PS604370,Orphanet:ORPHA145|MONDO:MONDO:0012933,MedGen:C2675520,OMIM:612555|MONDO:MONDO:0015356,MedGen:C0027672,Orphanet:ORPHA140162,SNOMED_CT:699346009	Hereditary_breast_and_ovarian_cancer_syndrome|Breast-ovarian_cancer,_familial_2|Hereditary_cancer-predisposing_syndrome	reviewed_by_expert_panel	clinvar: Pathogenic	.	.	.	.	.	.	.	.	.	.	D	.	D	D	D	0.965	0.904	1	1	0	6.66704e-06
VUS	13	32363367	32363367	T	C	.	BRCA2	exonic	nonsynonymous SNV	BRCA2:NM_000059:exon18:c.C8165T:p.T2722I	.	Likely pathogenic	InterVar: Likely pathogenic PVS1=0 PS=[0, 0, 0, 0, 0] PM=[1, 1, 0, 0, 1, 0, 0] PP=[0, 0, 1, 0, 0, 0] BA1=0 BS=[0, 0, 0, 0, 0] BP=[1, 0, 0, 0, 0, 0, 0, 0]	Uncertain_significance	535743	MONDO:MONDO:0003582,MeSH:D061325,MedGen:C0677776,OMIM:PS604370,Orphanet:ORPHA145|MONDO:MONDO:0015356,MedGen:C0027672,Orphanet:ORPHA140162,SNOMED_CT:699346009|MedGen:C3469522	Hereditary_breast_and_ovarian_cancer_syndrome|Hereditary_cancer-predisposing_syndrome|Breast_cancer,_susceptibility_to	criteria_provided,_multiple_submitters,_no_conflicts	clinvar: Uncertain_significance	.	.	.	.	.	.	.	.	.	.	D	.	D	D	D	0.945	0.699	1	1	0	6.66704e-06
Pathogenic	13	32376717	32376717	T	C	rs397508002	BRCA2	exonic	stopgain	BRCA2:NM_000059:exon21:c.C8680T:p.Q2894X	.	Pathogenic	InterVar: Pathogenic PVS1=1 PS=[0, 0, 0, 0, 0] PM=[0, 1, 0, 0, 0, 0, 0] PP=[0, 0, 1, 0, 1, 0] BA1=0 BS=[0, 0, 0, 0, 0] BP=[0, 0, 0, 0, 0, 0, 0, 0]	Pathogenic	67326	MONDO:MONDO:0003582,MeSH:D061325,MedGen:C0677776,OMIM:PS604370,Orphanet:ORPHA145|MONDO:MONDO:0012933,MedGen:C2675520,OMIM:612555|MONDO:MONDO:0015356,MedGen:C0027672,Orphanet:ORPHA140162,SNOMED_CT:699346009|MONDO:MONDO:0016419,MedGen:C0346153,OMIM:114480,Orphanet:ORPHA227535,SNOMED_CT:254843006|MedGen:CN517202	Hereditary_breast_and_ovarian_cancer_syndrome|Breast-ovarian_cancer,_familial_2|Hereditary_cancer-predisposing_syndrome|Familial_cancer_of_breast|not_provided	reviewed_by_expert_panel	clinvar: Pathogenic	.	.	.	.	.	.	.	.	.	.	.	.	.	.	.	.	0.992	3	3	0	2.00013e-05
Pathogenic	13	32376732	32376732	T	C	rs397507411	BRCA2	exonic	stopgain	BRCA2:NM_000059:exon21:c.C8695T:p.Q2899X	.	Pathogenic	InterVar: Pathogenic PVS1=1 PS=[0, 0, 0, 0, 0] PM=[0, 1, 0, 0, 0, 0, 0] PP=[0, 0, 1, 0, 1, 0] BA1=0 BS=[0, 0, 0, 0, 0] BP=[0, 0, 0, 0, 0, 0, 0, 0]	Pathogenic	46735	MONDO:MONDO:0003582,MeSH:D061325,MedGen:C0677776,OMIM:PS604370,Orphanet:ORPHA145|MONDO:MONDO:0012933,MedGen:C2675520,OMIM:612555|MONDO:MONDO:0015356,MedGen:C0027672,Orphanet:ORPHA140162,SNOMED_CT:699346009|MONDO:MONDO:0016419,MedGen:C0346153,OMIM:114480,Orphanet:ORPHA227535,SNOMED_CT:254843006|MedGen:CN169374|MedGen:CN517202	Hereditary_breast_and_ovarian_cancer_syndrome|Breast-ovarian_cancer,_familial_2|Hereditary_cancer-predisposing_syndrome|Familial_cancer_of_breast|not_specified|not_provided	reviewed_by_expert_panel	clinvar: Pathogenic	.	.	.	.	.	.	.	.	.	.	.	.	.	.	.	.	0.994	1	1	0	6.66704e-06
Pathogenic	13	32379885	32379885	A	-	rs397507419	BRCA2	exonic	frameshift insertion	BRCA2:NM_000059:exon23:c.9090dupA:p.T3033Nfs*11	.	Pathogenic	InterVar: Pathogenic PVS1=1 PS=[0, 0, 0, 0, 0] PM=[0, 1, 0, 0, 0, 0, 0] PP=[0, 0, 0, 0, 1, 0] BA1=0 BS=[0, 0, 0, 0, 0] BP=[0, 0, 0, 0, 0, 0, 0, 0]	Pathogenic	46764	Human_Phenotype_Ontology:HP:0100615,MONDO:MONDO:0021068,MeSH:D010051,MedGen:C0919267,OMIM:167000,SNOMED_CT:123843001|MONDO:MONDO:0003582,MeSH:D061325,MedGen:C0677776,OMIM:PS604370,Orphanet:ORPHA145|MONDO:MONDO:0007254,MedGen:C0006142,SNOMED_CT:254837009|MONDO:MONDO:0011450,MedGen:C2676676,OMIM:604370|MONDO:MONDO:0012933,MedGen:C2675520,OMIM:612555|MONDO:MONDO:0015356,MedGen:C0027672,Orphanet:ORPH…	Neoplasm_of_ovary|Hereditary_breast_and_ovarian_cancer_syndrome|Malignant_tumor_of_breast|Breast-ovarian_cancer,_familial_1|Breast-ovarian_cancer,_familial_2|Hereditary_cancer-predisposing_syndrome|Familial_cancer_of_breast|Breast_and/or_ovarian_cancer|not_provided	reviewed_by_expert_panel	clinvar: Pathogenic	.	.	.	.	.	.	.	.	.	.	.	.	.	.	.	.	.	2	2	0	1.33341e-05
Pathogenic	13	32380043	32380043	T	C	rs45580035	BRCA2	exonic	nonsynonymous SNV	BRCA2:NM_000059:exon24:c.C9154T:p.R3052W	.	Uncertain significance	InterVar: Uncertain significance PVS1=0 PS=[0, 0, 0, 0, 0] PM=[1, 1, 0, 0, 0, 0, 0] PP=[0, 0, 0, 0, 1, 0] BA1=0 BS=[0, 0, 0, 0, 0] BP=[1, 0, 0, 0, 0, 0, 0, 0]	Pathogenic	67431	MONDO:MONDO:0003582,MeSH:D061325,MedGen:C0677776,OMIM:PS604370,Orphanet:ORPHA145|MONDO:MONDO:0007254,MedGen:C0006142,SNOMED_CT:254837009|MONDO:MONDO:0011450,MedGen:C2676676,OMIM:604370|MONDO:MONDO:0012933,MedGen:C2675520,OMIM:612555|MONDO:MONDO:0015356,MedGen:C0027672,Orphanet:ORPHA140162,SNOMED_CT:699346009|MONDO:MONDO:0016419,MedGen:C0346153,OMIM:114480,Orphanet:ORPHA227535,SNOMED_CT:254843006|…	Hereditary_breast_and_ovarian_cancer_syndrome|Malignant_tumor_of_breast|Breast-ovarian_cancer,_familial_1|Breast-ovarian_cancer,_familial_2|Hereditary_cancer-predisposing_syndrome|Familial_cancer_of_breast|Breast_and/or_ovarian_cancer|not_provided	reviewed_by_expert_panel	clinvar: Pathogenic	.	.	.	.	.	.	.	.	.	.	D	.	D	D	D	0.944	0.642	1	1	0	6.66704e-06
Pathogenic	13	32394803	32394803	T	A	rs28897759	BRCA2	exonic	nonsynonymous SNV	BRCA2:NM_000059:exon25:c.A9371T:p.N3124I	.	Likely pathogenic	InterVar: Likely pathogenic PVS1=0 PS=[0, 0, 0, 0, 0] PM=[1, 1, 0, 0, 0, 0, 0] PP=[0, 0, 1, 0, 1, 0] BA1=0 BS=[0, 0, 0, 0, 0] BP=[1, 0, 0, 0, 0, 0, 0, 0]	Pathogenic	46789	MONDO:MONDO:0003582,MeSH:D061325,MedGen:C0677776,OMIM:PS604370,Orphanet:ORPHA145|MONDO:MONDO:0007254,MedGen:C0006142,SNOMED_CT:254837009|MONDO:MONDO:0011450,MedGen:C2676676,OMIM:604370|MONDO:MONDO:0012933,MedGen:C2675520,OMIM:612555|MONDO:MONDO:0015356,MedGen:C0027672,Orphanet:ORPHA140162,SNOMED_CT:699346009|MONDO:MONDO:0016419,MedGen:C0346153,OMIM:114480,Orphanet:ORPHA227535,SNOMED_CT:254843006|…	Hereditary_breast_and_ovarian_cancer_syndrome|Malignant_tumor_of_breast|Breast-ovarian_cancer,_familial_1|Breast-ovarian_cancer,_familial_2|Hereditary_cancer-predisposing_syndrome|Familial_cancer_of_breast|Breast_and/or_ovarian_cancer|not_provided	reviewed_by_expert_panel	clinvar: Pathogenic	.	.	.	.	.	.	.	.	.	.	D	.	D	D	D	0.946	0.788	2	2	0	1.33341e-05
Pathogenic	13	32394813	32394813	A	G	.	BRCA2	exonic	stopgain	BRCA2:NM_000059:exon25:c.G9381A:p.W3127X	.	Pathogenic	InterVar: Pathogenic PVS1=1 PS=[0, 0, 0, 0, 0] PM=[0, 1, 0, 0, 0, 0, 0] PP=[0, 0, 1, 0, 1, 0] BA1=0 BS=[0, 0, 0, 0, 0] BP=[0, 0, 0, 0, 0, 0, 0, 0]	Pathogenic	231905	MONDO:MONDO:0003582,MeSH:D061325,MedGen:C0677776,OMIM:PS604370,Orphanet:ORPHA145|MONDO:MONDO:0012933,MedGen:C2675520,OMIM:612555|MONDO:MONDO:0015356,MedGen:C0027672,Orphanet:ORPHA140162,SNOMED_CT:699346009|MedGen:CN517202	Hereditary_breast_and_ovarian_cancer_syndrome|Breast-ovarian_cancer,_familial_2|Hereditary_cancer-predisposing_syndrome|not_provided	reviewed_by_expert_panel	clinvar: Pathogenic	.	.	.	.	.	.	.	.	.	.	.	.	.	.	.	.	0.995	1	1	0	6.66704e-06
Pathogenic	13	32394934	32394934	T	G	.	BRCA2	splicing	.	.	NM_000059:exon25:c.9501+1G>T	Pathogenic	InterVar: Pathogenic PVS1=1 PS=[0, 0, 0, 0, 0] PM=[0, 1, 0, 0, 0, 0, 0] PP=[0, 0, 1, 0, 1, 0] BA1=0 BS=[0, 0, 0, 0, 0] BP=[0, 0, 0, 0, 0, 0, 0, 0]	Pathogenic/Likely_pathogenic	262863	MONDO:MONDO:0003582,MeSH:D061325,MedGen:C0677776,OMIM:PS604370,Orphanet:ORPHA145|MONDO:MONDO:0012933,MedGen:C2675520,OMIM:612555|MONDO:MONDO:0015356,MedGen:C0027672,Orphanet:ORPHA140162,SNOMED_CT:699346009	Hereditary_breast_and_ovarian_cancer_syndrome|Breast-ovarian_cancer,_familial_2|Hereditary_cancer-predisposing_syndrome	criteria_provided,_multiple_submitters,_no_conflicts	clinvar: Pathogenic/Likely_pathogenic	.	.	.	.	.	.	.	.	.	.	.	.	.	.	.	.	0.944	1	1	0	6.66704e-06
Pathogenic	13	32396988	32396989	-	TG	.	BRCA2	exonic	frameshift deletion	BRCA2:NM_000059:exon26:c.9592_9593del:p.C3198Yfs*23	.	Pathogenic	InterVar: Pathogenic PVS1=1 PS=[0, 0, 0, 0, 0] PM=[0, 1, 0, 0, 0, 0, 0] PP=[0, 0, 0, 0, 1, 0] BA1=0 BS=[0, 0, 0, 0, 0] BP=[0, 0, 0, 0, 0, 0, 0, 0]	Pathogenic/Likely_pathogenic	553655	MONDO:MONDO:0015356,MedGen:C0027672,Orphanet:ORPHA140162,SNOMED_CT:699346009|MedGen:CN517202	Hereditary_cancer-predisposing_syndrome|not_provided	criteria_provided,_multiple_submitters,_no_conflicts	clinvar: Pathogenic/Likely_pathogenic	.	.	.	.	.	.	.	.	.	.	.	.	.	.	.	.	.	2	2	0	1.33341e-05
Pathogenic	13	32398408	32398408	T	C	.	BRCA2	exonic	stopgain	BRCA2:NM_000059:exon27:c.C9895T:p.Q3299X	.	Pathogenic	InterVar: Pathogenic PVS1=1 PS=[0, 0, 0, 0, 0] PM=[0, 1, 0, 0, 0, 0, 0] PP=[0, 0, 1, 0, 1, 0] BA1=0 BS=[0, 0, 0, 0, 0] BP=[0, 0, 0, 0, 0, 0, 0, 0]	Pathogenic	463612	MONDO:MONDO:0003582,MeSH:D061325,MedGen:C0677776,OMIM:PS604370,Orphanet:ORPHA145	Hereditary_breast_and_ovarian_cancer_syndrome	criteria_provided,_single_submitter	clinvar: Pathogenic	.	.	.	.	.	.	.	.	.	.	.	.	.	.	.	.	0.995	1	1	0	6.66704e-06
VUS	16	2054399	2054399	T	C	.	TSC2	exonic	nonsynonymous SNV	TSC2:NM_001318827:exon4:c.C329T:p.T110I,TSC2:NM_001318829:exon4:c.C293T:p.T98I,TSC2:NM_000548:exon5:c.C440T:p.T147I,TSC2:NM_001077183:exon5:c.C440T:p.T147I,TSC2:NM_001114382:exon5:c.C440T:p.T147I,TSC2:NM_001318832:exon5:c.C473T:p.T158I,TSC2:NM_001363528:exon5:c.C440T:p.T147I,TSC2:NM_001370404:exon5:c.C440T:p.T147I,TSC2:NM_001370405:exon5:c.C440T:p.T147I,TSC2:NM_021055:exon5:c.C440T:p.T147I	.	Likely pathogenic	InterVar: Likely pathogenic PVS1=0 PS=[0, 0, 0, 0, 0] PM=[1, 1, 0, 0, 1, 0, 0] PP=[0, 0, 1, 0, 0, 0] BA1=0 BS=[0, 0, 0, 0, 0] BP=[1, 0, 0, 0, 0, 0, 0, 0]	Uncertain_significance	996686	MONDO:MONDO:0013199,MedGen:C1860707,OMIM:613254	Tuberous_sclerosis_2	criteria_provided,_single_submitter	clinvar: Uncertain_significance	.	.	.	.	.	.	.	.	.	.	D	D	D	D	D	0.977	0.734	1	1	0	6.66704e-06
VUS	16	2076067	2076067	A	G	rs397515203	TSC2	splicing	.	.	NM_001077183:exon24:c.2640-1G>A;NM_001363528:exon24:c.2640-1G>A;NM_001318827:exon23:c.2529-1G>A;NM_001318829:exon23:c.2493-1G>A;NM_001114382:exon24:c.2640-1G>A;NM_001318831:exon21:c.2040-1G>A;NM_021055:exon24:c.2640-1G>A;NM_000548:exon24:c.2640-1G>A;NM_001370405:exon24:c.2640-1G>A;NM_001370404:exon24:c.2640-1G>A;NM_001318832:exon24:c.2673-1G>A	Pathogenic	InterVar: Pathogenic PVS1=1 PS=[0, 0, 0, 0, 0] PM=[0, 1, 0, 0, 0, 0, 0] PP=[0, 0, 1, 0, 1, 0] BA1=0 BS=[0, 0, 0, 0, 0] BP=[0, 0, 0, 0, 0, 0, 0, 0]	Pathogenic	76209	MedGen:C0041341,OMIM:PS191100,Orphanet:ORPHA805,SNOMED_CT:7199000|MedGen:CN517202	Tuberous_sclerosis_syndrome|not_provided	criteria_provided,_single_submitter	clinvar: Pathogenic	.	.	.	.	.	.	.	.	.	.	.	.	.	.	.	.	0.949	1	1	0	6.66704e-06
VUS	16	2079031	2079031	T	G	.	TSC2	splicing	.	.	NM_001363528:exon26:c.2838-1G>T;NM_001318827:exon25:c.2727-1G>T;NM_001318829:exon25:c.2691-1G>T;NM_001114382:exon27:c.2967-1G>T;NM_021055:exon26:c.2838-1G>T;NM_000548:exon27:c.2967-1G>T;NM_001370405:exon26:c.2838-1G>T	Pathogenic	InterVar: Pathogenic PVS1=1 PS=[0, 0, 0, 0, 0] PM=[0, 1, 0, 0, 0, 0, 0] PP=[0, 0, 1, 0, 1, 0] BA1=0 BS=[0, 0, 0, 0, 0] BP=[0, 0, 0, 0, 0, 0, 0, 0]	Likely_pathogenic	653240	MONDO:MONDO:0013199,MedGen:C1860707,OMIM:613254	Tuberous_sclerosis_2	criteria_provided,_single_submitter	clinvar: Likely_pathogenic	.	.	.	.	.	.	.	.	.	.	.	.	.	.	.	.	0.938	3	3	0	2.00013e-05
VUS	16	2084227	2084229	-	GTC	.	TSC2	exonic	frameshift deletion	TSC2:NM_001318831:exon30:c.3274_3275del:p.S1092Vfs*77,TSC2:NM_001318827:exon31:c.3697_3698del:p.S1233Vfs*77,TSC2:NM_001318829:exon31:c.3661_3662del:p.S1221Vfs*77,TSC2:NM_001077183:exon32:c.3805_3806del:p.S1269Vfs*77,TSC2:NM_001318832:exon32:c.3838_3839del:p.S1280Vfs*77,TSC2:NM_001363528:exon32:c.3808_3809del:p.S1270Vfs*77,TSC2:NM_001114382:exon33:c.3937_3938del:p.S1313Vfs*77,TSC2:NM_001370404:exo…	.	Likely pathogenic	InterVar: Likely pathogenic PVS1=1 PS=[0, 0, 0, 0, 0] PM=[0, 1, 0, 0, 0, 0, 0] PP=[0, 0, 0, 0, 0, 0] BA1=0 BS=[0, 0, 0, 0, 0] BP=[0, 0, 0, 0, 0, 0, 0, 0]	Uncertain_significance	583044	MONDO:MONDO:0013199,MedGen:C1860707,OMIM:613254|MedGen:CN517202	Tuberous_sclerosis_2|not_provided	criteria_provided,_single_submitter	clinvar: Uncertain_significance	.	.	.	.	.	.	.	.	.	.	.	.	.	.	.	.	.	2	2	0	1.33341e-05
Pathogenic	16	2088312	2088338	-	GGCTCCGCCAGCGGGTAGGGAATATGG	rs137854397	TSC2	exonic	frameshift deletion	TSC2:NM_001318831:exon37:c.4514_4527del:p.R1505Hfs*21,TSC2:NM_001318827:exon38:c.4937_4950del:p.R1646Hfs*21,TSC2:NM_001318829:exon38:c.4901_4914del:p.R1634Hfs*21,TSC2:NM_001077183:exon39:c.5045_5058del:p.R1682Hfs*21,TSC2:NM_001318832:exon39:c.5078_5091del:p.R1693Hfs*21,TSC2:NM_001363528:exon39:c.5048_5061del:p.R1683Hfs*21,TSC2:NM_001114382:exon40:c.5177_5190del:p.R1726Hfs*21,TSC2:NM_001370404:exo…	.	Pathogenic	InterVar: Pathogenic PVS1=1 PS=[0, 0, 0, 0, 0] PM=[0, 1, 0, 0, 0, 0, 0] PP=[0, 0, 0, 0, 1, 0] BA1=0 BS=[0, 0, 0, 0, 0] BP=[0, 0, 0, 0, 0, 0, 0, 0]	Pathogenic	58528	MONDO:MONDO:0013199,MedGen:C1860707,OMIM:613254|MedGen:C0041341,OMIM:PS191100,Orphanet:ORPHA805,SNOMED_CT:7199000	Tuberous_sclerosis_2|Tuberous_sclerosis_syndrome	criteria_provided,_multiple_submitters,_no_conflicts	clinvar: Pathogenic	.	.	.	.	.	.	.	.	.	.	.	.	.	.	.	.	.	1	1	0	6.66704e-06
VUS	16	2088427	2088455	-	AAGCCGCCTCTGCCTTCAGATCTGCGAGG	rs756272343	TSC2	exonic	frameshift deletion	TSC2:NM_001318831:exon38:c.4528_4537del:p.I1510Kfs*69,TSC2:NM_001318827:exon39:c.4951_4960del:p.I1651Kfs*69,TSC2:NM_001318829:exon39:c.4915_4924del:p.I1639Kfs*69,TSC2:NM_001077183:exon40:c.5059_5068del:p.I1687Kfs*69,TSC2:NM_001318832:exon40:c.5092_5101del:p.I1698Kfs*69,TSC2:NM_001363528:exon40:c.5062_5071del:p.I1688Kfs*69,TSC2:NM_001114382:exon41:c.5191_5200del:p.I1731Kfs*69,TSC2:NM_001370404:exo…	.	Likely pathogenic	InterVar: Likely pathogenic PVS1=1 PS=[0, 0, 0, 0, 0] PM=[0, 1, 0, 0, 0, 0, 0] PP=[0, 0, 0, 0, 0, 0] BA1=0 BS=[0, 0, 0, 0, 0] BP=[0, 0, 0, 0, 0, 0, 0, 0]	Uncertain_significance	530303	MONDO:MONDO:0013199,MedGen:C1860707,OMIM:613254	Tuberous_sclerosis_2	criteria_provided,_single_submitter	clinvar: Uncertain_significance	.	.	.	.	.	.	.	.	.	.	.	.	.	.	.	.	.	1	1	0	6.66704e-06
Pathogenic	16	23603512	23603513	-	GA	rs587776428	PALB2	exonic	frameshift deletion	PALB2:NM_024675:exon13:c.3507_3508del:p.H1170Ffs*19	.	Pathogenic	InterVar: Pathogenic PVS1=1 PS=[0, 0, 0, 0, 0] PM=[0, 1, 0, 0, 0, 0, 0] PP=[0, 0, 0, 0, 1, 0] BA1=0 BS=[0, 0, 0, 0, 0] BP=[0, 0, 0, 0, 0, 0, 0, 0]	Pathogenic/Likely_pathogenic	150692	MONDO:MONDO:0015356,MedGen:C0027672,Orphanet:ORPHA140162,SNOMED_CT:699346009|MONDO:MONDO:0016419,MedGen:C0346153,OMIM:114480,Orphanet:ORPHA227535,SNOMED_CT:254843006|MedGen:CN517202	Hereditary_cancer-predisposing_syndrome|Familial_cancer_of_breast|not_provided	criteria_provided,_multiple_submitters,_no_conflicts	clinvar: Pathogenic/Likely_pathogenic	3.236e-05	0	0.0012	0	0	0	0	0	.	.	.	.	.	.	.	.	.	1	1	0	6.66704e-06
Likely_pathogenic	16	23614003	23614003	A	C	rs587776423	PALB2	splicing	.	.	NM_024675:exon11:c.3201+1G>T	Pathogenic	InterVar: Pathogenic PVS1=1 PS=[0, 0, 0, 0, 0] PM=[0, 1, 0, 0, 0, 0, 0] PP=[0, 0, 1, 0, 1, 0] BA1=0 BS=[0, 0, 0, 0, 0] BP=[0, 0, 0, 0, 0, 0, 0, 0]	Likely_pathogenic	151215	MONDO:MONDO:0015356,MedGen:C0027672,Orphanet:ORPHA140162,SNOMED_CT:699346009|MONDO:MONDO:0016419,MedGen:C0346153,OMIM:114480,Orphanet:ORPHA227535,SNOMED_CT:254843006	Hereditary_cancer-predisposing_syndrome|Familial_cancer_of_breast	criteria_provided,_multiple_submitters,_no_conflicts	clinvar: Likely_pathogenic	.	.	.	.	.	.	.	.	.	.	.	.	.	.	.	.	0.940	1	1	0	6.66704e-06
Pathogenic	16	23614040	23614040	T	G	.	PALB2	exonic	stopgain	PALB2:NM_024675:exon11:c.C3165A:p.Y1055X	.	Pathogenic	InterVar: Pathogenic PVS1=1 PS=[0, 0, 0, 0, 0] PM=[0, 1, 0, 0, 0, 0, 0] PP=[0, 0, 1, 0, 1, 0] BA1=0 BS=[0, 0, 0, 0, 0] BP=[0, 0, 0, 0, 0, 0, 0, 0]	Pathogenic	235174	MONDO:MONDO:0015356,MedGen:C0027672,Orphanet:ORPHA140162,SNOMED_CT:699346009	Hereditary_cancer-predisposing_syndrome	criteria_provided,_single_submitter	clinvar: Pathogenic	.	.	.	.	.	.	.	.	.	.	.	.	.	.	.	.	0.989	6	6	0	4.00029e-05
VUS	16	23623042	23623045	-	TCTT	rs786204122	PALB2	exonic	frameshift deletion	PALB2:NM_024675:exon9:c.2920_2923del:p.K974Gfs*3	.	Pathogenic	InterVar: Pathogenic PVS1=1 PS=[0, 0, 0, 0, 0] PM=[0, 1, 0, 0, 0, 0, 0] PP=[0, 0, 0, 0, 1, 0] BA1=0 BS=[0, 0, 0, 0, 0] BP=[0, 0, 0, 0, 0, 0, 0, 0]	Pathogenic	186211	MONDO:MONDO:0016419,MedGen:C0346153,OMIM:114480,Orphanet:ORPHA227535,SNOMED_CT:254843006	Familial_cancer_of_breast	criteria_provided,_single_submitter	clinvar: Pathogenic	.	.	.	.	.	.	.	.	.	.	.	.	.	.	.	.	.	2	2	0	1.33341e-05
VUS	16	23624095	23624095	T	C	.	PALB2	splicing	.	.	NM_024675:exon8:c.2749-1G>A	Pathogenic	InterVar: Pathogenic PVS1=1 PS=[0, 0, 0, 0, 0] PM=[0, 1, 0, 0, 0, 0, 0] PP=[0, 0, 1, 0, 1, 0] BA1=0 BS=[0, 0, 0, 0, 0] BP=[0, 0, 0, 0, 0, 0, 0, 0]	Likely_pathogenic	960150	MONDO:MONDO:0016419,MedGen:C0346153,OMIM:114480,Orphanet:ORPHA227535,SNOMED_CT:254843006	Familial_cancer_of_breast	criteria_provided,_single_submitter	clinvar: Likely_pathogenic	.	.	.	.	.	.	.	.	.	.	.	.	.	.	.	.	0.938	1	1	0	6.66704e-06
Pathogenic	16	23629897	23629897	A	G	rs180177110	PALB2	exonic	stopgain	PALB2:NM_024675:exon5:c.C2257T:p.R753X	.	Pathogenic	InterVar: Pathogenic PVS1=1 PS=[0, 0, 0, 0, 0] PM=[0, 1, 0, 0, 0, 0, 0] PP=[0, 0, 1, 0, 1, 0] BA1=0 BS=[0, 0, 0, 0, 0] BP=[0, 0, 0, 0, 0, 0, 0, 0]	Pathogenic	152117	MONDO:MONDO:0003582,MeSH:D061325,MedGen:C0677776,OMIM:PS604370,Orphanet:ORPHA145|MONDO:MONDO:0007254,MedGen:C0006142,SNOMED_CT:254837009|MONDO:MONDO:0015356,MedGen:C0027672,Orphanet:ORPHA140162,SNOMED_CT:699346009|MONDO:MONDO:0016419,MedGen:C0346153,OMIM:114480,Orphanet:ORPHA227535,SNOMED_CT:254843006|MedGen:CN517202	Hereditary_breast_and_ovarian_cancer_syndrome|Malignant_tumor_of_breast|Hereditary_cancer-predisposing_syndrome|Familial_cancer_of_breast|not_provided	criteria_provided,_multiple_submitters,_no_conflicts	clinvar: Pathogenic	.	.	.	.	.	.	.	.	.	.	.	.	.	.	.	.	0.925	3	3	0	2.00013e-05
Pathogenic	16	23629936	23629936	A	G	.	PALB2	exonic	stopgain	PALB2:NM_024675:exon5:c.C2218T:p.Q740X	.	Pathogenic	InterVar: Pathogenic PVS1=1 PS=[0, 0, 0, 0, 0] PM=[0, 1, 0, 0, 0, 0, 0] PP=[0, 0, 1, 0, 1, 0] BA1=0 BS=[0, 0, 0, 0, 0] BP=[0, 0, 0, 0, 0, 0, 0, 0]	Pathogenic/Likely_pathogenic	477506	MONDO:MONDO:0003582,MeSH:D061325,MedGen:C0677776,OMIM:PS604370,Orphanet:ORPHA145|MONDO:MONDO:0015356,MedGen:C0027672,Orphanet:ORPHA140162,SNOMED_CT:699346009|MONDO:MONDO:0016419,MedGen:C0346153,OMIM:114480,Orphanet:ORPHA227535,SNOMED_CT:254843006	Hereditary_breast_and_ovarian_cancer_syndrome|Hereditary_cancer-predisposing_syndrome|Familial_cancer_of_breast	criteria_provided,_multiple_submitters,_no_conflicts	clinvar: Pathogenic/Likely_pathogenic	.	.	.	.	.	.	.	.	.	.	.	.	.	.	.	.	0.967	2	2	0	1.33341e-05
Pathogenic	16	23630273	23630274	-	CA	.	PALB2	exonic	frameshift deletion	PALB2:NM_024675:exon5:c.1880_1881del:p.V627Efs*12	.	Pathogenic	InterVar: Pathogenic PVS1=1 PS=[0, 0, 0, 0, 0] PM=[0, 1, 0, 0, 0, 0, 0] PP=[0, 0, 0, 0, 1, 0] BA1=0 BS=[0, 0, 0, 0, 0] BP=[0, 0, 0, 0, 0, 0, 0, 0]	Pathogenic	812735	MONDO:MONDO:0015356,MedGen:C0027672,Orphanet:ORPHA140162,SNOMED_CT:699346009|MONDO:MONDO:0016419,MedGen:C0346153,OMIM:114480,Orphanet:ORPHA227535,SNOMED_CT:254843006	Hereditary_cancer-predisposing_syndrome|Familial_cancer_of_breast	criteria_provided,_multiple_submitters,_no_conflicts	clinvar: Pathogenic	.	.	.	.	.	.	.	.	.	.	.	.	.	.	.	.	.	1	1	0	6.66704e-06
VUS	16	23634861	23634861	A	C	.	PALB2	splicing	.	.	NM_024675:exon4:c.1684+1G>T	Pathogenic	InterVar: Pathogenic PVS1=1 PS=[0, 0, 0, 0, 0] PM=[0, 1, 0, 0, 0, 0, 0] PP=[0, 0, 1, 0, 1, 0] BA1=0 BS=[0, 0, 0, 0, 0] BP=[0, 0, 0, 0, 0, 0, 0, 0]	Likely_pathogenic	477585	MONDO:MONDO:0015356,MedGen:C0027672,Orphanet:ORPHA140162,SNOMED_CT:699346009	Hereditary_cancer-predisposing_syndrome	criteria_provided,_single_submitter	clinvar: Likely_pathogenic	.	.	.	.	.	.	.	.	.	.	.	.	.	.	.	.	0.509	1	1	0	6.66704e-06
Pathogenic	16	23634954	23634954	-	A	rs180177102	PALB2	exonic	frameshift deletion	PALB2:NM_024675:exon4:c.1592delT:p.L531Cfs*30	.	Pathogenic	InterVar: Pathogenic PVS1=1 PS=[0, 0, 0, 0, 0] PM=[0, 1, 0, 0, 0, 0, 0] PP=[0, 0, 0, 0, 1, 0] BA1=0 BS=[0, 0, 0, 0, 0] BP=[0, 0, 0, 0, 0, 0, 0, 0]	Pathogenic	132119	MONDO:MONDO:0015356,MedGen:C0027672,Orphanet:ORPHA140162,SNOMED_CT:699346009|MONDO:MONDO:0016419,MedGen:C0346153,OMIM:114480,Orphanet:ORPHA227535,SNOMED_CT:254843006|MedGen:C3469522|MedGen:CN517202	Hereditary_cancer-predisposing_syndrome|Familial_cancer_of_breast|Breast_cancer,_susceptibility_to|not_provided	criteria_provided,_multiple_submitters,_no_conflicts	clinvar: Pathogenic	9.684e-05	0	0	0	0	0.0009	0	0	.	.	.	.	.	.	.	.	.	27	27	0	0.000180026
Pathogenic	16	23635122	23635122	-	G	.	PALB2	exonic	stopgain	PALB2:NM_024675:exon4:c.1424delC:p.S475*	.	Pathogenic	InterVar: Pathogenic PVS1=1 PS=[0, 0, 0, 0, 0] PM=[0, 1, 0, 0, 0, 0, 0] PP=[0, 0, 0, 0, 1, 0] BA1=0 BS=[0, 0, 0, 0, 0] BP=[0, 0, 0, 0, 0, 0, 0, 0]	Pathogenic	465510	MONDO:MONDO:0016419,MedGen:C0346153,OMIM:114480,Orphanet:ORPHA227535,SNOMED_CT:254843006	Familial_cancer_of_breast	criteria_provided,_single_submitter	clinvar: Pathogenic	.	.	.	.	.	.	.	.	.	.	.	.	.	.	.	.	.	1	1	0	6.66704e-06
Pathogenic	16	23635306	23635306	A	G	rs180177100	PALB2	exonic	stopgain	PALB2:NM_024675:exon4:c.C1240T:p.R414X	.	Pathogenic	InterVar: Pathogenic PVS1=1 PS=[0, 0, 0, 0, 0] PM=[0, 1, 0, 0, 0, 0, 0] PP=[0, 0, 1, 0, 1, 0] BA1=0 BS=[0, 0, 0, 0, 0] BP=[0, 0, 0, 0, 0, 0, 0, 0]	Pathogenic	133574	Human_Phenotype_Ontology:HP:0002575,MONDO:MONDO:0008586,MedGen:C0040588,OMIM:189960,Orphanet:ORPHA1199|MONDO:MONDO:0003582,MeSH:D061325,MedGen:C0677776,OMIM:PS604370,Orphanet:ORPHA145|MONDO:MONDO:0007254,MedGen:C0006142,SNOMED_CT:254837009|MONDO:MONDO:0012565,MedGen:C1835817,OMIM:610832|MONDO:MONDO:0013236,MedGen:C3150547,OMIM:613348|MONDO:MONDO:0015356,MedGen:C0027672,Orphanet:ORPHA140162,SNOMED…	Tracheoesophageal_fistula|Hereditary_breast_and_ovarian_cancer_syndrome|Malignant_tumor_of_breast|Fanconi_anemia,_complementation_group_N|Pancreatic_cancer_3|Hereditary_cancer-predisposing_syndrome|Familial_cancer_of_breast|not_provided	criteria_provided,_multiple_submitters,_no_conflicts	clinvar: Pathogenic	.	.	.	.	.	.	.	.	.	.	.	.	.	.	.	.	0.976	5	5	0	3.33357e-05
Pathogenic	16	23635443	23635443	-	T	.	PALB2	exonic	frameshift deletion	PALB2:NM_024675:exon4:c.1103delA:p.N368Ifs*8	.	Pathogenic	InterVar: Pathogenic PVS1=1 PS=[0, 0, 0, 0, 0] PM=[0, 1, 0, 0, 0, 0, 0] PP=[0, 0, 0, 0, 1, 0] BA1=0 BS=[0, 0, 0, 0, 0] BP=[0, 0, 0, 0, 0, 0, 0, 0]	Pathogenic/Likely_pathogenic	539342	MONDO:MONDO:0015356,MedGen:C0027672,Orphanet:ORPHA140162,SNOMED_CT:699346009|MONDO:MONDO:0016419,MedGen:C0346153,OMIM:114480,Orphanet:ORPHA227535,SNOMED_CT:254843006	Hereditary_cancer-predisposing_syndrome|Familial_cancer_of_breast	criteria_provided,_multiple_submitters,_no_conflicts	clinvar: Pathogenic/Likely_pathogenic	.	.	.	.	.	.	.	.	.	.	.	.	.	.	.	.	.	1	1	0	6.66704e-06
Pathogenic	16	23635489	23635490	-	TC	rs180177099	PALB2	exonic	frameshift deletion	PALB2:NM_024675:exon4:c.1056_1057del:p.K353Ifs*7	.	Pathogenic	InterVar: Pathogenic PVS1=1 PS=[0, 0, 0, 0, 0] PM=[0, 1, 0, 0, 0, 0, 0] PP=[0, 0, 0, 0, 1, 0] BA1=0 BS=[0, 0, 0, 0, 0] BP=[0, 0, 0, 0, 0, 0, 0, 0]	Pathogenic	132097	MONDO:MONDO:0015356,MedGen:C0027672,Orphanet:ORPHA140162,SNOMED_CT:699346009|MONDO:MONDO:0016419,MedGen:C0346153,OMIM:114480,Orphanet:ORPHA227535,SNOMED_CT:254843006	Hereditary_cancer-predisposing_syndrome|Familial_cancer_of_breast	criteria_provided,_multiple_submitters,_no_conflicts	clinvar: Pathogenic	.	.	.	.	.	.	.	.	.	.	.	.	.	.	.	.	.	3	3	0	2.00013e-05
Pathogenic	16	23635892	23635892	-	T	rs587781697	PALB2	exonic	frameshift deletion	PALB2:NM_024675:exon4:c.654delA:p.D219Tfs*4	.	Pathogenic	InterVar: Pathogenic PVS1=1 PS=[0, 0, 0, 0, 0] PM=[0, 1, 0, 0, 0, 0, 0] PP=[0, 0, 0, 0, 1, 0] BA1=0 BS=[0, 0, 0, 0, 0] BP=[0, 0, 0, 0, 0, 0, 0, 0]	Pathogenic	151086	MONDO:MONDO:0007254,MedGen:C0006142,SNOMED_CT:254837009|MONDO:MONDO:0015356,MedGen:C0027672,Orphanet:ORPHA140162,SNOMED_CT:699346009|MONDO:MONDO:0016419,MedGen:C0346153,OMIM:114480,Orphanet:ORPHA227535,SNOMED_CT:254843006|MedGen:CN221562	Malignant_tumor_of_breast|Hereditary_cancer-predisposing_syndrome|Familial_cancer_of_breast|Breast_and/or_ovarian_cancer	criteria_provided,_multiple_submitters,_no_conflicts	clinvar: Pathogenic	.	.	.	.	.	.	.	.	.	.	.	.	.	.	.	.	.	1	1	0	6.66704e-06
Pathogenic	16	23635933	23635933	A	C	.	PALB2	exonic	stopgain	PALB2:NM_024675:exon4:c.G613T:p.E205X	.	Pathogenic	InterVar: Pathogenic PVS1=1 PS=[0, 0, 0, 0, 0] PM=[0, 1, 0, 0, 0, 0, 0] PP=[0, 0, 0, 0, 1, 0] BA1=0 BS=[0, 0, 0, 0, 0] BP=[0, 0, 0, 0, 0, 0, 0, 0]	Likely_pathogenic	611225	MedGen:CN517202	not_provided	criteria_provided,_single_submitter	clinvar: Likely_pathogenic	.	.	.	.	.	.	.	.	.	.	.	.	.	.	.	.	0.874	1	1	0	6.66704e-06
Pathogenic	16	23636036	23636037	-	TC	rs515726123	PALB2	exonic	frameshift deletion	PALB2:NM_024675:exon4:c.509_510del:p.R170Ifs*14	.	Pathogenic	InterVar: Pathogenic PVS1=1 PS=[0, 0, 0, 0, 0] PM=[0, 1, 0, 0, 0, 0, 0] PP=[0, 0, 0, 0, 1, 0] BA1=0 BS=[0, 0, 0, 0, 0] BP=[0, 0, 0, 0, 0, 0, 0, 0]	Pathogenic	132267	MONDO:MONDO:0007254,MedGen:C0006142,SNOMED_CT:254837009|MONDO:MONDO:0013236,MedGen:C3150547,OMIM:613348|MONDO:MONDO:0015356,MedGen:C0027672,Orphanet:ORPHA140162,SNOMED_CT:699346009|MONDO:MONDO:0016419,MedGen:C0346153,OMIM:114480,Orphanet:ORPHA227535,SNOMED_CT:254843006|MedGen:C3469522|MedGen:CN169374|MedGen:CN221562|MedGen:CN239408|MedGen:CN517202	Malignant_tumor_of_breast|Pancreatic_cancer_3|Hereditary_cancer-predisposing_syndrome|Familial_cancer_of_breast|Breast_cancer,_susceptibility_to|not_specified|Breast_and/or_ovarian_cancer|PALB2-Related_Disorders|not_provided	criteria_provided,_multiple_submitters,_no_conflicts	clinvar: Pathogenic	.	.	.	.	.	.	.	.	.	.	.	.	.	.	.	.	.	25	25	0	0.000166689
Pathogenic	16	23637886	23637889	-	ACAA	rs180177143	PALB2	exonic	frameshift deletion	PALB2:NM_024675:exon3:c.172_175del:p.Q60Rfs*7	.	Pathogenic	InterVar: Pathogenic PVS1=1 PS=[0, 0, 0, 0, 0] PM=[0, 1, 0, 0, 0, 0, 0] PP=[0, 0, 0, 0, 1, 0] BA1=0 BS=[0, 0, 0, 0, 0] BP=[0, 0, 0, 0, 0, 0, 0, 0]	Pathogenic/Likely_pathogenic	132133	MONDO:MONDO:0003582,MeSH:D061325,MedGen:C0677776,OMIM:PS604370,Orphanet:ORPHA145|MONDO:MONDO:0012565,MedGen:C1835817,OMIM:610832|MONDO:MONDO:0013236,MedGen:C3150547,OMIM:613348|MONDO:MONDO:0015356,MedGen:C0027672,Orphanet:ORPHA140162,SNOMED_CT:699346009|MONDO:MONDO:0016419,MedGen:C0346153,OMIM:114480,Orphanet:ORPHA227535,SNOMED_CT:254843006|MedGen:CN221562|MedGen:CN517202	Hereditary_breast_and_ovarian_cancer_syndrome|Fanconi_anemia,_complementation_group_N|Pancreatic_cancer_3|Hereditary_cancer-predisposing_syndrome|Familial_cancer_of_breast|Breast_and/or_ovarian_cancer|not_provided	criteria_provided,_multiple_submitters,_no_conflicts	clinvar: Pathogenic/Likely_pathogenic	6.457e-05	0	0	0	0	0.0003	6.661e-05	0	.	.	.	.	.	.	.	.	.	20	20	0	0.000133349
Likely_pathogenic	16	23641109	23641109	T	C	.	PALB2	splicing	.	.	NM_024675:exon1:c.48+1G>A	Pathogenic	InterVar: Pathogenic PVS1=1 PS=[0, 0, 0, 0, 0] PM=[0, 1, 0, 0, 0, 0, 0] PP=[0, 0, 1, 0, 1, 0] BA1=0 BS=[0, 0, 0, 0, 0] BP=[0, 0, 0, 0, 0, 0, 0, 0]	Likely_pathogenic	478325	MONDO:MONDO:0015356,MedGen:C0027672,Orphanet:ORPHA140162,SNOMED_CT:699346009|MONDO:MONDO:0016419,MedGen:C0346153,OMIM:114480,Orphanet:ORPHA227535,SNOMED_CT:254843006|MedGen:CN517202	Hereditary_cancer-predisposing_syndrome|Familial_cancer_of_breast|not_provided	criteria_provided,_multiple_submitters,_no_conflicts	clinvar: Likely_pathogenic	.	.	.	.	.	.	.	.	.	.	.	.	.	.	.	.	0.949	1	1	0	6.66704e-06
Likely_pathogenic	17	7670699	7670699	T	C	rs121912664	TP53	exonic	nonsynonymous SNV	TP53:NM_001126115:exon6:c.G614A:p.R205H,TP53:NM_001276697:exon6:c.G533A:p.R178H,TP53:NM_001126118:exon9:c.G893A:p.R298H,TP53:NM_000546:exon10:c.G1010A:p.R337H,TP53:NM_001126112:exon10:c.G1010A:p.R337H,TP53:NM_001276760:exon10:c.G893A:p.R298H,TP53:NM_001276761:exon10:c.G893A:p.R298H	.	Likely pathogenic	InterVar: Likely pathogenic PVS1=0 PS=[0, 0, 0, 0, 0] PM=[1, 1, 0, 0, 0, 0, 0] PP=[0, 0, 1, 0, 1, 0] BA1=0 BS=[0, 0, 0, 0, 0] BP=[0, 0, 0, 0, 0, 0, 0, 0]	Pathogenic/Likely_pathogenic	27418	Gene:553989,MONDO:MONDO:0007903,MedGen:C1835398,OMIM:151623|Human_Phenotype_Ontology:HP:0010623,Human_Phenotype_Ontology:HP:0100013,MONDO:MONDO:0021100,MeSH:D001943,MedGen:C1458155,SNOMED_CT:126926005|MONDO:MONDO:0008734,MedGen:C1859972,OMIM:202300|MONDO:MONDO:0010150,MeSH:D000077195,MedGen:C1168401,OMIM:275355,SNOMED_CT:716659002|MONDO:MONDO:0015356,MedGen:C0027672,Orphanet:ORPHA140162,SNOMED_CT…	Li-Fraumeni_syndrome_1|Breast_neoplasm|Adrenocortical_carcinoma,_hereditary|Squamous_cell_carcinoma_of_the_head_and_neck|Hereditary_cancer-predisposing_syndrome|Li-Fraumeni_syndrome|Adrenocortical_carcinoma,_pediatric|not_provided	criteria_provided,_multiple_submitters,_no_conflicts	clinvar: Pathogenic/Likely_pathogenic	.	.	.	.	.	.	.	.	.	.	D	D	D	D	D	0.890	0.377	1	1	0	6.66704e-06
Likely_pathogenic	17	7673767	7673767	T	C	rs112431538	TP53	exonic	nonsynonymous SNV	TP53:NM_001126115:exon4:c.G457A:p.E153K,TP53:NM_001126116:exon4:c.G457A:p.E153K,TP53:NM_001126117:exon4:c.G457A:p.E153K,TP53:NM_001276697:exon4:c.G376A:p.E126K,TP53:NM_001276698:exon4:c.G376A:p.E126K,TP53:NM_001276699:exon4:c.G376A:p.E126K,TP53:NM_001126118:exon7:c.G736A:p.E246K,TP53:NM_000546:exon8:c.G853A:p.E285K,TP53:NM_001126112:exon8:c.G853A:p.E285K,TP53:NM_001126113:exon8:c.G853A:p.E285K,TP…	.	Likely pathogenic	InterVar: Likely pathogenic PVS1=0 PS=[0, 0, 0, 0, 0] PM=[1, 1, 0, 0, 0, 0, 0] PP=[0, 0, 1, 0, 1, 0] BA1=0 BS=[0, 0, 0, 0, 0] BP=[0, 0, 0, 0, 0, 0, 0, 0]	Pathogenic/Likely_pathogenic	410258	MONDO:MONDO:0015356,MedGen:C0027672,Orphanet:ORPHA140162,SNOMED_CT:699346009|MONDO:MONDO:0018875,MedGen:C0085390,OMIM:PS151623,Orphanet:ORPHA524,SNOMED_CT:428850001|MedGen:CN240833|MedGen:CN517202	Hereditary_cancer-predisposing_syndrome|Li-Fraumeni_syndrome|PARP_Inhibitor_response|not_provided	criteria_provided,_multiple_submitters,_no_conflicts	clinvar: Pathogenic/Likely_pathogenic	.	.	.	.	.	.	.	.	.	.	D	D	D	D	D	0.976	0.844	1	1	0	6.66704e-06
Likely_pathogenic	17	7673784	7673784	T	C	.	TP53	exonic	nonsynonymous SNV	TP53:NM_001126115:exon4:c.G440A:p.G147E,TP53:NM_001126116:exon4:c.G440A:p.G147E,TP53:NM_001126117:exon4:c.G440A:p.G147E,TP53:NM_001276697:exon4:c.G359A:p.G120E,TP53:NM_001276698:exon4:c.G359A:p.G120E,TP53:NM_001276699:exon4:c.G359A:p.G120E,TP53:NM_001126118:exon7:c.G719A:p.G240E,TP53:NM_000546:exon8:c.G836A:p.G279E,TP53:NM_001126112:exon8:c.G836A:p.G279E,TP53:NM_001126113:exon8:c.G836A:p.G279E,TP…	.	Likely pathogenic	InterVar: Likely pathogenic PVS1=0 PS=[0, 0, 0, 0, 0] PM=[1, 1, 0, 0, 0, 0, 0] PP=[0, 0, 1, 0, 1, 0] BA1=0 BS=[0, 0, 0, 0, 0] BP=[0, 0, 0, 0, 0, 0, 0, 0]	Pathogenic/Likely_pathogenic	410259	Human_Phenotype_Ontology:HP:0100615,MONDO:MONDO:0021068,MeSH:D010051,MedGen:C0919267,OMIM:167000,SNOMED_CT:123843001|MONDO:MONDO:0010150,MeSH:D000077195,MedGen:C1168401,OMIM:275355,SNOMED_CT:716659002|MONDO:MONDO:0015356,MedGen:C0027672,Orphanet:ORPHA140162,SNOMED_CT:699346009|MedGen:CN169374|MedGen:CN517202	Neoplasm_of_ovary|Squamous_cell_carcinoma_of_the_head_and_neck|Hereditary_cancer-predisposing_syndrome|not_specified|not_provided	criteria_provided,_multiple_submitters,_no_conflicts	clinvar: Pathogenic/Likely_pathogenic	.	.	.	.	.	.	.	.	.	.	D	D	D	D	D	0.975	0.721	1	1	0	6.66704e-06
Pathogenic	17	7673802	7673802	A	C	rs28934576	TP53	exonic	nonsynonymous SNV	TP53:NM_001126115:exon4:c.G422T:p.R141L,TP53:NM_001126116:exon4:c.G422T:p.R141L,TP53:NM_001126117:exon4:c.G422T:p.R141L,TP53:NM_001276697:exon4:c.G341T:p.R114L,TP53:NM_001276698:exon4:c.G341T:p.R114L,TP53:NM_001276699:exon4:c.G341T:p.R114L,TP53:NM_001126118:exon7:c.G701T:p.R234L,TP53:NM_000546:exon8:c.G818T:p.R273L,TP53:NM_001126112:exon8:c.G818T:p.R273L,TP53:NM_001126113:exon8:c.G818T:p.R273L,TP…	.	Likely pathogenic	InterVar: Likely pathogenic PVS1=0 PS=[0, 0, 0, 0, 0] PM=[1, 1, 0, 0, 0, 0, 0] PP=[0, 0, 1, 0, 1, 0] BA1=0 BS=[0, 0, 0, 0, 0] BP=[0, 0, 0, 0, 0, 0, 0, 0]	Pathogenic	363534	.|Human_Phenotype_Ontology:HP:0001402,Human_Phenotype_Ontology:HP:0002899,Human_Phenotype_Ontology:HP:0003007,Human_Phenotype_Ontology:HP:0006750,MedGen:C2239176,OMIM:114550,Orphanet:ORPHA88673,SNOMED_CT:187769009,SNOMED_CT:25370001|Human_Phenotype_Ontology:HP:0001914,Human_Phenotype_Ontology:HP:0004808,Human_Phenotype_Ontology:HP:0004843,Human_Phenotype_Ontology:HP:0005516,Human_Phenotype_Ontolo…	Metastatic_pancreatic_neuroendocrine_tumours|Hepatocellular_carcinoma|Acute_myeloid_leukemia|Medulloblastoma|Adrenocortical_carcinoma|Chronic_lymphocytic_leukemia|Pancreatic_adenocarcinoma|Transitional_cell_carcinoma_of_the_bladder|Multiple_myeloma|Breast_neoplasm|Brainstem_glioma|Carcinoma_of_esophagus|Malignant_melanoma_of_skin|Lung_adenocarcinoma|Small_cell_lung_carcinoma|Squamous_cell_lung_ca…	criteria_provided,_multiple_submitters,_no_conflicts	clinvar: Pathogenic	.	.	.	.	.	.	.	.	.	.	D	D	D	D	D	0.980	0.835	2	2	0	1.33341e-05
Pathogenic	17	7673802	7673802	T	C	rs28934576	TP53	exonic	nonsynonymous SNV	TP53:NM_001126115:exon4:c.G422A:p.R141H,TP53:NM_001126116:exon4:c.G422A:p.R141H,TP53:NM_001126117:exon4:c.G422A:p.R141H,TP53:NM_001276697:exon4:c.G341A:p.R114H,TP53:NM_001276698:exon4:c.G341A:p.R114H,TP53:NM_001276699:exon4:c.G341A:p.R114H,TP53:NM_001126118:exon7:c.G701A:p.R234H,TP53:NM_000546:exon8:c.G818A:p.R273H,TP53:NM_001126112:exon8:c.G818A:p.R273H,TP53:NM_001126113:exon8:c.G818A:p.R273H,TP…	.	Likely pathogenic	InterVar: Likely pathogenic PVS1=0 PS=[0, 0, 0, 0, 0] PM=[1, 1, 0, 0, 0, 0, 0] PP=[0, 0, 1, 0, 1, 0] BA1=0 BS=[0, 0, 0, 0, 0] BP=[0, 0, 0, 0, 0, 0, 0, 0]	Pathogenic	27405	Gene:553989,MONDO:MONDO:0007903,MedGen:C1835398,OMIM:151623|Human_Phenotype_Ontology:HP:0001402,Human_Phenotype_Ontology:HP:0002899,Human_Phenotype_Ontology:HP:0003007,Human_Phenotype_Ontology:HP:0006750,MedGen:C2239176,OMIM:114550,Orphanet:ORPHA88673,SNOMED_CT:187769009,SNOMED_CT:25370001|Human_Phenotype_Ontology:HP:0001914,Human_Phenotype_Ontology:HP:0004808,Human_Phenotype_Ontology:HP:0004843,…	Li-Fraumeni_syndrome_1|Hepatocellular_carcinoma|Acute_myeloid_leukemia|Neoplasm|Osteosarcoma|Rhabdomyosarcoma_(disease)|Medulloblastoma|Adrenocortical_carcinoma|Chronic_lymphocytic_leukemia|Pancreatic_adenocarcinoma|Transitional_cell_carcinoma_of_the_bladder|Multiple_myeloma|Breast_neoplasm|Brainstem_glioma|Carcinoma_of_esophagus|Thyroid_gland_undifferentiated_(anaplastic)_carcinoma|Malignant_mel…	reviewed_by_expert_panel	clinvar: Pathogenic	.	.	.	.	.	.	.	.	.	0.000199681	D	P	D	D	D	0.961	0.648	1	1	0	6.66704e-06
Likely_pathogenic	17	7673821	7673821	A	G	rs55832599	TP53	exonic	nonsynonymous SNV	TP53:NM_001126115:exon4:c.C403T:p.R135W,TP53:NM_001126116:exon4:c.C403T:p.R135W,TP53:NM_001126117:exon4:c.C403T:p.R135W,TP53:NM_001276697:exon4:c.C322T:p.R108W,TP53:NM_001276698:exon4:c.C322T:p.R108W,TP53:NM_001276699:exon4:c.C322T:p.R108W,TP53:NM_001126118:exon7:c.C682T:p.R228W,TP53:NM_000546:exon8:c.C799T:p.R267W,TP53:NM_001126112:exon8:c.C799T:p.R267W,TP53:NM_001126113:exon8:c.C799T:p.R267W,TP…	.	Likely pathogenic	InterVar: Likely pathogenic PVS1=0 PS=[0, 0, 0, 0, 0] PM=[1, 1, 0, 0, 0, 0, 0] PP=[0, 0, 1, 0, 1, 0] BA1=0 BS=[0, 0, 0, 0, 0] BP=[0, 0, 0, 0, 0, 0, 0, 0]	Pathogenic/Likely_pathogenic	151478	Gene:553989,MONDO:MONDO:0007903,MedGen:C1835398,OMIM:151623|Human_Phenotype_Ontology:HP:0001402,Human_Phenotype_Ontology:HP:0002899,Human_Phenotype_Ontology:HP:0003007,Human_Phenotype_Ontology:HP:0006750,MedGen:C2239176,OMIM:114550,Orphanet:ORPHA88673,SNOMED_CT:187769009,SNOMED_CT:25370001|Human_Phenotype_Ontology:HP:0002669,MONDO:MONDO:0002629,MeSH:D012516,MedGen:C0029463,OMIM:259500,Orphanet:OR…	Li-Fraumeni_syndrome_1|Hepatocellular_carcinoma|Osteosarcoma|Choroid_plexus_papilloma|Carcinoma_of_colon|Carcinoma_of_pancreas|Adrenocortical_carcinoma,_hereditary|Basal_cell_carcinoma,_susceptibility_to,_7|Hereditary_cancer-predisposing_syndrome|Nasopharyngeal_carcinoma|Familial_cancer_of_breast|Li-Fraumeni_syndrome|Lip_and_oral_cavity_carcinoma|Glioma_susceptibility_1|not_provided	criteria_provided,_multiple_submitters,_no_conflicts	clinvar: Pathogenic/Likely_pathogenic	.	.	.	.	.	.	.	.	.	.	D	D	D	D	D	0.979	0.767	1	1	0	6.66704e-06
Likely_pathogenic	17	7674226	7674226	G	A	.	TP53	exonic	nonsynonymous SNV	TP53:NM_001126115:exon3:c.T341C:p.M114T,TP53:NM_001126116:exon3:c.T341C:p.M114T,TP53:NM_001126117:exon3:c.T341C:p.M114T,TP53:NM_001276697:exon3:c.T260C:p.M87T,TP53:NM_001276698:exon3:c.T260C:p.M87T,TP53:NM_001276699:exon3:c.T260C:p.M87T,TP53:NM_001126118:exon6:c.T620C:p.M207T,TP53:NM_000546:exon7:c.T737C:p.M246T,TP53:NM_001126112:exon7:c.T737C:p.M246T,TP53:NM_001126113:exon7:c.T737C:p.M246T,TP53:…	.	Likely pathogenic	InterVar: Likely pathogenic PVS1=0 PS=[0, 0, 0, 0, 0] PM=[1, 1, 0, 0, 1, 0, 0] PP=[0, 0, 1, 0, 0, 0] BA1=0 BS=[0, 0, 0, 0, 0] BP=[0, 0, 0, 0, 0, 0, 0, 0]	Conflicting_interpretations_of_pathogenicity	420650	Human_Phenotype_Ontology:HP:0100615,MONDO:MONDO:0021068,MeSH:D010051,MedGen:C0919267,OMIM:167000,SNOMED_CT:123843001|MONDO:MONDO:0015356,MedGen:C0027672,Orphanet:ORPHA140162,SNOMED_CT:699346009|MONDO:MONDO:0018875,MedGen:C0085390,OMIM:PS151623,Orphanet:ORPHA524,SNOMED_CT:428850001	Neoplasm_of_ovary|Hereditary_cancer-predisposing_syndrome|Li-Fraumeni_syndrome	criteria_provided,_conflicting_interpretations	clinvar: Conflicting_interpretations_of_pathogenicity	.	.	.	.	.	.	.	.	.	.	D	D	D	D	D	0.993	0.776	1	1	0	6.66704e-06
Pathogenic	17	7674230	7674230	T	C	rs28934575	TP53	exonic	nonsynonymous SNV	TP53:NM_001126115:exon3:c.G337A:p.G113S,TP53:NM_001126116:exon3:c.G337A:p.G113S,TP53:NM_001126117:exon3:c.G337A:p.G113S,TP53:NM_001276697:exon3:c.G256A:p.G86S,TP53:NM_001276698:exon3:c.G256A:p.G86S,TP53:NM_001276699:exon3:c.G256A:p.G86S,TP53:NM_001126118:exon6:c.G616A:p.G206S,TP53:NM_000546:exon7:c.G733A:p.G245S,TP53:NM_001126112:exon7:c.G733A:p.G245S,TP53:NM_001126113:exon7:c.G733A:p.G245S,TP53:…	.	Likely pathogenic	InterVar: Likely pathogenic PVS1=0 PS=[0, 0, 0, 0, 0] PM=[1, 1, 0, 0, 0, 0, 0] PP=[0, 0, 1, 0, 1, 0] BA1=0 BS=[0, 0, 0, 0, 0] BP=[0, 0, 0, 0, 0, 0, 0, 0]	Pathogenic	27404	Gene:553989,MONDO:MONDO:0007903,MedGen:C1835398,OMIM:151623|Human_Phenotype_Ontology:HP:0001402,Human_Phenotype_Ontology:HP:0002899,Human_Phenotype_Ontology:HP:0003007,Human_Phenotype_Ontology:HP:0006750,MedGen:C2239176,OMIM:114550,Orphanet:ORPHA88673,SNOMED_CT:187769009,SNOMED_CT:25370001|Human_Phenotype_Ontology:HP:0002664,Human_Phenotype_Ontology:HP:0003008,Human_Phenotype_Ontology:HP:0006741,…	Li-Fraumeni_syndrome_1|Hepatocellular_carcinoma|Neoplasm|Pancreatic_adenocarcinoma|Transitional_cell_carcinoma_of_the_bladder|Breast_neoplasm|Brainstem_glioma|Carcinoma_of_esophagus|Lung_adenocarcinoma|Squamous_cell_lung_carcinoma|Neoplasm_of_brain|Neoplasm_of_ovary|Neoplasm_of_the_large_intestine|Adenocarcinoma|Adenocarcinoma_of_stomach|Adenocarcinoma_of_prostate|Colorectal_cancer|Ovarian_Serous…	reviewed_by_expert_panel	clinvar: Pathogenic	3.238e-05	0.0001	0	0	0	0	0	0	7.7e-05	.	D	D	D	D	D	0.990	0.810	1	1	0	6.66704e-06
Likely_pathogenic	17	7674241	7674241	A	G	rs28934573	TP53	exonic	nonsynonymous SNV	TP53:NM_001126115:exon3:c.C326T:p.S109F,TP53:NM_001126116:exon3:c.C326T:p.S109F,TP53:NM_001126117:exon3:c.C326T:p.S109F,TP53:NM_001276697:exon3:c.C245T:p.S82F,TP53:NM_001276698:exon3:c.C245T:p.S82F,TP53:NM_001276699:exon3:c.C245T:p.S82F,TP53:NM_001126118:exon6:c.C605T:p.S202F,TP53:NM_000546:exon7:c.C722T:p.S241F,TP53:NM_001126112:exon7:c.C722T:p.S241F,TP53:NM_001126113:exon7:c.C722T:p.S241F,TP53:…	.	Likely pathogenic	InterVar: Likely pathogenic PVS1=0 PS=[0, 0, 0, 0, 0] PM=[1, 1, 0, 0, 0, 0, 0] PP=[0, 0, 1, 0, 1, 0] BA1=0 BS=[0, 0, 0, 0, 0] BP=[0, 0, 0, 0, 0, 0, 0, 0]	Likely_pathogenic	27398	Human_Phenotype_Ontology:HP:0002669,MONDO:MONDO:0002629,MeSH:D012516,MedGen:C0029463,OMIM:259500,Orphanet:ORPHA668,SNOMED_CT:21708004|Human_Phenotype_Ontology:HP:0002884,MONDO:MONDO:0018666,MedGen:C0206624,Orphanet:ORPHA449|Human_Phenotype_Ontology:HP:0006725,MONDO:MONDO:0006047,MedGen:C0281361|Human_Phenotype_Ontology:HP:0006739,Human_Phenotype_Ontology:HP:0007614,MONDO:MONDO:0002529,MedGen:C055…	Osteosarcoma|Hepatoblastoma|Pancreatic_adenocarcinoma|Squamous_cell_carcinoma_of_the_skin|Transitional_cell_carcinoma_of_the_bladder|Breast_neoplasm|Brainstem_glioma|Carcinoma_of_esophagus|Renal_cell_carcinoma,_papillary,_1|Malignant_melanoma_of_skin|Non-Hodgkin_lymphoma|Lung_adenocarcinoma|Neoplasm_of_brain|Neoplasm_of_ovary|Neoplasm_of_the_large_intestine|Carcinoma_of_gallbladder|Ovarian_Serous…	criteria_provided,_multiple_submitters,_no_conflicts	clinvar: Likely_pathogenic	.	.	.	.	.	.	.	.	.	.	D	D	D	D	D	0.993	0.815	1	1	0	6.66704e-06
Likely_pathogenic	17	7674241	7674241	C	G	rs28934573	TP53	exonic	nonsynonymous SNV	TP53:NM_001126115:exon3:c.C326G:p.S109C,TP53:NM_001126116:exon3:c.C326G:p.S109C,TP53:NM_001126117:exon3:c.C326G:p.S109C,TP53:NM_001276697:exon3:c.C245G:p.S82C,TP53:NM_001276698:exon3:c.C245G:p.S82C,TP53:NM_001276699:exon3:c.C245G:p.S82C,TP53:NM_001126118:exon6:c.C605G:p.S202C,TP53:NM_000546:exon7:c.C722G:p.S241C,TP53:NM_001126112:exon7:c.C722G:p.S241C,TP53:NM_001126113:exon7:c.C722G:p.S241C,TP53:…	.	Likely pathogenic	InterVar: Likely pathogenic PVS1=0 PS=[0, 0, 0, 0, 0] PM=[1, 1, 0, 0, 0, 0, 0] PP=[0, 0, 1, 0, 1, 0] BA1=0 BS=[0, 0, 0, 0, 0] BP=[0, 0, 0, 0, 0, 0, 0, 0]	Likely_pathogenic	176503	Human_Phenotype_Ontology:HP:0006725,MONDO:MONDO:0006047,MedGen:C0281361|Human_Phenotype_Ontology:HP:0006739,Human_Phenotype_Ontology:HP:0007614,MONDO:MONDO:0002529,MedGen:C0553723|Human_Phenotype_Ontology:HP:0006740,MONDO:MONDO:0005611,MedGen:C0279680|Human_Phenotype_Ontology:HP:0010623,Human_Phenotype_Ontology:HP:0100013,MONDO:MONDO:0021100,MeSH:D001943,MedGen:C1458155,SNOMED_CT:126926005|Human_…	Pancreatic_adenocarcinoma|Squamous_cell_carcinoma_of_the_skin|Transitional_cell_carcinoma_of_the_bladder|Breast_neoplasm|Brainstem_glioma|Carcinoma_of_esophagus|Renal_cell_carcinoma,_papillary,_1|Malignant_melanoma_of_skin|Non-Hodgkin_lymphoma|Lung_adenocarcinoma|Neoplasm_of_brain|Neoplasm_of_ovary|Neoplasm_of_the_large_intestine|Carcinoma_of_gallbladder|Ovarian_Serous_Cystadenocarcinoma|Uterine_…	criteria_provided,_multiple_submitters,_no_conflicts	clinvar: Likely_pathogenic	.	.	.	.	.	.	.	.	.	.	D	D	D	D	D	0.991	0.764	1	1	0	6.66704e-06
Pathogenic	17	7674893	7674893	T	C	rs587778720	TP53	exonic	nonsynonymous SNV	TP53:NM_001126115:exon2:c.G242A:p.R81Q,TP53:NM_001126116:exon2:c.G242A:p.R81Q,TP53:NM_001126117:exon2:c.G242A:p.R81Q,TP53:NM_001276697:exon2:c.G161A:p.R54Q,TP53:NM_001276698:exon2:c.G161A:p.R54Q,TP53:NM_001276699:exon2:c.G161A:p.R54Q,TP53:NM_001126118:exon5:c.G521A:p.R174Q,TP53:NM_000546:exon6:c.G638A:p.R213Q,TP53:NM_001126112:exon6:c.G638A:p.R213Q,TP53:NM_001126113:exon6:c.G638A:p.R213Q,TP53:NM_…	.	Likely pathogenic	InterVar: Likely pathogenic PVS1=0 PS=[0, 0, 0, 0, 0] PM=[1, 1, 0, 0, 0, 0, 0] PP=[0, 0, 1, 0, 1, 0] BA1=0 BS=[0, 0, 0, 0, 0] BP=[0, 0, 0, 0, 0, 0, 0, 0]	Pathogenic	139098	Gene:553989,MONDO:MONDO:0007903,MedGen:C1835398,OMIM:151623|Human_Phenotype_Ontology:HP:0001402,Human_Phenotype_Ontology:HP:0002899,Human_Phenotype_Ontology:HP:0003007,Human_Phenotype_Ontology:HP:0006750,MedGen:C2239176,OMIM:114550,Orphanet:ORPHA88673,SNOMED_CT:187769009,SNOMED_CT:25370001|Human_Phenotype_Ontology:HP:0002889,Human_Phenotype_Ontology:HP:0006744,Human_Phenotype_Ontology:HP:0006759,…	Li-Fraumeni_syndrome_1|Hepatocellular_carcinoma|Adrenocortical_carcinoma|Pancreatic_adenocarcinoma|Squamous_cell_carcinoma_of_the_skin|Transitional_cell_carcinoma_of_the_bladder|Breast_neoplasm|Carcinoma_of_esophagus|Renal_cell_carcinoma,_papillary,_1|Malignant_melanoma_of_skin|Lung_adenocarcinoma|Squamous_cell_lung_carcinoma|Neoplasm_of_brain|Nasopharyngeal_Neoplasms|Neoplasm_of_the_large_intest…	criteria_provided,_multiple_submitters,_no_conflicts	clinvar: Pathogenic	.	.	.	.	.	.	.	.	.	.	D	D	D	D	D	0.980	0.877	1	1	0	6.66704e-06
Likely_pathogenic	17	7675070	7675070	T	C	rs397514495	TP53	exonic	nonsynonymous SNV	TP53:NM_001126115:exon1:c.G146A:p.R49H,TP53:NM_001126116:exon1:c.G146A:p.R49H,TP53:NM_001126117:exon1:c.G146A:p.R49H,TP53:NM_001276697:exon1:c.G65A:p.R22H,TP53:NM_001276698:exon1:c.G65A:p.R22H,TP53:NM_001276699:exon1:c.G65A:p.R22H,TP53:NM_001126118:exon4:c.G425A:p.R142H,TP53:NM_000546:exon5:c.G542A:p.R181H,TP53:NM_001126112:exon5:c.G542A:p.R181H,TP53:NM_001126113:exon5:c.G542A:p.R181H,TP53:NM_001…	.	Likely pathogenic	InterVar: Likely pathogenic PVS1=0 PS=[0, 0, 0, 0, 0] PM=[1, 1, 0, 0, 0, 0, 0] PP=[0, 0, 1, 0, 1, 0] BA1=0 BS=[0, 0, 0, 0, 0] BP=[0, 0, 0, 0, 0, 0, 0, 0]	Pathogenic/Likely_pathogenic	152034	Gene:553989,MONDO:MONDO:0007903,MedGen:C1835398,OMIM:151623|MONDO:MONDO:0010150,MeSH:D000077195,MedGen:C1168401,OMIM:275355,SNOMED_CT:716659002|MONDO:MONDO:0015356,MedGen:C0027672,Orphanet:ORPHA140162,SNOMED_CT:699346009|MONDO:MONDO:0018875,MedGen:C0085390,OMIM:PS151623,Orphanet:ORPHA524,SNOMED_CT:428850001|MedGen:CN517202	Li-Fraumeni_syndrome_1|Squamous_cell_carcinoma_of_the_head_and_neck|Hereditary_cancer-predisposing_syndrome|Li-Fraumeni_syndrome|not_provided	criteria_provided,_multiple_submitters,_no_conflicts	clinvar: Pathogenic/Likely_pathogenic	3.229e-05	0	0	0	0	0	6.666e-05	0	.	.	D	D	D	D	D	0.934	0.664	3	3	0	2.00013e-05
Pathogenic	17	7675075	7675075	T	A	.	TP53	exonic	nonsynonymous SNV	TP53:NM_001126115:exon1:c.T141A:p.H47Q,TP53:NM_001126116:exon1:c.T141A:p.H47Q,TP53:NM_001126117:exon1:c.T141A:p.H47Q,TP53:NM_001276697:exon1:c.T60A:p.H20Q,TP53:NM_001276698:exon1:c.T60A:p.H20Q,TP53:NM_001276699:exon1:c.T60A:p.H20Q,TP53:NM_001126118:exon4:c.T420A:p.H140Q,TP53:NM_000546:exon5:c.T537A:p.H179Q,TP53:NM_001126112:exon5:c.T537A:p.H179Q,TP53:NM_001126113:exon5:c.T537A:p.H179Q,TP53:NM_001…	.	Uncertain significance	InterVar: Uncertain significance PVS1=0 PS=[0, 0, 0, 0, 0] PM=[1, 1, 0, 0, 0, 0, 0] PP=[0, 0, 0, 0, 1, 0] BA1=0 BS=[0, 0, 0, 0, 0] BP=[0, 0, 0, 0, 0, 0, 0, 0]	Pathogenic	402563	MONDO:MONDO:0015356,MedGen:C0027672,Orphanet:ORPHA140162,SNOMED_CT:699346009|MONDO:MONDO:0018875,MedGen:C0085390,OMIM:PS151623,Orphanet:ORPHA524,SNOMED_CT:428850001	Hereditary_cancer-predisposing_syndrome|Li-Fraumeni_syndrome	reviewed_by_expert_panel	clinvar: Pathogenic	.	.	.	.	.	.	.	.	.	.	D	D	D	D	D	0.932	0.156	1	1	0	6.66704e-06
Pathogenic	17	7675088	7675088	T	C	rs28934578	TP53	exonic	nonsynonymous SNV	TP53:NM_001126115:exon1:c.G128A:p.R43H,TP53:NM_001126116:exon1:c.G128A:p.R43H,TP53:NM_001126117:exon1:c.G128A:p.R43H,TP53:NM_001276697:exon1:c.G47A:p.R16H,TP53:NM_001276698:exon1:c.G47A:p.R16H,TP53:NM_001276699:exon1:c.G47A:p.R16H,TP53:NM_001126118:exon4:c.G407A:p.R136H,TP53:NM_000546:exon5:c.G524A:p.R175H,TP53:NM_001126112:exon5:c.G524A:p.R175H,TP53:NM_001126113:exon5:c.G524A:p.R175H,TP53:NM_001…	.	Likely pathogenic	InterVar: Likely pathogenic PVS1=0 PS=[0, 0, 0, 0, 0] PM=[1, 1, 0, 0, 0, 0, 0] PP=[0, 0, 1, 0, 1, 0] BA1=0 BS=[0, 0, 0, 0, 0] BP=[0, 0, 0, 0, 0, 0, 0, 0]	Pathogenic	27413	Gene:553989,MONDO:MONDO:0007903,MedGen:C1835398,OMIM:151623|Human_Phenotype_Ontology:HP:0001402,Human_Phenotype_Ontology:HP:0002899,Human_Phenotype_Ontology:HP:0003007,Human_Phenotype_Ontology:HP:0006750,MedGen:C2239176,OMIM:114550,Orphanet:ORPHA88673,SNOMED_CT:187769009,SNOMED_CT:25370001|Human_Phenotype_Ontology:HP:0002664,Human_Phenotype_Ontology:HP:0003008,Human_Phenotype_Ontology:HP:0006741,…	Li-Fraumeni_syndrome_1|Hepatocellular_carcinoma|Neoplasm|Osteosarcoma|Breast_neoplasm|Neoplasm_of_ovary|Choroid_plexus_papilloma|Carcinoma_of_colon|Carcinoma_of_pancreas|Colorectal_cancer|Malignant_tumor_of_esophagus|Adrenocortical_carcinoma,_hereditary|Squamous_cell_carcinoma_of_the_head_and_neck|Basal_cell_carcinoma,_susceptibility_to,_7|Hereditary_cancer-predisposing_syndrome|Nasopharyngeal_ca…	criteria_provided,_multiple_submitters,_no_conflicts	clinvar: Pathogenic	.	.	.	.	.	.	.	.	.	.	D	D	D	D	D	0.981	0.518	1	1	0	6.66704e-06
VUS	17	7675089	7675089	A	G	rs138729528	TP53	exonic	nonsynonymous SNV	TP53:NM_001126115:exon1:c.C127T:p.R43C,TP53:NM_001126116:exon1:c.C127T:p.R43C,TP53:NM_001126117:exon1:c.C127T:p.R43C,TP53:NM_001276697:exon1:c.C46T:p.R16C,TP53:NM_001276698:exon1:c.C46T:p.R16C,TP53:NM_001276699:exon1:c.C46T:p.R16C,TP53:NM_001126118:exon4:c.C406T:p.R136C,TP53:NM_000546:exon5:c.C523T:p.R175C,TP53:NM_001126112:exon5:c.C523T:p.R175C,TP53:NM_001126113:exon5:c.C523T:p.R175C,TP53:NM_001…	.	Likely pathogenic	InterVar: Likely pathogenic PVS1=0 PS=[0, 0, 0, 0, 0] PM=[1, 1, 0, 0, 1, 0, 0] PP=[0, 0, 1, 0, 0, 0] BA1=0 BS=[0, 0, 0, 0, 0] BP=[0, 0, 0, 0, 0, 0, 0, 0]	Uncertain_significance	245074	Human_Phenotype_Ontology:HP:0001402,Human_Phenotype_Ontology:HP:0002899,Human_Phenotype_Ontology:HP:0003007,Human_Phenotype_Ontology:HP:0006750,MedGen:C2239176,OMIM:114550,Orphanet:ORPHA88673,SNOMED_CT:187769009,SNOMED_CT:25370001|Human_Phenotype_Ontology:HP:0002885,MONDO:MONDO:0007959,MeSH:D008527,MedGen:C0025149,OMIM:155255,Orphanet:ORPHA616|Human_Phenotype_Ontology:HP:0005550,Human_Phenotype_O…	Hepatocellular_carcinoma|Medulloblastoma|Chronic_lymphocytic_leukemia|Pancreatic_adenocarcinoma|Transitional_cell_carcinoma_of_the_bladder|Breast_neoplasm|Brainstem_glioma|Carcinoma_of_esophagus|Malignant_melanoma_of_skin|Lung_adenocarcinoma|Squamous_cell_lung_carcinoma|Neoplasm_of_brain|Neoplasm_of_ovary|Nasopharyngeal_Neoplasms|Neoplasm_of_the_large_intestine|Carcinoma_of_gallbladder|Adenocarci…	reviewed_by_expert_panel	clinvar: Uncertain_significance	3.23e-05	0	0	0	0	0	0	0.0010	.	0.000199681	D	D	D	D	D	0.948	0.914	2	2	0	1.33341e-05
Likely_pathogenic	17	7675139	7675139	T	C	rs587782144	TP53	exonic	nonsynonymous SNV	TP53:NM_001126115:exon1:c.G77A:p.R26H,TP53:NM_001126116:exon1:c.G77A:p.R26H,TP53:NM_001126117:exon1:c.G77A:p.R26H,TP53:NM_001126118:exon4:c.G356A:p.R119H,TP53:NM_000546:exon5:c.G473A:p.R158H,TP53:NM_001126112:exon5:c.G473A:p.R158H,TP53:NM_001126113:exon5:c.G473A:p.R158H,TP53:NM_001126114:exon5:c.G473A:p.R158H,TP53:NM_001276695:exon5:c.G356A:p.R119H,TP53:NM_001276696:exon5:c.G356A:p.R119H,TP53:NM_…	.	Likely pathogenic	InterVar: Likely pathogenic PVS1=0 PS=[0, 0, 0, 0, 0] PM=[1, 1, 0, 0, 0, 0, 0] PP=[0, 0, 1, 0, 1, 0] BA1=0 BS=[0, 0, 0, 0, 0] BP=[0, 0, 0, 0, 0, 0, 0, 0]	Pathogenic/Likely_pathogenic	151677	Gene:553989,MONDO:MONDO:0007903,MedGen:C1835398,OMIM:151623|Human_Phenotype_Ontology:HP:0002859,MONDO:MONDO:0005212,MeSH:D012208,MedGen:C0035412,Orphanet:ORPHA780|MONDO:MONDO:0015356,MedGen:C0027672,Orphanet:ORPHA140162,SNOMED_CT:699346009|MONDO:MONDO:0018875,MedGen:C0085390,OMIM:PS151623,Orphanet:ORPHA524,SNOMED_CT:428850001|MedGen:CN517202	Li-Fraumeni_syndrome_1|Rhabdomyosarcoma_(disease)|Hereditary_cancer-predisposing_syndrome|Li-Fraumeni_syndrome|not_provided	criteria_provided,_multiple_submitters,_no_conflicts	clinvar: Pathogenic/Likely_pathogenic	.	.	.	.	.	.	.	.	.	.	D	D	D	D	D	0.952	0.514	1	1	0	6.66704e-06
Pathogenic	17	43045767	43045767	A	G	rs41293465	BRCA1	exonic	stopgain	BRCA1:NM_007297:exon22:c.C5362T:p.R1788X,BRCA1:NM_007298:exon22:c.C2191T:p.R731X,BRCA1:NM_007294:exon23:c.C5503T:p.R1835X,BRCA1:NM_007300:exon24:c.C5566T:p.R1856X	.	Pathogenic	InterVar: Pathogenic PVS1=1 PS=[0, 0, 0, 0, 0] PM=[0, 1, 0, 0, 0, 0, 0] PP=[0, 0, 0, 0, 1, 0] BA1=0 BS=[0, 0, 0, 0, 0] BP=[0, 0, 0, 0, 0, 0, 0, 0]	Pathogenic	70268	Human_Phenotype_Ontology:HP:0010623,Human_Phenotype_Ontology:HP:0100013,MONDO:MONDO:0021100,MeSH:D001943,MedGen:C1458155,SNOMED_CT:126926005|Human_Phenotype_Ontology:HP:0100615,MONDO:MONDO:0021068,MeSH:D010051,MedGen:C0919267,OMIM:167000,SNOMED_CT:123843001|MONDO:MONDO:0003582,MeSH:D061325,MedGen:C0677776,OMIM:PS604370,Orphanet:ORPHA145|MONDO:MONDO:0007254,MedGen:C0006142,SNOMED_CT:254837009|MOND…	Breast_neoplasm|Neoplasm_of_ovary|Hereditary_breast_and_ovarian_cancer_syndrome|Malignant_tumor_of_breast|Breast-ovarian_cancer,_familial_1|Hereditary_cancer-predisposing_syndrome|Familial_cancer_of_breast|Breast_and/or_ovarian_cancer|not_provided	reviewed_by_expert_panel	clinvar: Pathogenic	.	.	.	.	.	.	.	.	.	.	.	.	.	.	.	.	0.973	1	1	0	6.66704e-06
VUS	17	43049120	43049120	G	C	.	BRCA1	splicing	.	.	NM_007298:exon20:c.2094+1G>C;NM_007297:exon20:c.5265+1G>C;NM_007294:exon21:c.5406+1G>C;NM_007300:exon22:c.5469+1G>C	Pathogenic	InterVar: Pathogenic PVS1=1 PS=[0, 0, 0, 0, 0] PM=[0, 1, 0, 0, 0, 0, 0] PP=[0, 0, 1, 0, 0, 0] BA1=0 BS=[0, 0, 0, 0, 0] BP=[0, 0, 0, 0, 0, 0, 0, 0]	not_provided	855269	MONDO:MONDO:0011450,MedGen:C2676676,OMIM:604370	Breast-ovarian_cancer,_familial_1	no_assertion_provided	clinvar: not_provided	.	.	.	.	.	.	.	.	.	.	.	.	.	.	.	.	0.938	1	1	0	6.66704e-06
Pathogenic	17	43051062	43051062	T	C	rs80358041	BRCA1	splicing	.	.	NM_007298:exon19:c.2020+1G>A;NM_007297:exon19:c.5191+1G>A;NM_007294:exon20:c.5332+1G>A;NM_007299:exon20:c.2020+1G>A;NM_007300:exon21:c.5395+1G>A	Pathogenic	InterVar: Pathogenic PVS1=1 PS=[0, 0, 0, 0, 0] PM=[0, 1, 0, 0, 0, 0, 0] PP=[0, 0, 1, 0, 1, 0] BA1=0 BS=[0, 0, 0, 0, 0] BP=[0, 0, 0, 0, 0, 0, 0, 0]	Pathogenic	70194	MONDO:MONDO:0003582,MeSH:D061325,MedGen:C0677776,OMIM:PS604370,Orphanet:ORPHA145|MONDO:MONDO:0011450,MedGen:C2676676,OMIM:604370|MONDO:MONDO:0015356,MedGen:C0027672,Orphanet:ORPHA140162,SNOMED_CT:699346009|MedGen:CN517202	Hereditary_breast_and_ovarian_cancer_syndrome|Breast-ovarian_cancer,_familial_1|Hereditary_cancer-predisposing_syndrome|not_provided	reviewed_by_expert_panel	clinvar: Pathogenic	.	.	.	.	.	.	.	.	.	.	.	.	.	.	.	.	0.942	1	1	0	6.66704e-06
VUS	17	43057052	43057052	A	C	.	BRCA1	exonic	nonsynonymous SNV	BRCA1:NM_007297:exon18:c.G5136T:p.K1712N,BRCA1:NM_007298:exon18:c.G1965T:p.K655N,BRCA1:NM_007294:exon19:c.G5277T:p.K1759N,BRCA1:NM_007299:exon19:c.G1965T:p.K655N,BRCA1:NM_007300:exon20:c.G5340T:p.K1780N	.	Likely pathogenic	InterVar: Likely pathogenic PVS1=0 PS=[0, 0, 0, 0, 0] PM=[1, 1, 0, 0, 0, 0, 0] PP=[0, 0, 1, 0, 1, 0] BA1=0 BS=[0, 0, 0, 0, 0] BP=[1, 0, 0, 0, 0, 0, 0, 0]	Likely_pathogenic	235934	MONDO:MONDO:0011450,MedGen:C2676676,OMIM:604370|MONDO:MONDO:0015356,MedGen:C0027672,Orphanet:ORPHA140162,SNOMED_CT:699346009	Breast-ovarian_cancer,_familial_1|Hereditary_cancer-predisposing_syndrome	criteria_provided,_single_submitter	clinvar: Likely_pathogenic	.	.	.	.	.	.	.	.	.	.	T	P	D	D	D	0.825	0.945	1	1	0	6.66704e-06
VUS	17	43057077	43057077	A	C	.	BRCA1	exonic	nonsynonymous SNV	BRCA1:NM_007297:exon18:c.G5111T:p.R1704L,BRCA1:NM_007298:exon18:c.G1940T:p.R647L,BRCA1:NM_007294:exon19:c.G5252T:p.R1751L,BRCA1:NM_007299:exon19:c.G1940T:p.R647L,BRCA1:NM_007300:exon20:c.G5315T:p.R1772L	.	Likely pathogenic	InterVar: Likely pathogenic PVS1=0 PS=[0, 0, 0, 0, 0] PM=[1, 1, 0, 0, 1, 0, 0] PP=[0, 0, 1, 0, 0, 0] BA1=0 BS=[0, 0, 0, 0, 0] BP=[1, 0, 0, 0, 0, 0, 0, 0]	Uncertain_significance	531048	MONDO:MONDO:0003582,MeSH:D061325,MedGen:C0677776,OMIM:PS604370,Orphanet:ORPHA145|MONDO:MONDO:0011450,MedGen:C2676676,OMIM:604370	Hereditary_breast_and_ovarian_cancer_syndrome|Breast-ovarian_cancer,_familial_1	criteria_provided,_single_submitter	clinvar: Uncertain_significance	.	.	.	.	.	.	.	.	.	.	D	B	D	D	D	0.905	0.856	2	2	0	1.33341e-05
Pathogenic	17	43057078	43057078	A	G	rs80357123	BRCA1	exonic	stopgain	BRCA1:NM_007297:exon18:c.C5110T:p.R1704X,BRCA1:NM_007298:exon18:c.C1939T:p.R647X,BRCA1:NM_007294:exon19:c.C5251T:p.R1751X,BRCA1:NM_007299:exon19:c.C1939T:p.R647X,BRCA1:NM_007300:exon20:c.C5314T:p.R1772X	.	Uncertain significance	InterVar: Uncertain significance PVS1=1 PS=[0, 0, 0, 0, 0] PM=[0, 0, 0, 0, 0, 0, 0] PP=[0, 0, 0, 0, 1, 0] BA1=0 BS=[0, 0, 0, 0, 0] BP=[0, 0, 0, 0, 0, 0, 0, 0]	Pathogenic	70147	Human_Phenotype_Ontology:HP:0010623,Human_Phenotype_Ontology:HP:0100013,MONDO:MONDO:0021100,MeSH:D001943,MedGen:C1458155,SNOMED_CT:126926005|MONDO:MONDO:0003582,MeSH:D061325,MedGen:C0677776,OMIM:PS604370,Orphanet:ORPHA145|MONDO:MONDO:0011450,MedGen:C2676676,OMIM:604370|MONDO:MONDO:0013685,MedGen:C3280442,OMIM:614320|MONDO:MONDO:0015356,MedGen:C0027672,Orphanet:ORPHA140162,SNOMED_CT:699346009|MOND…	Breast_neoplasm|Hereditary_breast_and_ovarian_cancer_syndrome|Breast-ovarian_cancer,_familial_1|Pancreatic_cancer_4|Hereditary_cancer-predisposing_syndrome|Familial_cancer_of_breast|Fanconi_anemia,_complementation_group_S|Breast_and/or_ovarian_cancer|not_provided	reviewed_by_expert_panel	clinvar: Pathogenic	3.228e-05	0.0001	0	0	0	0	0	0	.	.	.	.	.	.	.	.	0.988	2	2	0	1.33341e-05
Pathogenic	17	43063346	43063349	-	TTTC	rs80357867	BRCA1	exonic	frameshift deletion	BRCA1:NM_007297:exon17:c.5036_5039del:p.R1679Kfs*3,BRCA1:NM_007298:exon17:c.1865_1868del:p.R622Kfs*3,BRCA1:NM_007294:exon18:c.5177_5180del:p.R1726Kfs*3,BRCA1:NM_007299:exon18:c.1865_1868del:p.R622Kfs*3,BRCA1:NM_007300:exon19:c.5240_5243del:p.R1747Kfs*3	.	Uncertain significance	InterVar: Uncertain significance PVS1=1 PS=[0, 0, 0, 0, 0] PM=[0, 0, 0, 0, 0, 0, 0] PP=[0, 0, 0, 0, 1, 0] BA1=0 BS=[0, 0, 0, 0, 0] BP=[0, 0, 0, 0, 0, 0, 0, 0]	Pathogenic	46200	Human_Phenotype_Ontology:HP:0002859,MONDO:MONDO:0005212,MeSH:D012208,MedGen:C0035412,Orphanet:ORPHA780|Human_Phenotype_Ontology:HP:0100615,MONDO:MONDO:0021068,MeSH:D010051,MedGen:C0919267,OMIM:167000,SNOMED_CT:123843001|MONDO:MONDO:0003582,MeSH:D061325,MedGen:C0677776,OMIM:PS604370,Orphanet:ORPHA145|MONDO:MONDO:0011450,MedGen:C2676676,OMIM:604370|MONDO:MONDO:0015356,MedGen:C0027672,Orphanet:ORPHA…	Rhabdomyosarcoma_(disease)|Neoplasm_of_ovary|Hereditary_breast_and_ovarian_cancer_syndrome|Breast-ovarian_cancer,_familial_1|Hereditary_cancer-predisposing_syndrome|not_provided	reviewed_by_expert_panel	clinvar: Pathogenic	.	.	.	.	.	.	.	.	8e-05	.	.	.	.	.	.	.	.	1	1	0	6.66704e-06
Pathogenic	17	43063347	43063347	A	T	rs80357347	BRCA1	exonic	stopgain	BRCA1:NM_007297:exon17:c.A5038T:p.K1680X,BRCA1:NM_007298:exon17:c.A1867T:p.K623X,BRCA1:NM_007294:exon18:c.A5179T:p.K1727X,BRCA1:NM_007299:exon18:c.A1867T:p.K623X,BRCA1:NM_007300:exon19:c.A5242T:p.K1748X	.	Pathogenic	InterVar: Pathogenic PVS1=1 PS=[0, 0, 0, 0, 0] PM=[0, 1, 0, 0, 0, 0, 0] PP=[0, 0, 1, 0, 1, 0] BA1=0 BS=[0, 0, 0, 0, 0] BP=[0, 0, 0, 0, 0, 0, 0, 0]	Pathogenic	46201	MONDO:MONDO:0003582,MeSH:D061325,MedGen:C0677776,OMIM:PS604370,Orphanet:ORPHA145|MONDO:MONDO:0011450,MedGen:C2676676,OMIM:604370|MONDO:MONDO:0015356,MedGen:C0027672,Orphanet:ORPHA140162,SNOMED_CT:699346009|MedGen:CN517202	Hereditary_breast_and_ovarian_cancer_syndrome|Breast-ovarian_cancer,_familial_1|Hereditary_cancer-predisposing_syndrome|not_provided	reviewed_by_expert_panel	clinvar: Pathogenic	.	.	.	.	.	.	.	.	.	.	.	.	.	.	.	.	0.998	1	1	0	6.66704e-06
Pathogenic	17	43063365	43063365	A	G	.	BRCA1	exonic	stopgain	BRCA1:NM_007297:exon17:c.C5020T:p.Q1674X,BRCA1:NM_007298:exon17:c.C1849T:p.Q617X,BRCA1:NM_007294:exon18:c.C5161T:p.Q1721X,BRCA1:NM_007299:exon18:c.C1849T:p.Q617X,BRCA1:NM_007300:exon19:c.C5224T:p.Q1742X	.	Pathogenic	InterVar: Pathogenic PVS1=1 PS=[0, 0, 0, 0, 0] PM=[0, 1, 0, 0, 0, 0, 0] PP=[0, 0, 1, 0, 1, 0] BA1=0 BS=[0, 0, 0, 0, 0] BP=[0, 0, 0, 0, 0, 0, 0, 0]	Pathogenic	261597	MONDO:MONDO:0003582,MeSH:D061325,MedGen:C0677776,OMIM:PS604370,Orphanet:ORPHA145|MONDO:MONDO:0007254,MedGen:C0006142,SNOMED_CT:254837009|MONDO:MONDO:0011450,MedGen:C2676676,OMIM:604370|MONDO:MONDO:0015356,MedGen:C0027672,Orphanet:ORPHA140162,SNOMED_CT:699346009	Hereditary_breast_and_ovarian_cancer_syndrome|Malignant_tumor_of_breast|Breast-ovarian_cancer,_familial_1|Hereditary_cancer-predisposing_syndrome	reviewed_by_expert_panel	clinvar: Pathogenic	.	.	.	.	.	.	.	.	.	.	.	.	.	.	.	.	0.995	2	2	0	1.33341e-05
Pathogenic	17	43063873	43063873	A	C	rs80358094	BRCA1	splicing	.	.	NM_007298:exon16:c.1840+1G>T;NM_007297:exon16:c.5011+1G>T;NM_007294:exon17:c.5152+1G>T;NM_007299:exon17:c.1840+1G>T;NM_007300:exon18:c.5215+1G>T	Pathogenic	InterVar: Pathogenic PVS1=1 PS=[0, 0, 0, 0, 0] PM=[0, 1, 0, 0, 0, 0, 0] PP=[0, 0, 1, 0, 1, 0] BA1=0 BS=[0, 0, 0, 0, 0] BP=[0, 0, 0, 0, 0, 0, 0, 0]	Pathogenic	70090	MONDO:MONDO:0003582,MeSH:D061325,MedGen:C0677776,OMIM:PS604370,Orphanet:ORPHA145|MONDO:MONDO:0011450,MedGen:C2676676,OMIM:604370|MONDO:MONDO:0015356,MedGen:C0027672,Orphanet:ORPHA140162,SNOMED_CT:699346009	Hereditary_breast_and_ovarian_cancer_syndrome|Breast-ovarian_cancer,_familial_1|Hereditary_cancer-predisposing_syndrome	reviewed_by_expert_panel	clinvar: Pathogenic	.	.	.	.	.	.	.	.	.	.	.	.	.	.	.	.	0.936	4	4	0	2.66684e-05
Pathogenic	17	43063923	43063924	-	CA	rs80357608	BRCA1	exonic	frameshift deletion	BRCA1:NM_007297:exon16:c.4961_4962del:p.L1654Qfs*14,BRCA1:NM_007298:exon16:c.1790_1791del:p.L597Qfs*14,BRCA1:NM_007294:exon17:c.5102_5103del:p.L1701Qfs*14,BRCA1:NM_007299:exon17:c.1790_1791del:p.L597Qfs*14,BRCA1:NM_007300:exon18:c.5165_5166del:p.L1722Qfs*14	.	Pathogenic	InterVar: Pathogenic PVS1=1 PS=[0, 0, 0, 0, 0] PM=[0, 1, 0, 0, 0, 0, 0] PP=[0, 0, 0, 0, 1, 0] BA1=0 BS=[0, 0, 0, 0, 0] BP=[0, 0, 0, 0, 0, 0, 0, 0]	Pathogenic	70068	MONDO:MONDO:0003582,MeSH:D061325,MedGen:C0677776,OMIM:PS604370,Orphanet:ORPHA145|MONDO:MONDO:0011450,MedGen:C2676676,OMIM:604370|MedGen:CN221562|MedGen:CN517202	Hereditary_breast_and_ovarian_cancer_syndrome|Breast-ovarian_cancer,_familial_1|Breast_and/or_ovarian_cancer|not_provided	reviewed_by_expert_panel	clinvar: Pathogenic	.	.	.	.	.	.	.	.	.	.	.	.	.	.	.	.	.	1	1	0	6.66704e-06
Pathogenic	17	43063930	43063930	T	C	rs41293459	BRCA1	exonic	nonsynonymous SNV	BRCA1:NM_007297:exon16:c.G4955A:p.R1652Q,BRCA1:NM_007298:exon16:c.G1784A:p.R595Q,BRCA1:NM_007294:exon17:c.G5096A:p.R1699Q,BRCA1:NM_007299:exon17:c.G1784A:p.R595Q,BRCA1:NM_007300:exon18:c.G5159A:p.R1720Q	.	Likely pathogenic	InterVar: Likely pathogenic PVS1=0 PS=[0, 0, 0, 0, 0] PM=[1, 1, 0, 0, 0, 0, 0] PP=[0, 0, 1, 0, 1, 0] BA1=0 BS=[0, 0, 0, 0, 0] BP=[1, 0, 0, 0, 0, 0, 0, 0]	Pathogenic	46192	Human_Phenotype_Ontology:HP:0100615,MONDO:MONDO:0021068,MeSH:D010051,MedGen:C0919267,OMIM:167000,SNOMED_CT:123843001|MONDO:MONDO:0003582,MeSH:D061325,MedGen:C0677776,OMIM:PS604370,Orphanet:ORPHA145|MONDO:MONDO:0011450,MedGen:C2676676,OMIM:604370|MONDO:MONDO:0015356,MedGen:C0027672,Orphanet:ORPHA140162,SNOMED_CT:699346009|MedGen:CN221562|MedGen:CN517202	Neoplasm_of_ovary|Hereditary_breast_and_ovarian_cancer_syndrome|Breast-ovarian_cancer,_familial_1|Hereditary_cancer-predisposing_syndrome|Breast_and/or_ovarian_cancer|not_provided	reviewed_by_expert_panel	clinvar: Pathogenic	.	.	.	.	.	.	.	.	.	.	D	D	D	D	D	0.930	0.898	1	1	0	6.66704e-06
Pathogenic	17	43063931	43063931	A	G	rs55770810	BRCA1	exonic	nonsynonymous SNV	BRCA1:NM_007297:exon16:c.C4954T:p.R1652W,BRCA1:NM_007298:exon16:c.C1783T:p.R595W,BRCA1:NM_007294:exon17:c.C5095T:p.R1699W,BRCA1:NM_007299:exon17:c.C1783T:p.R595W,BRCA1:NM_007300:exon18:c.C5158T:p.R1720W	.	Uncertain significance	InterVar: Uncertain significance PVS1=0 PS=[0, 0, 0, 0, 0] PM=[1, 0, 0, 0, 0, 0, 0] PP=[0, 0, 1, 0, 1, 0] BA1=0 BS=[0, 0, 0, 0, 0] BP=[1, 0, 0, 0, 0, 0, 0, 0]	Pathogenic	70063	MONDO:MONDO:0003582,MeSH:D061325,MedGen:C0677776,OMIM:PS604370,Orphanet:ORPHA145|MONDO:MONDO:0007254,MedGen:C0006142,SNOMED_CT:254837009|MONDO:MONDO:0008170,MedGen:C1140680,Orphanet:ORPHA213500|MONDO:MONDO:0009215,MedGen:C3469521,OMIM:227650|MONDO:MONDO:0011450,MedGen:C2676676,OMIM:604370|MONDO:MONDO:0015356,MedGen:C0027672,Orphanet:ORPHA140162,SNOMED_CT:699346009|MONDO:MONDO:0016419,MedGen:C0346…	Hereditary_breast_and_ovarian_cancer_syndrome|Malignant_tumor_of_breast|Ovarian_cancer|Fanconi_anemia,_complementation_group_A|Breast-ovarian_cancer,_familial_1|Hereditary_cancer-predisposing_syndrome|Familial_cancer_of_breast|Fanconi_anemia,_complementation_group_S|Breast_and_colorectal_cancer|not_provided	reviewed_by_expert_panel	clinvar: Pathogenic	.	.	.	.	.	.	.	.	7.7e-05	.	D	D	D	D	D	0.942	0.916	1	1	0	6.66704e-06
Pathogenic	17	43067684	43067684	TA	-	.	BRCA1	exonic	frameshift insertion	BRCA1:NM_007297:exon15:c.4856_4857insTA:p.K1620Tfs*11,BRCA1:NM_007298:exon15:c.1685_1686insTA:p.K563Tfs*11,BRCA1:NM_007294:exon16:c.4997_4998insTA:p.K1667Tfs*11,BRCA1:NM_007299:exon16:c.1685_1686insTA:p.K563Tfs*11,BRCA1:NM_007300:exon17:c.5060_5061insTA:p.K1688Tfs*11	.	Pathogenic	InterVar: Pathogenic PVS1=1 PS=[0, 0, 0, 0, 0] PM=[0, 1, 0, 0, 0, 0, 0] PP=[0, 0, 0, 0, 1, 0] BA1=0 BS=[0, 0, 0, 0, 0] BP=[0, 0, 0, 0, 0, 0, 0, 0]	Pathogenic	402044	MONDO:MONDO:0003582,MeSH:D061325,MedGen:C0677776,OMIM:PS604370,Orphanet:ORPHA145|MONDO:MONDO:0011450,MedGen:C2676676,OMIM:604370	Hereditary_breast_and_ovarian_cancer_syndrome|Breast-ovarian_cancer,_familial_1	reviewed_by_expert_panel	clinvar: Pathogenic	.	.	.	.	.	.	.	.	.	.	.	.	.	.	.	.	.	1	1	0	6.66704e-06
Pathogenic	17	43071225	43071225	C	G	rs80357433	BRCA1	exonic	stopgain	BRCA1:NM_007297:exon14:c.C4548G:p.Y1516X,BRCA1:NM_007298:exon14:c.C1377G:p.Y459X,BRCA1:NM_007294:exon15:c.C4689G:p.Y1563X,BRCA1:NM_007299:exon15:c.C1377G:p.Y459X,BRCA1:NM_007300:exon16:c.C4752G:p.Y1584X	.	Pathogenic	InterVar: Pathogenic PVS1=1 PS=[0, 0, 0, 0, 0] PM=[0, 1, 0, 0, 0, 0, 0] PP=[0, 0, 0, 0, 1, 0] BA1=0 BS=[0, 0, 0, 0, 0] BP=[0, 0, 0, 0, 0, 0, 0, 0]	Pathogenic	46163	Human_Phenotype_Ontology:HP:0100615,MONDO:MONDO:0021068,MeSH:D010051,MedGen:C0919267,OMIM:167000,SNOMED_CT:123843001|MONDO:MONDO:0003582,MeSH:D061325,MedGen:C0677776,OMIM:PS604370,Orphanet:ORPHA145|MONDO:MONDO:0011450,MedGen:C2676676,OMIM:604370|MONDO:MONDO:0015356,MedGen:C0027672,Orphanet:ORPHA140162,SNOMED_CT:699346009|MONDO:MONDO:0016419,MedGen:C0346153,OMIM:114480,Orphanet:ORPHA227535,SNOMED_…	Neoplasm_of_ovary|Hereditary_breast_and_ovarian_cancer_syndrome|Breast-ovarian_cancer,_familial_1|Hereditary_cancer-predisposing_syndrome|Familial_cancer_of_breast|not_specified|not_provided	reviewed_by_expert_panel	clinvar: Pathogenic	.	.	.	.	.	.	.	.	.	.	.	.	.	.	.	.	0.972	1	1	0	6.66704e-06
Pathogenic	17	43074331	43074331	T	C	rs80356988	BRCA1	exonic	nonsynonymous SNV	BRCA1:NM_007297:exon13:c.G4534A:p.E1512K,BRCA1:NM_007298:exon13:c.G1363A:p.E455K,BRCA1:NM_007294:exon14:c.G4675A:p.E1559K,BRCA1:NM_007299:exon14:c.G1363A:p.E455K,BRCA1:NM_007300:exon15:c.G4738A:p.E1580K	.	Uncertain significance	InterVar: Uncertain significance PVS1=0 PS=[0, 0, 0, 0, 0] PM=[1, 0, 0, 0, 0, 0, 0] PP=[0, 0, 1, 0, 1, 0] BA1=0 BS=[0, 0, 0, 0, 0] BP=[1, 0, 0, 0, 0, 0, 0, 0]	Pathogenic	46160	MONDO:MONDO:0003582,MeSH:D061325,MedGen:C0677776,OMIM:PS604370,Orphanet:ORPHA145|MONDO:MONDO:0011450,MedGen:C2676676,OMIM:604370|MONDO:MONDO:0015356,MedGen:C0027672,Orphanet:ORPHA140162,SNOMED_CT:699346009|MedGen:CN517202	Hereditary_breast_and_ovarian_cancer_syndrome|Breast-ovarian_cancer,_familial_1|Hereditary_cancer-predisposing_syndrome|not_provided	reviewed_by_expert_panel	clinvar: Pathogenic	3.231e-05	0	0	0	0	0	6.665e-05	0	.	.	D	B	D	T	D	0.922	0.959	1	1	0	6.66704e-06
Pathogenic	17	43074397	43074397	A	G	rs80357229	BRCA1	exonic	stopgain	BRCA1:NM_007297:exon13:c.C4468T:p.Q1490X,BRCA1:NM_007298:exon13:c.C1297T:p.Q433X,BRCA1:NM_007294:exon14:c.C4609T:p.Q1537X,BRCA1:NM_007299:exon14:c.C1297T:p.Q433X,BRCA1:NM_007300:exon15:c.C4672T:p.Q1558X	.	Pathogenic	InterVar: Pathogenic PVS1=1 PS=[0, 0, 0, 0, 0] PM=[0, 1, 0, 0, 0, 0, 0] PP=[0, 0, 0, 0, 1, 0] BA1=0 BS=[0, 0, 0, 0, 0] BP=[0, 0, 0, 0, 0, 0, 0, 0]	Pathogenic	69904	MONDO:MONDO:0003582,MeSH:D061325,MedGen:C0677776,OMIM:PS604370,Orphanet:ORPHA145|MONDO:MONDO:0011450,MedGen:C2676676,OMIM:604370|MONDO:MONDO:0015356,MedGen:C0027672,Orphanet:ORPHA140162,SNOMED_CT:699346009|MedGen:CN517202	Hereditary_breast_and_ovarian_cancer_syndrome|Breast-ovarian_cancer,_familial_1|Hereditary_cancer-predisposing_syndrome|not_provided	reviewed_by_expert_panel	clinvar: Pathogenic	.	.	.	.	.	.	.	.	.	.	.	.	.	.	.	.	0.959	1	1	0	6.66704e-06
Pathogenic	17	43074490	43074490	-	C	rs273900736	BRCA1	exonic	frameshift deletion	BRCA1:NM_007297:exon13:c.4375delG:p.D1459Ifs*42,BRCA1:NM_007298:exon13:c.1204delG:p.D402Ifs*42,BRCA1:NM_007294:exon14:c.4516delG:p.D1506Ifs*42,BRCA1:NM_007299:exon14:c.1204delG:p.D402Ifs*42,BRCA1:NM_007300:exon15:c.4579delG:p.D1527Ifs*42	.	Pathogenic	InterVar: Pathogenic PVS1=1 PS=[0, 0, 0, 0, 0] PM=[0, 1, 0, 0, 0, 0, 0] PP=[0, 0, 0, 0, 1, 0] BA1=0 BS=[0, 0, 0, 0, 0] BP=[0, 0, 0, 0, 0, 0, 0, 0]	Pathogenic	69887	MONDO:MONDO:0003582,MeSH:D061325,MedGen:C0677776,OMIM:PS604370,Orphanet:ORPHA145|MONDO:MONDO:0011450,MedGen:C2676676,OMIM:604370|MONDO:MONDO:0015356,MedGen:C0027672,Orphanet:ORPHA140162,SNOMED_CT:699346009|MedGen:CN517202	Hereditary_breast_and_ovarian_cancer_syndrome|Breast-ovarian_cancer,_familial_1|Hereditary_cancer-predisposing_syndrome|not_provided	reviewed_by_expert_panel	clinvar: Pathogenic	.	.	.	.	.	.	.	.	.	.	.	.	.	.	.	.	.	1	1	0	6.66704e-06
Pathogenic	17	43076504	43076504	A	C	rs138608489	BRCA1	exonic	stopgain	BRCA1:NM_007297:exon12:c.G4327T:p.E1443X,BRCA1:NM_007298:exon12:c.G1156T:p.E386X,BRCA1:NM_007294:exon13:c.G4468T:p.E1490X,BRCA1:NM_007299:exon13:c.G1156T:p.E386X,BRCA1:NM_007300:exon14:c.G4531T:p.E1511X	.	Pathogenic	InterVar: Pathogenic PVS1=1 PS=[0, 0, 0, 0, 0] PM=[0, 0, 0, 0, 0, 0, 0] PP=[0, 0, 1, 0, 1, 0] BA1=0 BS=[0, 0, 0, 0, 0] BP=[0, 0, 0, 0, 0, 0, 0, 0]	Pathogenic	172180	MONDO:MONDO:0003582,MeSH:D061325,MedGen:C0677776,OMIM:PS604370,Orphanet:ORPHA145|MONDO:MONDO:0011450,MedGen:C2676676,OMIM:604370|MedGen:CN517202	Hereditary_breast_and_ovarian_cancer_syndrome|Breast-ovarian_cancer,_familial_1|not_provided	reviewed_by_expert_panel	clinvar: Pathogenic	.	.	.	.	.	.	.	.	7.7e-05	.	.	.	.	.	.	.	0.976	1	1	0	6.66704e-06
Pathogenic	17	43082403	43082403	A	C	rs80358027	BRCA1	splicing	.	.	NM_007298:exon11:c.1048+1G>T;NM_007297:exon11:c.4216+1G>T;NM_007294:exon12:c.4357+1G>T;NM_007299:exon12:c.1048+1G>T;NM_007300:exon12:c.4357+1G>T	Pathogenic	InterVar: Pathogenic PVS1=1 PS=[0, 0, 0, 0, 0] PM=[0, 1, 0, 0, 0, 0, 0] PP=[0, 0, 1, 0, 1, 0] BA1=0 BS=[0, 0, 0, 0, 0] BP=[0, 0, 0, 0, 0, 0, 0, 0]	Pathogenic	69845	MONDO:MONDO:0003582,MeSH:D061325,MedGen:C0677776,OMIM:PS604370,Orphanet:ORPHA145|MONDO:MONDO:0011450,MedGen:C2676676,OMIM:604370|MONDO:MONDO:0015356,MedGen:C0027672,Orphanet:ORPHA140162,SNOMED_CT:699346009	Hereditary_breast_and_ovarian_cancer_syndrome|Breast-ovarian_cancer,_familial_1|Hereditary_cancer-predisposing_syndrome	reviewed_by_expert_panel	clinvar: Pathogenic	.	.	.	.	.	.	.	.	.	.	.	.	.	.	.	.	0.936	1	1	0	6.66704e-06
Pathogenic	17	43082434	43082434	A	G	rs41293455	BRCA1	exonic	stopgain	BRCA1:NM_007297:exon11:c.C4186T:p.R1396X,BRCA1:NM_007298:exon11:c.C1018T:p.R340X,BRCA1:NM_007294:exon12:c.C4327T:p.R1443X,BRCA1:NM_007299:exon12:c.C1018T:p.R340X,BRCA1:NM_007300:exon12:c.C4327T:p.R1443X	.	Pathogenic	InterVar: Pathogenic PVS1=1 PS=[0, 0, 0, 0, 0] PM=[0, 0, 0, 0, 0, 0, 0] PP=[0, 0, 1, 0, 1, 0] BA1=0 BS=[0, 0, 0, 0, 0] BP=[0, 0, 0, 0, 0, 0, 0, 0]	Pathogenic	32714	MONDO:MONDO:0003582,MeSH:D061325,MedGen:C0677776,OMIM:PS604370,Orphanet:ORPHA145|MONDO:MONDO:0007254,MedGen:C0006142,SNOMED_CT:254837009|MONDO:MONDO:0011450,MedGen:C2676676,OMIM:604370|MONDO:MONDO:0013685,MedGen:C3280442,OMIM:614320|MONDO:MONDO:0015356,MedGen:C0027672,Orphanet:ORPHA140162,SNOMED_CT:699346009|MONDO:MONDO:0016419,MedGen:C0346153,OMIM:114480,Orphanet:ORPHA227535,SNOMED_CT:254843006|…	Hereditary_breast_and_ovarian_cancer_syndrome|Malignant_tumor_of_breast|Breast-ovarian_cancer,_familial_1|Pancreatic_cancer_4|Hereditary_cancer-predisposing_syndrome|Familial_cancer_of_breast|Fanconi_anemia,_complementation_group_S|not_specified|Breast_and/or_ovarian_cancer|not_provided	reviewed_by_expert_panel	clinvar: Pathogenic	3.229e-05	0.0001	0	0	0	0	0	0	.	.	.	.	.	.	.	.	0.957	1	1	0	6.66704e-06
Pathogenic	17	43091463	43091466	-	TTGA	rs80357508	BRCA1	exonic	frameshift deletion	BRCA1:NM_007297:exon9:c.3924_3927del:p.N1308Kfs*10,BRCA1:NM_007294:exon10:c.4065_4068del:p.N1355Kfs*10,BRCA1:NM_007300:exon10:c.4065_4068del:p.N1355Kfs*10	.	Pathogenic	InterVar: Pathogenic PVS1=1 PS=[0, 0, 0, 0, 0] PM=[0, 1, 0, 0, 0, 0, 0] PP=[0, 0, 0, 0, 1, 0] BA1=0 BS=[0, 0, 0, 0, 0] BP=[0, 0, 0, 0, 0, 0, 0, 0]	Pathogenic	32713	MONDO:MONDO:0003582,MeSH:D061325,MedGen:C0677776,OMIM:PS604370,Orphanet:ORPHA145|MONDO:MONDO:0007254,MedGen:C0006142,SNOMED_CT:254837009|MONDO:MONDO:0011450,MedGen:C2676676,OMIM:604370|MONDO:MONDO:0015356,MedGen:C0027672,Orphanet:ORPHA140162,SNOMED_CT:699346009|MONDO:MONDO:0016419,MedGen:C0346153,OMIM:114480,Orphanet:ORPHA227535,SNOMED_CT:254843006|MedGen:CN169374|MedGen:CN221562|MedGen:CN517202	Hereditary_breast_and_ovarian_cancer_syndrome|Malignant_tumor_of_breast|Breast-ovarian_cancer,_familial_1|Hereditary_cancer-predisposing_syndrome|Familial_cancer_of_breast|not_specified|Breast_and/or_ovarian_cancer|not_provided	reviewed_by_expert_panel	clinvar: Pathogenic	.	.	.	.	.	.	.	.	.	.	.	.	.	.	.	.	.	1	1	0	6.66704e-06
Pathogenic	17	43091496	43091496	-	T	rs80357711	BRCA1	exonic	frameshift deletion	BRCA1:NM_007297:exon9:c.3894delA:p.E1299Kfs*20,BRCA1:NM_007294:exon10:c.4035delA:p.E1346Kfs*20,BRCA1:NM_007300:exon10:c.4035delA:p.E1346Kfs*20	.	Uncertain significance	InterVar: Uncertain significance PVS1=1 PS=[0, 0, 0, 0, 0] PM=[0, 0, 0, 0, 0, 0, 0] PP=[0, 0, 0, 0, 1, 0] BA1=0 BS=[0, 0, 0, 0, 0] BP=[0, 0, 0, 0, 0, 0, 0, 0]	Pathogenic	46116	MONDO:MONDO:0003582,MeSH:D061325,MedGen:C0677776,OMIM:PS604370,Orphanet:ORPHA145|MONDO:MONDO:0011450,MedGen:C2676676,OMIM:604370|MONDO:MONDO:0015356,MedGen:C0027672,Orphanet:ORPHA140162,SNOMED_CT:699346009|MONDO:MONDO:0016419,MedGen:C0346153,OMIM:114480,Orphanet:ORPHA227535,SNOMED_CT:254843006|MedGen:CN221562|MedGen:CN517202	Hereditary_breast_and_ovarian_cancer_syndrome|Breast-ovarian_cancer,_familial_1|Hereditary_cancer-predisposing_syndrome|Familial_cancer_of_breast|Breast_and/or_ovarian_cancer|not_provided	reviewed_by_expert_panel	clinvar: Pathogenic	0.0002	0	0	0	0	0	0.0005	0	.	.	.	.	.	.	.	.	.	16	16	0	0.000106678
Pathogenic	17	43091567	43091567	A	T	rs80357343	BRCA1	exonic	stopgain	BRCA1:NM_007297:exon9:c.A3823T:p.K1275X,BRCA1:NM_007294:exon10:c.A3964T:p.K1322X,BRCA1:NM_007300:exon10:c.A3964T:p.K1322X	.	Pathogenic	InterVar: Pathogenic PVS1=1 PS=[0, 0, 0, 0, 0] PM=[0, 1, 0, 0, 0, 0, 0] PP=[0, 0, 0, 0, 1, 0] BA1=0 BS=[0, 0, 0, 0, 0] BP=[0, 0, 0, 0, 0, 0, 0, 0]	Pathogenic	69726	MONDO:MONDO:0003582,MeSH:D061325,MedGen:C0677776,OMIM:PS604370,Orphanet:ORPHA145|MONDO:MONDO:0011450,MedGen:C2676676,OMIM:604370|MONDO:MONDO:0015356,MedGen:C0027672,Orphanet:ORPHA140162,SNOMED_CT:699346009	Hereditary_breast_and_ovarian_cancer_syndrome|Breast-ovarian_cancer,_familial_1|Hereditary_cancer-predisposing_syndrome	reviewed_by_expert_panel	clinvar: Pathogenic	.	.	.	.	.	.	.	.	.	.	.	.	.	.	.	.	0.956	1	1	0	6.66704e-06
Pathogenic	17	43091621	43091621	-	C	rs397509117	BRCA1	exonic	frameshift deletion	BRCA1:NM_007297:exon9:c.3769delG:p.E1257Kfs*3,BRCA1:NM_007294:exon10:c.3910delG:p.E1304Kfs*3,BRCA1:NM_007300:exon10:c.3910delG:p.E1304Kfs*3	.	Pathogenic	InterVar: Pathogenic PVS1=1 PS=[0, 0, 0, 0, 0] PM=[0, 1, 0, 0, 0, 0, 0] PP=[0, 0, 0, 0, 1, 0] BA1=0 BS=[0, 0, 0, 0, 0] BP=[0, 0, 0, 0, 0, 0, 0, 0]	Pathogenic	69714	MONDO:MONDO:0011450,MedGen:C2676676,OMIM:604370	Breast-ovarian_cancer,_familial_1	reviewed_by_expert_panel	clinvar: Pathogenic	.	.	.	.	.	.	.	.	.	.	.	.	.	.	.	.	.	1	1	0	6.66704e-06
Pathogenic	17	43091772	43091775	-	AGAC	rs80357868	BRCA1	exonic	frameshift deletion	BRCA1:NM_007297:exon9:c.3615_3618del:p.S1206Rfs*10,BRCA1:NM_007294:exon10:c.3756_3759del:p.S1253Rfs*10,BRCA1:NM_007300:exon10:c.3756_3759del:p.S1253Rfs*10	.	Uncertain significance	InterVar: Uncertain significance PVS1=1 PS=[0, 0, 0, 0, 0] PM=[0, 0, 0, 0, 0, 0, 0] PP=[0, 0, 0, 0, 1, 0] BA1=0 BS=[1, 0, 0, 0, 0] BP=[0, 0, 0, 0, 0, 0, 0, 0]	Pathogenic	32712	Human_Phenotype_Ontology:HP:0100615,MONDO:MONDO:0021068,MeSH:D010051,MedGen:C0919267,OMIM:167000,SNOMED_CT:123843001|MONDO:MONDO:0003582,MeSH:D061325,MedGen:C0677776,OMIM:PS604370,Orphanet:ORPHA145|MONDO:MONDO:0007254,MedGen:C0006142,SNOMED_CT:254837009|MONDO:MONDO:0011450,MedGen:C2676676,OMIM:604370|MONDO:MONDO:0015356,MedGen:C0027672,Orphanet:ORPHA140162,SNOMED_CT:699346009|MONDO:MONDO:0016419,…	Neoplasm_of_ovary|Hereditary_breast_and_ovarian_cancer_syndrome|Malignant_tumor_of_breast|Breast-ovarian_cancer,_familial_1|Hereditary_cancer-predisposing_syndrome|Familial_cancer_of_breast|Breast_and/or_ovarian_cancer|not_provided	reviewed_by_expert_panel	clinvar: Pathogenic	.	.	.	.	.	.	.	.	0.0210	.	.	.	.	.	.	.	.	7	7	0	4.66702e-05
Pathogenic	17	43091827	43091831	-	TTTAC	rs80357609	BRCA1	exonic	frameshift deletion	BRCA1:NM_007297:exon9:c.3559_3563del:p.V1187Qfs*8,BRCA1:NM_007294:exon10:c.3700_3704del:p.V1234Qfs*8,BRCA1:NM_007300:exon10:c.3700_3704del:p.V1234Qfs*8	.	Pathogenic	InterVar: Pathogenic PVS1=1 PS=[0, 0, 0, 0, 0] PM=[0, 1, 0, 0, 0, 0, 0] PP=[0, 0, 0, 0, 1, 0] BA1=0 BS=[0, 0, 0, 0, 0] BP=[0, 0, 0, 0, 0, 0, 0, 0]	Pathogenic	46098	Human_Phenotype_Ontology:HP:0100615,MONDO:MONDO:0021068,MeSH:D010051,MedGen:C0919267,OMIM:167000,SNOMED_CT:123843001|MONDO:MONDO:0003582,MeSH:D061325,MedGen:C0677776,OMIM:PS604370,Orphanet:ORPHA145|MONDO:MONDO:0007254,MedGen:C0006142,SNOMED_CT:254837009|MONDO:MONDO:0011450,MedGen:C2676676,OMIM:604370|MONDO:MONDO:0015356,MedGen:C0027672,Orphanet:ORPHA140162,SNOMED_CT:699346009|MONDO:MONDO:0016419,…	Neoplasm_of_ovary|Hereditary_breast_and_ovarian_cancer_syndrome|Malignant_tumor_of_breast|Breast-ovarian_cancer,_familial_1|Hereditary_cancer-predisposing_syndrome|Familial_cancer_of_breast|not_specified|Breast_and/or_ovarian_cancer|not_provided	reviewed_by_expert_panel	clinvar: Pathogenic	.	.	.	.	.	.	.	.	.	.	.	.	.	.	.	.	.	5	5	0	3.33357e-05
Pathogenic	17	43091894	43091894	-	C	.	BRCA1	exonic	frameshift deletion	BRCA1:NM_007297:exon9:c.3496delG:p.E1166Kfs*22,BRCA1:NM_007294:exon10:c.3637delG:p.E1213Kfs*22,BRCA1:NM_007300:exon10:c.3637delG:p.E1213Kfs*22	.	Pathogenic	InterVar: Pathogenic PVS1=1 PS=[0, 0, 0, 0, 0] PM=[0, 1, 0, 0, 0, 0, 0] PP=[0, 0, 0, 0, 1, 0] BA1=0 BS=[0, 0, 0, 0, 0] BP=[0, 0, 0, 0, 0, 0, 0, 0]	Pathogenic	435129	MONDO:MONDO:0011450,MedGen:C2676676,OMIM:604370|MONDO:MONDO:0015356,MedGen:C0027672,Orphanet:ORPHA140162,SNOMED_CT:699346009	Breast-ovarian_cancer,_familial_1|Hereditary_cancer-predisposing_syndrome	reviewed_by_expert_panel	clinvar: Pathogenic	.	.	.	.	.	.	.	.	.	.	.	.	.	.	.	.	.	1	1	0	6.66704e-06
Pathogenic	17	43091903	43091903	T	-	rs80357729	BRCA1	exonic	frameshift insertion	BRCA1:NM_007297:exon9:c.3486dupA:p.E1163Rfs*9,BRCA1:NM_007294:exon10:c.3627dupA:p.E1210Rfs*9,BRCA1:NM_007300:exon10:c.3627dupA:p.E1210Rfs*9	.	Pathogenic	InterVar: Pathogenic PVS1=1 PS=[0, 0, 0, 0, 0] PM=[0, 1, 0, 0, 0, 0, 0] PP=[0, 0, 0, 0, 1, 0] BA1=0 BS=[0, 0, 0, 0, 0] BP=[0, 0, 0, 0, 0, 0, 0, 0]	Pathogenic	46090	MONDO:MONDO:0003582,MeSH:D061325,MedGen:C0677776,OMIM:PS604370,Orphanet:ORPHA145|MONDO:MONDO:0003874,MedGen:C1335178|MONDO:MONDO:0007254,MedGen:C0006142,SNOMED_CT:254837009|MONDO:MONDO:0011450,MedGen:C2676676,OMIM:604370|MONDO:MONDO:0015356,MedGen:C0027672,Orphanet:ORPHA140162,SNOMED_CT:699346009|MONDO:MONDO:0016419,MedGen:C0346153,OMIM:114480,Orphanet:ORPHA227535,SNOMED_CT:254843006|MedGen:CN517…	Hereditary_breast_and_ovarian_cancer_syndrome|Ovarian_Serous_Surface_Papillary_Adenocarcinoma|Malignant_tumor_of_breast|Breast-ovarian_cancer,_familial_1|Hereditary_cancer-predisposing_syndrome|Familial_cancer_of_breast|not_provided	reviewed_by_expert_panel	clinvar: Pathogenic	.	.	.	.	.	.	.	.	.	.	.	.	.	.	.	.	.	3	3	0	2.00013e-05
Pathogenic	17	43091924	43091924	A	G	rs62625308	BRCA1	exonic	stopgain	BRCA1:NM_007297:exon9:c.C3466T:p.R1156X,BRCA1:NM_007294:exon10:c.C3607T:p.R1203X,BRCA1:NM_007300:exon10:c.C3607T:p.R1203X	.	Pathogenic	InterVar: Pathogenic PVS1=1 PS=[0, 0, 0, 0, 0] PM=[0, 0, 0, 0, 0, 0, 0] PP=[0, 0, 1, 0, 1, 0] BA1=0 BS=[0, 0, 0, 0, 0] BP=[0, 0, 0, 0, 0, 0, 0, 0]	Pathogenic	32710	Human_Phenotype_Ontology:HP:0010623,Human_Phenotype_Ontology:HP:0100013,MONDO:MONDO:0021100,MeSH:D001943,MedGen:C1458155,SNOMED_CT:126926005|Human_Phenotype_Ontology:HP:0100615,MONDO:MONDO:0021068,MeSH:D010051,MedGen:C0919267,OMIM:167000,SNOMED_CT:123843001|MONDO:MONDO:0003582,MeSH:D061325,MedGen:C0677776,OMIM:PS604370,Orphanet:ORPHA145|MONDO:MONDO:0008170,MedGen:C1140680,Orphanet:ORPHA213500|MON…	Breast_neoplasm|Neoplasm_of_ovary|Hereditary_breast_and_ovarian_cancer_syndrome|Ovarian_cancer|Breast-ovarian_cancer,_familial_1|Hereditary_cancer-predisposing_syndrome|Familial_cancer_of_breast|Breast_and/or_ovarian_cancer|not_provided	reviewed_by_expert_panel	clinvar: Pathogenic	.	.	.	.	.	.	.	.	7.7e-05	.	.	.	.	.	.	.	0.942	4	4	0	2.66684e-05
Pathogenic	17	43092197	43092200	-	CTTG	rs80357701	BRCA1	exonic	frameshift deletion	BRCA1:NM_007297:exon9:c.3190_3193del:p.Q1064Nfs*5,BRCA1:NM_007294:exon10:c.3331_3334del:p.Q1111Nfs*5,BRCA1:NM_007300:exon10:c.3331_3334del:p.Q1111Nfs*5	.	Pathogenic	InterVar: Pathogenic PVS1=1 PS=[0, 0, 0, 0, 0] PM=[0, 1, 0, 0, 0, 0, 0] PP=[0, 0, 0, 0, 1, 0] BA1=0 BS=[0, 0, 0, 0, 0] BP=[0, 0, 0, 0, 0, 0, 0, 0]	Pathogenic	46079	Human_Phenotype_Ontology:HP:0010623,Human_Phenotype_Ontology:HP:0100013,MONDO:MONDO:0021100,MeSH:D001943,MedGen:C1458155,SNOMED_CT:126926005|MONDO:MONDO:0003582,MeSH:D061325,MedGen:C0677776,OMIM:PS604370,Orphanet:ORPHA145|MONDO:MONDO:0007254,MedGen:C0006142,SNOMED_CT:254837009|MONDO:MONDO:0011450,MedGen:C2676676,OMIM:604370|MONDO:MONDO:0015356,MedGen:C0027672,Orphanet:ORPHA140162,SNOMED_CT:699346…	Breast_neoplasm|Hereditary_breast_and_ovarian_cancer_syndrome|Malignant_tumor_of_breast|Breast-ovarian_cancer,_familial_1|Hereditary_cancer-predisposing_syndrome|Breast_and/or_ovarian_cancer|not_provided	reviewed_by_expert_panel	clinvar: Pathogenic	.	.	.	.	.	.	.	.	.	.	.	.	.	.	.	.	.	3	3	0	2.00013e-05
Pathogenic	17	43092273	43092273	-	T	.	BRCA1	exonic	frameshift deletion	BRCA1:NM_007297:exon9:c.3117delA:p.V1041Ffs*21,BRCA1:NM_007294:exon10:c.3258delA:p.V1088Ffs*21,BRCA1:NM_007300:exon10:c.3258delA:p.V1088Ffs*21	.	Pathogenic	InterVar: Pathogenic PVS1=1 PS=[0, 0, 0, 0, 0] PM=[0, 1, 0, 0, 0, 0, 0] PP=[0, 0, 0, 0, 1, 0] BA1=0 BS=[0, 0, 0, 0, 0] BP=[0, 0, 0, 0, 0, 0, 0, 0]	Pathogenic	261757	MONDO:MONDO:0011450,MedGen:C2676676,OMIM:604370	Breast-ovarian_cancer,_familial_1	reviewed_by_expert_panel	clinvar: Pathogenic	.	.	.	.	.	.	.	.	.	.	.	.	.	.	.	.	.	1	1	0	6.66704e-06
Pathogenic	17	43092302	43092303	-	CT	rs80357635	BRCA1	exonic	frameshift deletion	BRCA1:NM_007297:exon9:c.3087_3088del:p.G1030Afs*8,BRCA1:NM_007294:exon10:c.3228_3229del:p.G1077Afs*8,BRCA1:NM_007300:exon10:c.3228_3229del:p.G1077Afs*8	.	Pathogenic	InterVar: Pathogenic PVS1=1 PS=[0, 0, 0, 0, 0] PM=[0, 1, 0, 0, 0, 0, 0] PP=[0, 0, 0, 0, 1, 0] BA1=0 BS=[0, 0, 0, 0, 0] BP=[0, 0, 0, 0, 0, 0, 0, 0]	Pathogenic	46072	MONDO:MONDO:0003582,MeSH:D061325,MedGen:C0677776,OMIM:PS604370,Orphanet:ORPHA145|MONDO:MONDO:0011450,MedGen:C2676676,OMIM:604370|MONDO:MONDO:0015356,MedGen:C0027672,Orphanet:ORPHA140162,SNOMED_CT:699346009|MONDO:MONDO:0016419,MedGen:C0346153,OMIM:114480,Orphanet:ORPHA227535,SNOMED_CT:254843006|MedGen:CN517202	Hereditary_breast_and_ovarian_cancer_syndrome|Breast-ovarian_cancer,_familial_1|Hereditary_cancer-predisposing_syndrome|Familial_cancer_of_breast|not_provided	reviewed_by_expert_panel	clinvar: Pathogenic	.	.	.	.	.	.	.	.	.	.	.	.	.	.	.	.	.	1	1	0	6.66704e-06
Pathogenic	17	43092388	43092388	-	C	.	BRCA1	exonic	frameshift deletion	BRCA1:NM_007297:exon9:c.3002delG:p.G1001Vfs*14,BRCA1:NM_007294:exon10:c.3143delG:p.G1048Vfs*14,BRCA1:NM_007300:exon10:c.3143delG:p.G1048Vfs*14	.	Pathogenic	InterVar: Pathogenic PVS1=1 PS=[0, 0, 0, 0, 0] PM=[0, 1, 0, 0, 0, 0, 0] PP=[0, 0, 0, 0, 1, 0] BA1=0 BS=[0, 0, 0, 0, 0] BP=[0, 0, 0, 0, 0, 0, 0, 0]	Pathogenic	261765	MONDO:MONDO:0011450,MedGen:C2676676,OMIM:604370|MONDO:MONDO:0015356,MedGen:C0027672,Orphanet:ORPHA140162,SNOMED_CT:699346009	Breast-ovarian_cancer,_familial_1|Hereditary_cancer-predisposing_syndrome	reviewed_by_expert_panel	clinvar: Pathogenic	.	.	.	.	.	.	.	.	.	.	.	.	.	.	.	.	.	1	1	0	6.66704e-06
Pathogenic	17	43092881	43092881	TGCC	-	.	BRCA1	exonic	frameshift insertion	BRCA1:NM_007297:exon9:c.2508_2509insGGCA:p.T837Gfs*20,BRCA1:NM_007294:exon10:c.2649_2650insGGCA:p.T884Gfs*20,BRCA1:NM_007300:exon10:c.2649_2650insGGCA:p.T884Gfs*20	.	Pathogenic	InterVar: Pathogenic PVS1=1 PS=[0, 0, 0, 0, 0] PM=[0, 1, 0, 0, 0, 0, 0] PP=[0, 0, 0, 0, 1, 0] BA1=0 BS=[0, 0, 0, 0, 0] BP=[0, 0, 0, 0, 0, 0, 0, 0]	Pathogenic	249126	.|MONDO:MONDO:0003582,MeSH:D061325,MedGen:C0677776,OMIM:PS604370,Orphanet:ORPHA145|MONDO:MONDO:0011450,MedGen:C2676676,OMIM:604370	Familial_breast_and_ovarian_cancer|Hereditary_breast_and_ovarian_cancer_syndrome|Breast-ovarian_cancer,_familial_1	reviewed_by_expert_panel	clinvar: Pathogenic	.	.	.	.	.	.	.	.	.	.	.	.	.	.	.	.	.	1	1	0	6.66704e-06
Pathogenic	17	43093313	43093313	T	-	rs80357802	BRCA1	exonic	frameshift insertion	BRCA1:NM_007297:exon9:c.2076dupA:p.V693Sfs*3,BRCA1:NM_007294:exon10:c.2217dupA:p.V740Sfs*3,BRCA1:NM_007300:exon10:c.2217dupA:p.V740Sfs*3	.	Pathogenic	InterVar: Pathogenic PVS1=1 PS=[0, 0, 0, 0, 0] PM=[0, 1, 0, 0, 0, 0, 0] PP=[0, 0, 0, 0, 1, 0] BA1=0 BS=[0, 0, 0, 0, 0] BP=[0, 0, 0, 0, 0, 0, 0, 0]	Pathogenic	131086	MONDO:MONDO:0003582,MeSH:D061325,MedGen:C0677776,OMIM:PS604370,Orphanet:ORPHA145|MONDO:MONDO:0011450,MedGen:C2676676,OMIM:604370|MONDO:MONDO:0015356,MedGen:C0027672,Orphanet:ORPHA140162,SNOMED_CT:699346009	Hereditary_breast_and_ovarian_cancer_syndrome|Breast-ovarian_cancer,_familial_1|Hereditary_cancer-predisposing_syndrome	reviewed_by_expert_panel	clinvar: Pathogenic	.	.	.	.	.	.	.	.	.	.	.	.	.	.	.	.	.	1	1	0	6.66704e-06
Pathogenic	17	43093570	43093570	-	T	rs80357522	BRCA1	exonic	frameshift deletion	BRCA1:NM_007297:exon9:c.1820delA:p.K607Sfs*47,BRCA1:NM_007294:exon10:c.1961delA:p.K654Sfs*47,BRCA1:NM_007300:exon10:c.1961delA:p.K654Sfs*47	.	Uncertain significance	InterVar: Uncertain significance PVS1=1 PS=[0, 0, 0, 0, 0] PM=[0, 0, 0, 0, 0, 0, 0] PP=[0, 0, 0, 0, 1, 0] BA1=0 BS=[0, 0, 0, 0, 0] BP=[0, 0, 0, 0, 0, 0, 0, 0]	Pathogenic	45994	Human_Phenotype_Ontology:HP:0010623,Human_Phenotype_Ontology:HP:0100013,MONDO:MONDO:0021100,MeSH:D001943,MedGen:C1458155,SNOMED_CT:126926005|MONDO:MONDO:0003582,MeSH:D061325,MedGen:C0677776,OMIM:PS604370,Orphanet:ORPHA145|MONDO:MONDO:0007254,MedGen:C0006142,SNOMED_CT:254837009|MONDO:MONDO:0011450,MedGen:C2676676,OMIM:604370|MONDO:MONDO:0015356,MedGen:C0027672,Orphanet:ORPHA140162,SNOMED_CT:699346…	Breast_neoplasm|Hereditary_breast_and_ovarian_cancer_syndrome|Malignant_tumor_of_breast|Breast-ovarian_cancer,_familial_1|Hereditary_cancer-predisposing_syndrome|Infiltrating_duct_carcinoma_of_breast|not_provided	reviewed_by_expert_panel	clinvar: Pathogenic	3.232e-05	0	0	0	0	0	6.673e-05	0	.	.	.	.	.	.	.	.	.	14	14	0	9.33427e-05
VUS	17	43093621	43093630	-	GTACAATTAG	.	BRCA1	exonic	frameshift deletion	BRCA1:NM_007297:exon9:c.1760_1769del:p.P587Lfs*14,BRCA1:NM_007294:exon10:c.1901_1910del:p.P634Lfs*14,BRCA1:NM_007300:exon10:c.1901_1910del:p.P634Lfs*14	.	Pathogenic	InterVar: Pathogenic PVS1=1 PS=[0, 0, 0, 0, 0] PM=[0, 1, 0, 0, 0, 0, 0] PP=[0, 0, 0, 0, 1, 0] BA1=0 BS=[0, 0, 0, 0, 0] BP=[0, 0, 0, 0, 0, 0, 0, 0]	Pathogenic	618659	MONDO:MONDO:0015356,MedGen:C0027672,Orphanet:ORPHA140162,SNOMED_CT:699346009	Hereditary_cancer-predisposing_syndrome	criteria_provided,_single_submitter	clinvar: Pathogenic	.	.	.	.	.	.	.	.	.	.	.	.	.	.	.	.	.	1	1	0	6.66704e-06
Pathogenic	17	43093844	43093844	A	G	rs80356898	BRCA1	exonic	stopgain	BRCA1:NM_007297:exon9:c.C1546T:p.Q516X,BRCA1:NM_007294:exon10:c.C1687T:p.Q563X,BRCA1:NM_007300:exon10:c.C1687T:p.Q563X	.	Pathogenic	InterVar: Pathogenic PVS1=1 PS=[0, 0, 0, 0, 0] PM=[0, 1, 0, 0, 0, 0, 0] PP=[0, 0, 1, 0, 1, 0] BA1=0 BS=[0, 0, 0, 0, 0] BP=[0, 0, 0, 0, 0, 0, 0, 0]	Pathogenic	45982	Human_Phenotype_Ontology:HP:0003002,MONDO:MONDO:0004989,MedGen:C0678222|Human_Phenotype_Ontology:HP:0100615,MONDO:MONDO:0021068,MeSH:D010051,MedGen:C0919267,OMIM:167000,SNOMED_CT:123843001|MONDO:MONDO:0003582,MeSH:D061325,MedGen:C0677776,OMIM:PS604370,Orphanet:ORPHA145|MONDO:MONDO:0008170,MedGen:C1140680,Orphanet:ORPHA213500|MONDO:MONDO:0011450,MedGen:C2676676,OMIM:604370|MONDO:MONDO:0013685,MedG…	Breast_carcinoma|Neoplasm_of_ovary|Hereditary_breast_and_ovarian_cancer_syndrome|Ovarian_cancer|Breast-ovarian_cancer,_familial_1|Pancreatic_cancer_4|Hereditary_cancer-predisposing_syndrome|Familial_cancer_of_breast|Fanconi_anemia,_complementation_group_S|Breast_and/or_ovarian_cancer|none_provided|not_provided	reviewed_by_expert_panel	clinvar: Pathogenic	.	.	.	.	.	.	.	.	.	.	.	.	.	.	.	.	0.966	3	3	0	2.00013e-05
Pathogenic	17	43093919	43093919	A	G	rs80356893	BRCA1	exonic	stopgain	BRCA1:NM_007297:exon9:c.C1471T:p.Q491X,BRCA1:NM_007294:exon10:c.C1612T:p.Q538X,BRCA1:NM_007300:exon10:c.C1612T:p.Q538X	.	Pathogenic	InterVar: Pathogenic PVS1=1 PS=[0, 0, 0, 0, 0] PM=[0, 1, 0, 0, 0, 0, 0] PP=[0, 0, 1, 0, 1, 0] BA1=0 BS=[0, 0, 0, 0, 0] BP=[0, 0, 0, 0, 0, 0, 0, 0]	Pathogenic	68976	MONDO:MONDO:0003582,MeSH:D061325,MedGen:C0677776,OMIM:PS604370,Orphanet:ORPHA145|MONDO:MONDO:0011450,MedGen:C2676676,OMIM:604370|MONDO:MONDO:0015356,MedGen:C0027672,Orphanet:ORPHA140162,SNOMED_CT:699346009|MedGen:CN169374|MedGen:CN517202	Hereditary_breast_and_ovarian_cancer_syndrome|Breast-ovarian_cancer,_familial_1|Hereditary_cancer-predisposing_syndrome|not_specified|not_provided	reviewed_by_expert_panel	clinvar: Pathogenic	.	.	.	.	.	.	.	.	.	.	.	.	.	.	.	.	0.946	2	2	0	1.33341e-05
Pathogenic	17	43094021	43094021	-	G	rs80357908	BRCA1	exonic	frameshift deletion	BRCA1:NM_007297:exon9:c.1369delC:p.R457Vfs*28,BRCA1:NM_007294:exon10:c.1510delC:p.R504Vfs*28,BRCA1:NM_007300:exon10:c.1510delC:p.R504Vfs*28	.	Pathogenic	InterVar: Pathogenic PVS1=1 PS=[0, 0, 0, 0, 0] PM=[0, 1, 0, 0, 0, 0, 0] PP=[0, 0, 0, 0, 1, 0] BA1=0 BS=[0, 0, 0, 0, 0] BP=[0, 0, 0, 0, 0, 0, 0, 0]	Pathogenic	45974	MONDO:MONDO:0003582,MeSH:D061325,MedGen:C0677776,OMIM:PS604370,Orphanet:ORPHA145|MONDO:MONDO:0011450,MedGen:C2676676,OMIM:604370|MONDO:MONDO:0015356,MedGen:C0027672,Orphanet:ORPHA140162,SNOMED_CT:699346009|MedGen:CN221562|MedGen:CN517202	Hereditary_breast_and_ovarian_cancer_syndrome|Breast-ovarian_cancer,_familial_1|Hereditary_cancer-predisposing_syndrome|Breast_and/or_ovarian_cancer|not_provided	reviewed_by_expert_panel	clinvar: Pathogenic	.	.	.	.	.	.	.	.	.	.	.	.	.	.	.	.	.	4	4	0	2.66684e-05
Pathogenic	17	43094023	43094027	-	TTTAA	rs80357888	BRCA1	exonic	frameshift deletion	BRCA1:NM_007297:exon9:c.1363_1367del:p.L455Afs*2,BRCA1:NM_007294:exon10:c.1504_1508del:p.L502Afs*2,BRCA1:NM_007300:exon10:c.1504_1508del:p.L502Afs*2	.	Pathogenic	InterVar: Pathogenic PVS1=1 PS=[0, 0, 0, 0, 0] PM=[0, 1, 0, 0, 0, 0, 0] PP=[0, 0, 0, 0, 1, 0] BA1=0 BS=[0, 0, 0, 0, 0] BP=[0, 0, 0, 0, 0, 0, 0, 0]	Pathogenic	45973	Human_Phenotype_Ontology:HP:0100621,MONDO:MONDO:0003002,MedGen:C0013377|MONDO:MONDO:0003582,MeSH:D061325,MedGen:C0677776,OMIM:PS604370,Orphanet:ORPHA145|MONDO:MONDO:0007254,MedGen:C0006142,SNOMED_CT:254837009|MONDO:MONDO:0011450,MedGen:C2676676,OMIM:604370|MONDO:MONDO:0015356,MedGen:C0027672,Orphanet:ORPHA140162,SNOMED_CT:699346009|MONDO:MONDO:0016419,MedGen:C0346153,OMIM:114480,Orphanet:ORPHA227…	Dysgerminoma|Hereditary_breast_and_ovarian_cancer_syndrome|Malignant_tumor_of_breast|Breast-ovarian_cancer,_familial_1|Hereditary_cancer-predisposing_syndrome|Familial_cancer_of_breast|bilateral_breast_cancer|not_provided	reviewed_by_expert_panel	clinvar: Pathogenic	.	.	.	.	.	.	.	.	.	.	.	.	.	.	.	.	.	4	4	0	2.66684e-05
Pathogenic	17	43094279	43094279	A	C	rs80357083	BRCA1	exonic	stopgain	BRCA1:NM_007297:exon9:c.G1111T:p.E371X,BRCA1:NM_007294:exon10:c.G1252T:p.E418X,BRCA1:NM_007300:exon10:c.G1252T:p.E418X	.	Pathogenic	InterVar: Pathogenic PVS1=1 PS=[0, 0, 0, 0, 0] PM=[0, 1, 0, 0, 0, 0, 0] PP=[0, 0, 0, 0, 1, 0] BA1=0 BS=[0, 0, 0, 0, 0] BP=[0, 0, 0, 0, 0, 0, 0, 0]	Pathogenic	68843	MONDO:MONDO:0011450,MedGen:C2676676,OMIM:604370|MONDO:MONDO:0015356,MedGen:C0027672,Orphanet:ORPHA140162,SNOMED_CT:699346009	Breast-ovarian_cancer,_familial_1|Hereditary_cancer-predisposing_syndrome	reviewed_by_expert_panel	clinvar: Pathogenic	.	.	.	.	.	.	.	.	.	.	.	.	.	.	.	.	0.847	1	1	0	6.66704e-06
Pathogenic	17	43094685	43094688	-	TGAG	rs80357919	BRCA1	exonic	frameshift deletion	BRCA1:NM_007297:exon9:c.702_705del:p.S235Yfs*15,BRCA1:NM_007294:exon10:c.843_846del:p.S282Yfs*15,BRCA1:NM_007300:exon10:c.843_846del:p.S282Yfs*15	.	Pathogenic	InterVar: Pathogenic PVS1=1 PS=[0, 0, 0, 0, 0] PM=[0, 1, 0, 0, 0, 0, 0] PP=[0, 0, 0, 0, 1, 0] BA1=0 BS=[0, 0, 0, 0, 0] BP=[0, 0, 0, 0, 0, 0, 0, 0]	Pathogenic	32722	MONDO:MONDO:0003582,MeSH:D061325,MedGen:C0677776,OMIM:PS604370,Orphanet:ORPHA145|MONDO:MONDO:0011450,MedGen:C2676676,OMIM:604370|MONDO:MONDO:0015356,MedGen:C0027672,Orphanet:ORPHA140162,SNOMED_CT:699346009|MedGen:CN221562|MedGen:CN517202	Hereditary_breast_and_ovarian_cancer_syndrome|Breast-ovarian_cancer,_familial_1|Hereditary_cancer-predisposing_syndrome|Breast_and/or_ovarian_cancer|not_provided	reviewed_by_expert_panel	clinvar: Pathogenic	.	.	.	.	.	.	.	.	.	.	.	.	.	.	.	.	.	2	2	0	1.33341e-05
Pathogenic	17	43094768	43094768	A	C	rs80357009	BRCA1	exonic	stopgain	BRCA1:NM_007297:exon9:c.G622T:p.E208X,BRCA1:NM_007298:exon9:c.G763T:p.E255X,BRCA1:NM_007294:exon10:c.G763T:p.E255X,BRCA1:NM_007299:exon10:c.G763T:p.E255X,BRCA1:NM_007300:exon10:c.G763T:p.E255X	.	Pathogenic	InterVar: Pathogenic PVS1=1 PS=[0, 0, 0, 0, 0] PM=[0, 1, 0, 0, 0, 0, 0] PP=[0, 0, 1, 0, 1, 0] BA1=0 BS=[0, 0, 0, 0, 0] BP=[0, 0, 0, 0, 0, 0, 0, 0]	Pathogenic	70360	MONDO:MONDO:0011450,MedGen:C2676676,OMIM:604370|MONDO:MONDO:0015356,MedGen:C0027672,Orphanet:ORPHA140162,SNOMED_CT:699346009	Breast-ovarian_cancer,_familial_1|Hereditary_cancer-predisposing_syndrome	reviewed_by_expert_panel	clinvar: Pathogenic	.	.	.	.	.	.	.	.	.	.	.	.	.	.	.	.	0.954	1	1	0	6.66704e-06
Pathogenic	17	43104228	43104228	-	T	.	BRCA1	exonic	frameshift deletion	BRCA1:NM_007297:exon5:c.194delA:p.N65Ifs*7,BRCA1:NM_007298:exon5:c.335delA:p.N112Ifs*7,BRCA1:NM_007294:exon6:c.335delA:p.N112Ifs*7,BRCA1:NM_007299:exon6:c.335delA:p.N112Ifs*7,BRCA1:NM_007300:exon6:c.335delA:p.N112Ifs*7	.	Pathogenic	InterVar: Pathogenic PVS1=1 PS=[0, 0, 0, 0, 0] PM=[0, 1, 0, 0, 0, 0, 0] PP=[0, 0, 0, 0, 1, 0] BA1=0 BS=[0, 0, 0, 0, 0] BP=[0, 0, 0, 0, 0, 0, 0, 0]	Pathogenic	262006	MONDO:MONDO:0011450,MedGen:C2676676,OMIM:604370	Breast-ovarian_cancer,_familial_1	reviewed_by_expert_panel	clinvar: Pathogenic	.	.	.	.	.	.	.	.	.	.	.	.	.	.	.	.	.	1	1	0	6.66704e-06
Pathogenic	17	43106455	43106455	T	C	rs80358042	BRCA1	splicing	.	.	NM_007298:exon3:c.212+1G>A;NM_007297:exon3:c.71+1G>A;NM_007294:exon4:c.212+1G>A;NM_007299:exon4:c.212+1G>A;NM_007300:exon4:c.212+1G>A	Pathogenic	InterVar: Pathogenic PVS1=1 PS=[0, 0, 0, 0, 0] PM=[0, 1, 0, 0, 0, 0, 0] PP=[0, 0, 1, 0, 1, 0] BA1=0 BS=[0, 0, 0, 0, 0] BP=[0, 0, 0, 0, 0, 0, 0, 0]	Pathogenic	46002	MONDO:MONDO:0003582,MeSH:D061325,MedGen:C0677776,OMIM:PS604370,Orphanet:ORPHA145|MONDO:MONDO:0011450,MedGen:C2676676,OMIM:604370|MONDO:MONDO:0015356,MedGen:C0027672,Orphanet:ORPHA140162,SNOMED_CT:699346009|MedGen:CN221562|MedGen:CN517202	Hereditary_breast_and_ovarian_cancer_syndrome|Breast-ovarian_cancer,_familial_1|Hereditary_cancer-predisposing_syndrome|Breast_and/or_ovarian_cancer|not_provided	reviewed_by_expert_panel	clinvar: Pathogenic	.	.	.	.	.	.	.	.	.	.	.	.	.	.	.	.	0.928	1	1	0	6.66704e-06
Pathogenic	17	43106487	43106487	C	A	rs28897672	BRCA1	exonic	nonsynonymous SNV	BRCA1:NM_007297:exon3:c.T40G:p.C14G,BRCA1:NM_007298:exon3:c.T181G:p.C61G,BRCA1:NM_007294:exon4:c.T181G:p.C61G,BRCA1:NM_007299:exon4:c.T181G:p.C61G,BRCA1:NM_007300:exon4:c.T181G:p.C61G	.	Likely pathogenic	InterVar: Likely pathogenic PVS1=0 PS=[0, 0, 0, 0, 0] PM=[1, 1, 0, 0, 0, 0, 0] PP=[0, 0, 1, 0, 1, 0] BA1=0 BS=[0, 0, 0, 0, 0] BP=[1, 0, 0, 0, 0, 0, 0, 0]	Pathogenic	32700	Human_Phenotype_Ontology:HP:0003002,MONDO:MONDO:0004989,MedGen:C0678222|Human_Phenotype_Ontology:HP:0010623,Human_Phenotype_Ontology:HP:0100013,MONDO:MONDO:0021100,MeSH:D001943,MedGen:C1458155,SNOMED_CT:126926005|Human_Phenotype_Ontology:HP:0100615,MONDO:MONDO:0021068,MeSH:D010051,MedGen:C0919267,OMIM:167000,SNOMED_CT:123843001|MONDO:MONDO:0003582,MeSH:D061325,MedGen:C0677776,OMIM:PS604370,Orphan…	Breast_carcinoma|Breast_neoplasm|Neoplasm_of_ovary|Hereditary_breast_and_ovarian_cancer_syndrome|Breast-ovarian_cancer,_familial_1|Pancreatic_cancer_4|Hereditary_cancer-predisposing_syndrome|Familial_cancer_of_breast|Fanconi_anemia,_complementation_group_S|Breast_and/or_ovarian_cancer|none_provided|not_provided	reviewed_by_expert_panel	clinvar: Pathogenic	.	.	.	.	.	.	.	.	.	.	D	B	D	D	D	0.990	0.779	23	23	0	0.000153353
Pathogenic	17	43106508	43106508	A	G	rs80356864	BRCA1	exonic	stopgain	BRCA1:NM_007297:exon3:c.C19T:p.Q7X,BRCA1:NM_007298:exon3:c.C160T:p.Q54X,BRCA1:NM_007294:exon4:c.C160T:p.Q54X,BRCA1:NM_007299:exon4:c.C160T:p.Q54X,BRCA1:NM_007300:exon4:c.C160T:p.Q54X	.	Pathogenic	InterVar: Pathogenic PVS1=1 PS=[0, 0, 0, 0, 0] PM=[0, 1, 0, 0, 0, 0, 0] PP=[0, 0, 1, 0, 1, 0] BA1=0 BS=[0, 0, 0, 0, 0] BP=[0, 0, 0, 0, 0, 0, 0, 0]	Pathogenic	68974	MONDO:MONDO:0011450,MedGen:C2676676,OMIM:604370|MONDO:MONDO:0015356,MedGen:C0027672,Orphanet:ORPHA140162,SNOMED_CT:699346009	Breast-ovarian_cancer,_familial_1|Hereditary_cancer-predisposing_syndrome	reviewed_by_expert_panel	clinvar: Pathogenic	.	.	.	.	.	.	.	.	.	.	.	.	.	.	.	.	0.970	1	1	0	6.66704e-06
Pathogenic	17	43124028	43124029	-	CT	rs386833395	BRCA1	exonic	frameshift deletion	BRCA1:NM_007298:exon1:c.68_69del:p.E23Vfs*17,BRCA1:NM_007294:exon2:c.68_69del:p.E23Vfs*17,BRCA1:NM_007299:exon2:c.68_69del:p.E23Vfs*17,BRCA1:NM_007300:exon2:c.68_69del:p.E23Vfs*17	.	Uncertain significance	InterVar: Uncertain significance PVS1=1 PS=[0, 0, 0, 0, 0] PM=[0, 0, 0, 0, 0, 0, 0] PP=[0, 0, 0, 0, 1, 0] BA1=0 BS=[0, 0, 0, 0, 0] BP=[0, 0, 0, 0, 0, 0, 0, 0]	Pathogenic	32701	Human_Phenotype_Ontology:HP:0100615,MONDO:MONDO:0021068,MeSH:D010051,MedGen:C0919267,OMIM:167000,SNOMED_CT:123843001|MONDO:MONDO:0003582,MeSH:D061325,MedGen:C0677776,OMIM:PS604370,Orphanet:ORPHA145|MONDO:MONDO:0007254,MedGen:C0006142,SNOMED_CT:254837009|MONDO:MONDO:0011450,MedGen:C2676676,OMIM:604370|MONDO:MONDO:0013685,MedGen:C3280442,OMIM:614320|MONDO:MONDO:0015356,MedGen:C0027672,Orphanet:ORPH…	Neoplasm_of_ovary|Hereditary_breast_and_ovarian_cancer_syndrome|Malignant_tumor_of_breast|Breast-ovarian_cancer,_familial_1|Pancreatic_cancer_4|Hereditary_cancer-predisposing_syndrome|Familial_cancer_of_breast|Breast_and/or_ovarian_cancer|none_provided|not_provided	reviewed_by_expert_panel	clinvar: Pathogenic	3.229e-05	0	0	0.0033	0	0	0	0	.	.	.	.	.	.	.	.	.	3	3	0	2.00013e-05
Pathogenic	18	51078306	51078306	G	A	rs281875322	SMAD4	exonic	nonsynonymous SNV	SMAD4:NM_005359:exon12:c.A1498G:p.I500V	.	Likely pathogenic	InterVar: Likely pathogenic PVS1=0 PS=[0, 0, 0, 0, 0] PM=[1, 1, 0, 0, 0, 0, 0] PP=[0, 0, 1, 0, 1, 0] BA1=0 BS=[0, 0, 0, 0, 0] BP=[0, 0, 0, 0, 0, 0, 0, 0]	Pathogenic	39106	Human_Phenotype_Ontology:HP:0000730,Human_Phenotype_Ontology:HP:0001249,Human_Phenotype_Ontology:HP:0001267,Human_Phenotype_Ontology:HP:0001286,Human_Phenotype_Ontology:HP:0002122,Human_Phenotype_Ontology:HP:0002192,Human_Phenotype_Ontology:HP:0002316,Human_Phenotype_Ontology:HP:0002382,Human_Phenotype_Ontology:HP:0002386,Human_Phenotype_Ontology:HP:0002402,Human_Phenotype_Ontology:HP:0002458,Hum…	Intellectual_disability|Carcinoma_of_pancreas|Myhre_syndrome|Generalized_juvenile_polyposis/juvenile_polyposis_coli|Juvenile_polyposis/hereditary_hemorrhagic_telangiectasia_syndrome|Inborn_genetic_diseases|not_provided	criteria_provided,_multiple_submitters,_no_conflicts	clinvar: Pathogenic	.	.	.	.	.	.	.	.	.	.	D	D	D	D	D	0.898	0.574	1	1	0	6.66704e-06
Likely_pathogenic	22	29636877	29636877	C	G	.	NF2	splicing	.	.	NM_016418:exon2:c.240+1G>C;NM_181833:exon2:c.240+1G>C;NM_000268:exon2:c.240+1G>C;NM_181832:exon2:c.240+1G>C;NM_181829:exon2:c.240+1G>C;NM_181825:exon2:c.240+1G>C	Pathogenic	InterVar: Pathogenic PVS1=1 PS=[0, 0, 0, 0, 0] PM=[0, 1, 0, 0, 0, 0, 0] PP=[0, 0, 1, 0, 1, 0] BA1=0 BS=[0, 0, 0, 0, 0] BP=[0, 0, 0, 0, 0, 0, 0, 0]	Pathogenic	851914	MONDO:MONDO:0007039,MedGen:C0027832,OMIM:101000,Orphanet:ORPHA637,SNOMED_CT:92503002	Neurofibromatosis,_type_2	criteria_provided,_single_submitter	clinvar: Pathogenic	.	.	.	.	.	.	.	.	.	.	.	.	.	.	.	.	0.951	1	1	0	6.66704e-06
VUS	10	43118392	43118392	T	G	rs78014899	RET	exonic	nonsynonymous SNV	RET:NM_001355216:exon10:c.G1542T:p.E514D,RET:NM_020630:exon13:c.G2304T:p.E768D,RET:NM_020975:exon13:c.G2304T:p.E768D	.	Likely pathogenic	InterVar: Likely pathogenic PVS1=0 PS=[1, 0, 0, 0, 0] PM=[1, 1, 0, 0, 0, 0, 0] PP=[0, 0, 0, 0, 0, 0] BA1=0 BS=[0, 0, 0, 0, 0] BP=[0, 0, 0, 0, 0, 0, 0, 0]	.	.	.	.	.	clinvar: UNK	.	.	.	.	.	.	.	.	.	.	T	D	D	T	D	0.898	0.537	1	1	0	6.66704e-06
VUS	10	43118458	43118458	T	G	rs75030001	RET	exonic	nonsynonymous SNV	RET:NM_001355216:exon10:c.G1608T:p.L536F,RET:NM_020630:exon13:c.G2370T:p.L790F,RET:NM_020975:exon13:c.G2370T:p.L790F	.	Likely pathogenic	InterVar: Likely pathogenic PVS1=0 PS=[1, 0, 0, 0, 0] PM=[1, 1, 0, 0, 0, 0, 0] PP=[0, 0, 0, 0, 0, 0] BA1=0 BS=[0, 0, 0, 0, 0] BP=[0, 0, 0, 0, 0, 0, 0, 0]	.	.	.	.	.	clinvar: UNK	.	.	.	.	.	.	.	.	.	0.000199681	D	D	D	D	D	0.908	0.433	1	1	0	6.66704e-06
VUS	1	17027819	17027822	-	AAAT	.	SDHB	exonic	stopgain	SDHB:NM_003000:exon5:c.467_470del:p.Y156*	.	Likely pathogenic	InterVar: Likely pathogenic PVS1=1 PS=[0, 0, 0, 0, 0] PM=[0, 1, 0, 0, 0, 0, 0] PP=[0, 0, 0, 0, 0, 0] BA1=0 BS=[0, 0, 0, 0, 0] BP=[0, 0, 0, 0, 0, 0, 0, 0]	.	.	.	.	.	clinvar: UNK	.	.	.	.	.	.	.	.	.	.	.	.	.	.	.	.	.	1	1	0	6.66704e-06
VUS	1	17028605	17028605	T	C	.	SDHB	exonic	nonsynonymous SNV	SDHB:NM_003000:exon4:c.G418A:p.V140I	.	Likely pathogenic	InterVar: Likely pathogenic PVS1=0 PS=[0, 0, 0, 0, 0] PM=[1, 1, 0, 0, 1, 0, 0] PP=[0, 0, 1, 0, 0, 0] BA1=0 BS=[0, 0, 0, 0, 0] BP=[0, 0, 0, 0, 0, 0, 0, 0]	.	.	.	.	.	clinvar: UNK	.	.	.	.	.	.	.	.	.	.	T	P	D	D	D	0.804	0.470	1	1	0	6.66704e-06
VUS	1	45331234	45331234	T	C	.	MUTYH	exonic	stopgain	MUTYH:NM_001350650:exon13:c.G995A:p.W332X,MUTYH:NM_001350651:exon13:c.G995A:p.W332X,MUTYH:NM_001048171:exon14:c.G1340A:p.W447X,MUTYH:NM_001048172:exon14:c.G1343A:p.W448X,MUTYH:NM_001048173:exon14:c.G1340A:p.W447X,MUTYH:NM_001048174:exon14:c.G1340A:p.W447X,MUTYH:NM_001128425:exon14:c.G1424A:p.W475X,MUTYH:NM_001293190:exon14:c.G1385A:p.W462X,MUTYH:NM_001293191:exon14:c.G1373A:p.W458X,MUTYH:NM_00129…	.	Pathogenic	InterVar: Pathogenic PVS1=1 PS=[0, 0, 0, 0, 0] PM=[0, 1, 0, 0, 0, 0, 0] PP=[0, 0, 1, 0, 0, 0] BA1=0 BS=[0, 0, 0, 0, 0] BP=[0, 0, 0, 0, 0, 0, 0, 0]	.	.	.	.	.	clinvar: UNK	.	.	.	.	.	.	.	.	.	.	.	.	.	.	.	.	0.975	15	15	0	0.00010001
VUS	1	45331246	45331249	-	GGTG	.	MUTYH	exonic	frameshift deletion	MUTYH:NM_001350650:exon13:c.980_983del:p.P327Qfs*6,MUTYH:NM_001350651:exon13:c.980_983del:p.P327Qfs*6,MUTYH:NM_001048171:exon14:c.1325_1328del:p.P442Qfs*6,MUTYH:NM_001048172:exon14:c.1328_1331del:p.P443Qfs*6,MUTYH:NM_001048173:exon14:c.1325_1328del:p.P442Qfs*6,MUTYH:NM_001048174:exon14:c.1325_1328del:p.P442Qfs*6,MUTYH:NM_001128425:exon14:c.1409_1412del:p.P470Qfs*6,MUTYH:NM_001293190:exon14:c.1370…	.	Likely pathogenic	InterVar: Likely pathogenic PVS1=1 PS=[0, 0, 0, 0, 0] PM=[0, 1, 0, 0, 0, 0, 0] PP=[0, 0, 0, 0, 0, 0] BA1=0 BS=[0, 0, 0, 0, 0] BP=[0, 0, 0, 0, 0, 0, 0, 0]	.	.	.	.	.	clinvar: UNK	.	.	.	.	.	.	.	.	.	.	.	.	.	.	.	.	.	1	1	0	6.66704e-06
VUS	1	45331497	45331497	A	G	.	MUTYH	exonic	stopgain	MUTYH:NM_001350650:exon12:c.C817T:p.Q273X,MUTYH:NM_001350651:exon12:c.C817T:p.Q273X,MUTYH:NM_001048171:exon13:c.C1162T:p.Q388X,MUTYH:NM_001048172:exon13:c.C1165T:p.Q389X,MUTYH:NM_001048173:exon13:c.C1162T:p.Q388X,MUTYH:NM_001048174:exon13:c.C1162T:p.Q388X,MUTYH:NM_001128425:exon13:c.C1246T:p.Q416X,MUTYH:NM_001293190:exon13:c.C1207T:p.Q403X,MUTYH:NM_001293191:exon13:c.C1195T:p.Q399X,MUTYH:NM_00129…	.	Pathogenic	InterVar: Pathogenic PVS1=1 PS=[0, 0, 0, 0, 0] PM=[0, 1, 0, 0, 0, 0, 0] PP=[0, 0, 1, 0, 0, 0] BA1=0 BS=[0, 0, 0, 0, 0] BP=[0, 0, 0, 0, 0, 0, 0, 0]	.	.	.	.	.	clinvar: UNK	.	.	.	.	.	.	.	.	.	.	.	.	.	.	.	.	0.960	1	1	0	6.66704e-06
VUS	1	45332165	45332165	T	C	.	MUTYH	splicing	.	.	NM_001293195:exon11:c.849+1G>A;NM_001293192:exon10:c.573+1G>A;NM_001350651:exon9:c.504+1G>A;NM_001048171:exon10:c.849+1G>A;NM_001128425:exon10:c.933+1G>A;NM_012222:exon10:c.924+1G>A;NM_001293190:exon10:c.894+1G>A;NM_001293191:exon10:c.882+1G>A;NM_001048172:exon10:c.852+1G>A;NM_001048173:exon10:c.849+1G>A;NM_001048174:exon10:c.849+1G>A;NM_001350650:exon9:c.504+1G>A;NM_001293196:exon10:c.573+1G>A	Pathogenic	InterVar: Pathogenic PVS1=1 PS=[0, 0, 0, 0, 0] PM=[0, 1, 0, 0, 0, 0, 0] PP=[0, 0, 1, 0, 0, 0] BA1=0 BS=[0, 0, 0, 0, 0] BP=[0, 0, 0, 0, 0, 0, 0, 0]	.	.	.	.	.	clinvar: UNK	.	.	.	.	.	.	.	.	.	.	.	.	.	.	.	.	0.922	4	4	0	2.66684e-05
VUS	1	45332588	45332588	A	-	.	MUTYH	exonic	frameshift insertion	MUTYH:NM_001350650:exon7:c.246dupT:p.I83Yfs*27,MUTYH:NM_001350651:exon7:c.246dupT:p.I83Yfs*27,MUTYH:NM_001048171:exon8:c.591dupT:p.I198Yfs*27,MUTYH:NM_001048172:exon8:c.594dupT:p.I199Yfs*27,MUTYH:NM_001048173:exon8:c.591dupT:p.I198Yfs*27,MUTYH:NM_001048174:exon8:c.591dupT:p.I198Yfs*27,MUTYH:NM_001128425:exon8:c.675dupT:p.I226Yfs*27,MUTYH:NM_001293190:exon8:c.636dupT:p.I213Yfs*27,MUTYH:NM_00129319…	.	Likely pathogenic	InterVar: Likely pathogenic PVS1=1 PS=[0, 0, 0, 0, 0] PM=[0, 1, 0, 0, 0, 0, 0] PP=[0, 0, 0, 0, 0, 0] BA1=0 BS=[0, 0, 0, 0, 0] BP=[0, 0, 0, 0, 0, 0, 0, 0]	.	.	.	.	.	clinvar: UNK	.	.	.	.	.	.	.	.	.	.	.	.	.	.	.	.	.	1	1	0	6.66704e-06
VUS	1	45332639	45332639	A	G	.	MUTYH	exonic	stopgain	MUTYH:NM_001350650:exon7:c.C196T:p.Q66X,MUTYH:NM_001350651:exon7:c.C196T:p.Q66X,MUTYH:NM_001048171:exon8:c.C541T:p.Q181X,MUTYH:NM_001048172:exon8:c.C544T:p.Q182X,MUTYH:NM_001048173:exon8:c.C541T:p.Q181X,MUTYH:NM_001048174:exon8:c.C541T:p.Q181X,MUTYH:NM_001128425:exon8:c.C625T:p.Q209X,MUTYH:NM_001293190:exon8:c.C586T:p.Q196X,MUTYH:NM_001293191:exon8:c.C574T:p.Q192X,MUTYH:NM_001293192:exon8:c.C265T…	.	Pathogenic	InterVar: Pathogenic PVS1=1 PS=[0, 0, 0, 0, 0] PM=[0, 1, 0, 0, 0, 0, 0] PP=[0, 0, 1, 0, 0, 0] BA1=0 BS=[0, 0, 0, 0, 0] BP=[0, 0, 0, 0, 0, 0, 0, 0]	.	.	.	.	.	clinvar: UNK	.	.	.	.	.	.	.	.	.	.	.	.	.	.	.	.	0.977	2	2	0	1.33341e-05
VUS	1	45332762	45332762	T	C	.	MUTYH	splicing	.	.	NM_001293195:exon8:c.492+1G>A;NM_001293192:exon7:c.216+1G>A;NM_001350651:exon6:c.147+1G>A;NM_001048171:exon7:c.492+1G>A;NM_001128425:exon7:c.576+1G>A;NM_012222:exon7:c.567+1G>A;NM_001293190:exon7:c.537+1G>A;NM_001293191:exon7:c.525+1G>A;NM_001048172:exon7:c.495+1G>A;NM_001048173:exon7:c.492+1G>A;NM_001048174:exon7:c.492+1G>A;NM_001350650:exon6:c.147+1G>A;NM_001293196:exon7:c.216+1G>A	Pathogenic	InterVar: Pathogenic PVS1=1 PS=[0, 0, 0, 0, 0] PM=[0, 1, 0, 0, 0, 0, 0] PP=[0, 0, 1, 0, 0, 0] BA1=0 BS=[0, 0, 0, 0, 0] BP=[0, 0, 0, 0, 0, 0, 0, 0]	.	.	.	.	.	clinvar: UNK	.	.	.	.	.	.	.	.	.	.	.	.	.	.	.	.	0.945	1	1	0	6.66704e-06
VUS	1	45333144	45333144	A	G	.	MUTYH	exonic	stopgain	MUTYH:NM_001048171:exon5:c.C331T:p.Q111X,MUTYH:NM_001048172:exon5:c.C334T:p.Q112X,MUTYH:NM_001048173:exon5:c.C331T:p.Q111X,MUTYH:NM_001048174:exon5:c.C331T:p.Q111X,MUTYH:NM_001128425:exon5:c.C415T:p.Q139X,MUTYH:NM_001293190:exon5:c.C376T:p.Q126X,MUTYH:NM_001293191:exon5:c.C364T:p.Q122X,MUTYH:NM_001293192:exon5:c.C55T:p.Q19X,MUTYH:NM_001293196:exon5:c.C55T:p.Q19X,MUTYH:NM_012222:exon5:c.C406T:p.Q1…	.	Pathogenic	InterVar: Pathogenic PVS1=1 PS=[0, 0, 0, 0, 0] PM=[0, 1, 0, 0, 0, 0, 0] PP=[0, 0, 1, 0, 0, 0] BA1=0 BS=[0, 0, 0, 0, 0] BP=[0, 0, 0, 0, 0, 0, 0, 0]	.	.	.	.	.	clinvar: UNK	.	.	.	.	.	.	.	.	.	.	.	.	.	.	.	.	0.977	1	1	0	6.66704e-06
VUS	1	45333304	45333304	T	C	.	MUTYH	exonic	stopgain	MUTYH:NM_001350650:exon4:c.G14A:p.W5X,MUTYH:NM_001350651:exon4:c.G14A:p.W5X	.	Likely pathogenic	InterVar: Likely pathogenic PVS1=1 PS=[0, 0, 0, 0, 0] PM=[0, 1, 0, 0, 0, 0, 0] PP=[0, 0, 0, 0, 0, 0] BA1=0 BS=[0, 0, 0, 0, 0] BP=[0, 0, 0, 0, 0, 0, 0, 0]	.	.	.	.	.	clinvar: UNK	.	.	.	.	.	.	.	.	.	.	.	.	.	.	.	.	.	1	1	0	6.66704e-06
VUS	1	161314427	161314427	G	T	.	SDHC	splicing	.	.	NM_001035512:exon1:c.20+2T>G;NM_001035511:exon1:c.20+2T>G;NM_003001:exon1:c.20+2T>G;NM_001035513:exon1:c.20+2T>G;NM_001278172:exon1:c.20+2T>G	Pathogenic	InterVar: Pathogenic PVS1=1 PS=[0, 0, 0, 0, 0] PM=[0, 1, 0, 0, 0, 0, 0] PP=[0, 0, 1, 0, 0, 0] BA1=0 BS=[0, 0, 0, 0, 0] BP=[0, 0, 0, 0, 0, 0, 0, 0]	.	.	.	.	.	clinvar: UNK	.	.	.	.	.	.	.	.	.	.	.	.	.	.	.	.	0.946	1	1	0	6.66704e-06
VUS	1	161328416	161328416	-	C	.	SDHC	exonic	frameshift deletion	SDHC:NM_001035511:exon3:c.98delC:p.T33Rfs*14,SDHC:NM_003001:exon3:c.98delC:p.T33Rfs*14	.	Likely pathogenic	InterVar: Likely pathogenic PVS1=1 PS=[0, 0, 0, 0, 0] PM=[0, 1, 0, 0, 0, 0, 0] PP=[0, 0, 0, 0, 0, 0] BA1=0 BS=[0, 0, 0, 0, 0] BP=[0, 0, 0, 0, 0, 0, 0, 0]	.	.	.	.	.	clinvar: UNK	.	.	.	.	.	.	.	.	.	.	.	.	.	.	.	.	.	1	1	0	6.66704e-06
VUS	1	161362355	161362355	-	G	.	SDHC	exonic	frameshift deletion	SDHC:NM_001035513:exon4:c.273delG:p.I92Ffs*126,SDHC:NM_001278172:exon4:c.166delG:p.D56Ifs*26,SDHC:NM_001035511:exon5:c.268delG:p.D90Ifs*26,SDHC:NM_001035512:exon5:c.330delG:p.I111Ffs*126,SDHC:NM_003001:exon6:c.432delG:p.I145Ffs*126	.	Likely pathogenic	InterVar: Likely pathogenic PVS1=1 PS=[0, 0, 0, 0, 0] PM=[0, 1, 0, 0, 0, 0, 0] PP=[0, 0, 0, 0, 0, 0] BA1=0 BS=[0, 0, 0, 0, 0] BP=[0, 0, 0, 0, 0, 0, 0, 0]	.	.	.	.	.	clinvar: UNK	.	.	.	.	.	.	.	.	.	.	.	.	.	.	.	.	.	1	1	0	6.66704e-06
VUS	1	161362359	161362359	-	C	.	SDHC	exonic	frameshift deletion	SDHC:NM_001035513:exon4:c.277delC:p.Q94Sfs*124,SDHC:NM_001278172:exon4:c.170delC:p.P58Qfs*24,SDHC:NM_001035511:exon5:c.272delC:p.P92Qfs*24,SDHC:NM_001035512:exon5:c.334delC:p.Q113Sfs*124,SDHC:NM_003001:exon6:c.436delC:p.Q147Sfs*124	.	Likely pathogenic	InterVar: Likely pathogenic PVS1=1 PS=[0, 0, 0, 0, 0] PM=[0, 1, 0, 0, 0, 0, 0] PP=[0, 0, 0, 0, 0, 0] BA1=0 BS=[0, 0, 0, 0, 0] BP=[0, 0, 0, 0, 0, 0, 0, 0]	.	.	.	.	.	clinvar: UNK	.	.	.	.	.	.	.	.	.	.	.	.	.	.	.	.	.	1	1	0	6.66704e-06
VUS	1	161362447	161362459	-	CCAGCATCATCTT	.	SDHC	exonic	frameshift deletion	SDHC:NM_001278172:exon4:c.258_270del:p.Q87Lfs*45,SDHC:NM_001035511:exon5:c.360_372del:p.Q121Lfs*45	.	Likely pathogenic	InterVar: Likely pathogenic PVS1=1 PS=[0, 0, 0, 0, 0] PM=[0, 1, 0, 0, 0, 0, 0] PP=[0, 0, 0, 0, 0, 0] BA1=0 BS=[0, 0, 0, 0, 0] BP=[0, 0, 0, 0, 0, 0, 0, 0]	.	.	.	.	.	clinvar: UNK	.	.	.	.	.	.	.	.	.	.	.	.	.	.	.	.	.	1	1	0	6.66704e-06
VUS	1	161362497	161362497	G	C	.	SDHC	exonic	stopgain	SDHC:NM_001278172:exon4:c.C308G:p.S103X,SDHC:NM_001035511:exon5:c.C410G:p.S137X	.	Likely pathogenic	InterVar: Likely pathogenic PVS1=1 PS=[0, 0, 0, 0, 0] PM=[0, 1, 0, 0, 0, 0, 0] PP=[0, 0, 0, 0, 0, 0] BA1=0 BS=[0, 0, 0, 0, 0] BP=[0, 0, 0, 0, 0, 0, 0, 0]	.	.	.	.	.	clinvar: UNK	.	.	.	.	.	.	.	.	.	.	.	.	.	.	.	.	0.044	1	1	0	6.66704e-06
VUS	2	47412413	47412413	A	G	.	MSH2	splicing	.	.	NM_001258281:exon5:c.448-1G>A;NM_000251:exon4:c.646-1G>A	Pathogenic	InterVar: Pathogenic PVS1=1 PS=[0, 0, 0, 0, 0] PM=[0, 1, 0, 0, 0, 0, 0] PP=[0, 0, 1, 0, 0, 0] BA1=0 BS=[0, 0, 0, 0, 0] BP=[0, 0, 0, 0, 0, 0, 0, 0]	.	.	.	.	.	clinvar: UNK	.	.	.	.	.	.	.	.	.	.	.	.	.	.	.	.	0.952	1	1	0	6.66704e-06
VUS	2	47463030	47463030	A	G	.	MSH2	splicing	.	.	NM_001258281:exon10:c.1189-1G>A;NM_000251:exon9:c.1387-1G>A	Pathogenic	InterVar: Pathogenic PVS1=1 PS=[0, 0, 0, 0, 0] PM=[0, 1, 0, 0, 0, 0, 0] PP=[0, 0, 1, 0, 0, 0] BA1=0 BS=[0, 0, 0, 0, 0] BP=[0, 0, 0, 0, 0, 0, 0, 0]	.	.	.	.	.	clinvar: UNK	.	.	.	.	.	.	.	.	.	.	.	.	.	.	.	.	0.955	1	1	0	6.66704e-06
VUS	2	47476573	47476573	C	T	.	MSH2	splicing	.	.	NM_001258281:exon14:c.2012+2T>C;NM_000251:exon13:c.2210+2T>C	Pathogenic	InterVar: Pathogenic PVS1=1 PS=[0, 0, 0, 0, 0] PM=[0, 1, 0, 0, 0, 0, 0] PP=[0, 0, 1, 0, 0, 0] BA1=0 BS=[0, 0, 0, 0, 0] BP=[0, 0, 0, 0, 0, 0, 0, 0]	.	.	.	.	.	clinvar: UNK	.	.	.	.	.	.	.	.	.	.	.	.	.	.	.	.	0.773	1	1	0	6.66704e-06
VUS	2	47783346	47783349	-	CCGG	.	MSH6	exonic	frameshift deletion	MSH6:NM_000179:exon1:c.113_116del:p.P38Rfs*42,MSH6:NM_001281492:exon1:c.113_116del:p.P38Rfs*42	.	Likely pathogenic	InterVar: Likely pathogenic PVS1=1 PS=[0, 0, 0, 0, 0] PM=[0, 1, 0, 0, 0, 0, 0] PP=[0, 0, 0, 0, 0, 0] BA1=0 BS=[0, 0, 0, 0, 0] BP=[0, 0, 0, 0, 0, 0, 0, 0]	.	.	.	.	.	clinvar: UNK	.	.	.	.	.	.	.	.	.	.	.	.	.	.	.	.	.	1	1	0	6.66704e-06
VUS	2	47783492	47783492	-	A	.	MSH6	exonic	frameshift deletion	MSH6:NM_000179:exon1:c.259delA:p.S87Vfs*62	.	Likely pathogenic	InterVar: Likely pathogenic PVS1=1 PS=[0, 0, 0, 0, 0] PM=[0, 1, 0, 0, 0, 0, 0] PP=[0, 0, 0, 0, 0, 0] BA1=0 BS=[0, 0, 0, 0, 0] BP=[0, 0, 0, 0, 0, 0, 0, 0]	.	.	.	.	.	clinvar: UNK	.	.	.	.	.	.	.	.	.	.	.	.	.	.	.	.	.	1	1	0	6.66704e-06
VUS	2	47790985	47791004	-	CCTTGTCTGGTTTACAACCA	.	MSH6	exonic	frameshift deletion	MSH6:NM_000179:exon2:c.319_338del:p.C108Lfs*2	.	Likely pathogenic	InterVar: Likely pathogenic PVS1=1 PS=[0, 0, 0, 0, 0] PM=[0, 1, 0, 0, 0, 0, 0] PP=[0, 0, 0, 0, 0, 0] BA1=0 BS=[0, 0, 0, 0, 0] BP=[0, 0, 0, 0, 0, 0, 0, 0]	.	.	.	.	.	clinvar: UNK	.	.	.	.	.	.	.	.	.	.	.	.	.	.	.	.	.	1	1	0	6.66704e-06
VUS	2	47798934	47798934	GA	-	.	MSH6	exonic	frameshift insertion	MSH6:NM_001281492:exon2:c.561_562insGA:p.T189Kfs*20,MSH6:NM_001281493:exon3:c.45_46insGA:p.T17Kfs*20,MSH6:NM_000179:exon4:c.951_952insGA:p.T319Kfs*20,MSH6:NM_001281494:exon4:c.45_46insGA:p.T17Kfs*20	.	Likely pathogenic	InterVar: Likely pathogenic PVS1=1 PS=[0, 0, 0, 0, 0] PM=[0, 1, 0, 0, 0, 0, 0] PP=[0, 0, 0, 0, 0, 0] BA1=0 BS=[0, 0, 0, 0, 0] BP=[0, 0, 0, 0, 0, 0, 0, 0]	.	.	.	.	.	clinvar: UNK	.	.	.	.	.	.	.	.	.	.	.	.	.	.	.	.	.	1	1	0	6.66704e-06
VUS	2	47799355	47799355	T	C	.	MSH6	exonic	nonsynonymous SNV	MSH6:NM_001281492:exon2:c.C982T:p.H328Y,MSH6:NM_001281493:exon3:c.C466T:p.H156Y,MSH6:NM_000179:exon4:c.C1372T:p.H458Y,MSH6:NM_001281494:exon4:c.C466T:p.H156Y	.	Likely pathogenic	InterVar: Likely pathogenic PVS1=0 PS=[0, 0, 0, 0, 0] PM=[1, 1, 0, 0, 1, 0, 0] PP=[0, 0, 1, 0, 0, 0] BA1=0 BS=[0, 0, 0, 0, 0] BP=[1, 0, 0, 0, 0, 0, 0, 0]	.	.	.	.	.	clinvar: UNK	.	.	.	.	.	.	.	.	.	.	D	D	D	D	D	0.992	0.670	1	1	0	6.66704e-06
VUS	2	47799392	47799392	G	C	.	MSH6	exonic	stopgain	MSH6:NM_001281492:exon2:c.C1019G:p.S340X,MSH6:NM_001281493:exon3:c.C503G:p.S168X,MSH6:NM_000179:exon4:c.C1409G:p.S470X,MSH6:NM_001281494:exon4:c.C503G:p.S168X	.	Pathogenic	InterVar: Pathogenic PVS1=1 PS=[0, 0, 0, 0, 0] PM=[0, 1, 0, 0, 0, 0, 0] PP=[0, 0, 1, 0, 0, 0] BA1=0 BS=[0, 0, 0, 0, 0] BP=[0, 0, 0, 0, 0, 0, 0, 0]	.	.	.	.	.	clinvar: UNK	.	.	.	.	.	.	.	.	.	.	.	.	.	.	.	.	0.970	2	2	0	1.33341e-05
VUS	2	47799586	47799586	-	T	.	MSH6	exonic	frameshift deletion	MSH6:NM_001281492:exon2:c.1213delT:p.Y405Tfs*36,MSH6:NM_001281493:exon3:c.697delT:p.Y233Tfs*36,MSH6:NM_000179:exon4:c.1603delT:p.Y535Tfs*36,MSH6:NM_001281494:exon4:c.697delT:p.Y233Tfs*36	.	Likely pathogenic	InterVar: Likely pathogenic PVS1=1 PS=[0, 0, 0, 0, 0] PM=[0, 1, 0, 0, 0, 0, 0] PP=[0, 0, 0, 0, 0, 0] BA1=0 BS=[0, 0, 0, 0, 0] BP=[0, 0, 0, 0, 0, 0, 0, 0]	.	.	.	.	.	clinvar: UNK	.	.	.	.	.	.	.	.	.	.	.	.	.	.	.	.	.	1	1	0	6.66704e-06
VUS	2	47799668	47799668	T	-	.	MSH6	exonic	frameshift insertion	MSH6:NM_001281492:exon2:c.1296dupT:p.T433Yfs*14,MSH6:NM_001281493:exon3:c.780dupT:p.T261Yfs*14,MSH6:NM_000179:exon4:c.1686dupT:p.T563Yfs*14,MSH6:NM_001281494:exon4:c.780dupT:p.T261Yfs*14	.	Likely pathogenic	InterVar: Likely pathogenic PVS1=1 PS=[0, 0, 0, 0, 0] PM=[0, 1, 0, 0, 0, 0, 0] PP=[0, 0, 0, 0, 0, 0] BA1=0 BS=[0, 0, 0, 0, 0] BP=[0, 0, 0, 0, 0, 0, 0, 0]	.	.	.	.	.	clinvar: UNK	.	.	.	.	.	.	.	.	.	.	.	.	.	.	.	.	.	1	1	0	6.66704e-06
VUS	2	47799789	47799790	-	AA	.	MSH6	exonic	frameshift deletion	MSH6:NM_001281492:exon2:c.1416_1417del:p.K473Gfs*3,MSH6:NM_001281493:exon3:c.900_901del:p.K301Gfs*3,MSH6:NM_000179:exon4:c.1806_1807del:p.K603Gfs*3,MSH6:NM_001281494:exon4:c.900_901del:p.K301Gfs*3	.	Likely pathogenic	InterVar: Likely pathogenic PVS1=1 PS=[0, 0, 0, 0, 0] PM=[0, 1, 0, 0, 0, 0, 0] PP=[0, 0, 0, 0, 0, 0] BA1=0 BS=[0, 0, 0, 0, 0] BP=[0, 0, 0, 0, 0, 0, 0, 0]	.	.	.	.	.	clinvar: UNK	.	.	.	.	.	.	.	.	.	.	.	.	.	.	.	.	.	1	1	0	6.66704e-06
VUS	2	47799961	47799961	-	A	.	MSH6	exonic	frameshift deletion	MSH6:NM_001281492:exon2:c.1588delA:p.G531Vfs*2,MSH6:NM_001281493:exon3:c.1072delA:p.G359Vfs*2,MSH6:NM_000179:exon4:c.1978delA:p.G661Vfs*2,MSH6:NM_001281494:exon4:c.1072delA:p.G359Vfs*2	.	Likely pathogenic	InterVar: Likely pathogenic PVS1=1 PS=[0, 0, 0, 0, 0] PM=[0, 1, 0, 0, 0, 0, 0] PP=[0, 0, 0, 0, 0, 0] BA1=0 BS=[0, 0, 0, 0, 0] BP=[0, 0, 0, 0, 0, 0, 0, 0]	.	.	.	.	.	clinvar: UNK	.	.	.	.	.	.	.	.	.	.	.	.	.	.	.	.	.	1	1	0	6.66704e-06
VUS	2	47799965	47799965	T	-	.	MSH6	exonic	frameshift insertion	MSH6:NM_001281492:exon2:c.1593dupT:p.M532Yfs*6,MSH6:NM_001281493:exon3:c.1077dupT:p.M360Yfs*6,MSH6:NM_000179:exon4:c.1983dupT:p.M662Yfs*6,MSH6:NM_001281494:exon4:c.1077dupT:p.M360Yfs*6	.	Likely pathogenic	InterVar: Likely pathogenic PVS1=1 PS=[0, 0, 0, 0, 0] PM=[0, 1, 0, 0, 0, 0, 0] PP=[0, 0, 0, 0, 0, 0] BA1=0 BS=[0, 0, 0, 0, 0] BP=[0, 0, 0, 0, 0, 0, 0, 0]	.	.	.	.	.	clinvar: UNK	.	.	.	.	.	.	.	.	.	.	.	.	.	.	.	.	.	1	1	0	6.66704e-06
VUS	2	47799980	47799980	T	-	.	MSH6	exonic	stopgain	MSH6:NM_001281492:exon2:c.1608dupT:p.D537*,MSH6:NM_001281493:exon3:c.1092dupT:p.D365*,MSH6:NM_000179:exon4:c.1998dupT:p.D667*,MSH6:NM_001281494:exon4:c.1092dupT:p.D365*	.	Likely pathogenic	InterVar: Likely pathogenic PVS1=1 PS=[0, 0, 0, 0, 0] PM=[0, 1, 0, 0, 0, 0, 0] PP=[0, 0, 0, 0, 0, 0] BA1=0 BS=[0, 0, 0, 0, 0] BP=[0, 0, 0, 0, 0, 0, 0, 0]	.	.	.	.	.	clinvar: UNK	.	.	.	.	.	.	.	.	.	.	.	.	.	.	.	.	.	1	1	0	6.66704e-06
VUS	2	47800813	47800817	-	ATAAG	.	MSH6	exonic	frameshift deletion	MSH6:NM_001281492:exon2:c.2440_2444del:p.I814Rfs*3,MSH6:NM_001281493:exon3:c.1924_1928del:p.I642Rfs*3,MSH6:NM_000179:exon4:c.2830_2834del:p.I944Rfs*3,MSH6:NM_001281494:exon4:c.1924_1928del:p.I642Rfs*3	.	Likely pathogenic	InterVar: Likely pathogenic PVS1=1 PS=[0, 0, 0, 0, 0] PM=[0, 1, 0, 0, 0, 0, 0] PP=[0, 0, 0, 0, 0, 0] BA1=0 BS=[0, 0, 0, 0, 0] BP=[0, 0, 0, 0, 0, 0, 0, 0]	.	.	.	.	.	clinvar: UNK	.	.	.	.	.	.	.	.	.	.	.	.	.	.	.	.	.	1	1	0	6.66704e-06
VUS	2	47800845	47800845	A	C	.	MSH6	exonic	stopgain	MSH6:NM_001281492:exon2:c.C2472A:p.Y824X,MSH6:NM_001281493:exon3:c.C1956A:p.Y652X,MSH6:NM_000179:exon4:c.C2862A:p.Y954X,MSH6:NM_001281494:exon4:c.C1956A:p.Y652X	.	Pathogenic	InterVar: Pathogenic PVS1=1 PS=[0, 0, 0, 0, 0] PM=[0, 1, 0, 0, 0, 0, 0] PP=[0, 0, 1, 0, 0, 0] BA1=0 BS=[0, 0, 0, 0, 0] BP=[0, 0, 0, 0, 0, 0, 0, 0]	.	.	.	.	.	clinvar: UNK	.	.	.	.	.	.	.	.	.	.	.	.	.	.	.	.	0.966	1	1	0	6.66704e-06
VUS	2	47800956	47800956	-	A	.	MSH6	exonic	frameshift deletion	MSH6:NM_001281492:exon2:c.2583delA:p.E862Kfs*5,MSH6:NM_001281493:exon3:c.2067delA:p.E690Kfs*5,MSH6:NM_000179:exon4:c.2973delA:p.E992Kfs*5,MSH6:NM_001281494:exon4:c.2067delA:p.E690Kfs*5	.	Likely pathogenic	InterVar: Likely pathogenic PVS1=1 PS=[0, 0, 0, 0, 0] PM=[0, 1, 0, 0, 0, 0, 0] PP=[0, 0, 0, 0, 0, 0] BA1=0 BS=[0, 0, 0, 0, 0] BP=[0, 0, 0, 0, 0, 0, 0, 0]	.	.	.	.	.	clinvar: UNK	.	.	.	.	.	.	.	.	.	.	.	.	.	.	.	.	.	1	1	0	6.66704e-06
VUS	2	47801057	47801057	-	G	.	MSH6	exonic	frameshift deletion	MSH6:NM_001281492:exon2:c.2684delG:p.D896Mfs*4,MSH6:NM_001281493:exon3:c.2168delG:p.D724Mfs*4,MSH6:NM_000179:exon4:c.3074delG:p.D1026Mfs*4,MSH6:NM_001281494:exon4:c.2168delG:p.D724Mfs*4	.	Likely pathogenic	InterVar: Likely pathogenic PVS1=1 PS=[0, 0, 0, 0, 0] PM=[0, 1, 0, 0, 0, 0, 0] PP=[0, 0, 0, 0, 0, 0] BA1=0 BS=[0, 0, 0, 0, 0] BP=[0, 0, 0, 0, 0, 0, 0, 0]	.	.	.	.	.	clinvar: UNK	.	.	.	.	.	.	.	.	.	.	.	.	.	.	.	.	.	1	1	0	6.66704e-06
VUS	2	47801117	47801135	-	AGGACTGGCAGTCTGCTGT	.	MSH6	exonic	frameshift deletion	MSH6:NM_001281492:exon2:c.2744_2762del:p.D916Sfs*27,MSH6:NM_001281493:exon3:c.2228_2246del:p.D744Sfs*27,MSH6:NM_000179:exon4:c.3134_3152del:p.D1046Sfs*27,MSH6:NM_001281494:exon4:c.2228_2246del:p.D744Sfs*27	.	Likely pathogenic	InterVar: Likely pathogenic PVS1=1 PS=[0, 0, 0, 0, 0] PM=[0, 1, 0, 0, 0, 0, 0] PP=[0, 0, 0, 0, 0, 0] BA1=0 BS=[0, 0, 0, 0, 0] BP=[0, 0, 0, 0, 0, 0, 0, 0]	.	.	.	.	.	clinvar: UNK	.	.	.	.	.	.	.	.	.	.	.	.	.	.	.	.	.	1	1	0	6.66704e-06
VUS	2	47803609	47803609	G	-	.	MSH6	exonic	frameshift insertion	MSH6:NM_001281492:exon3:c.2973dupG:p.Q992Afs*42,MSH6:NM_001281493:exon4:c.2457dupG:p.Q820Afs*42,MSH6:NM_000179:exon5:c.3363dupG:p.Q1122Afs*42,MSH6:NM_001281494:exon5:c.2457dupG:p.Q820Afs*42	.	Likely pathogenic	InterVar: Likely pathogenic PVS1=1 PS=[0, 0, 0, 0, 0] PM=[0, 1, 0, 0, 0, 0, 0] PP=[0, 0, 0, 0, 0, 0] BA1=0 BS=[0, 0, 0, 0, 0] BP=[0, 0, 0, 0, 0, 0, 0, 0]	.	.	.	.	.	clinvar: UNK	.	.	.	.	.	.	.	.	.	.	.	.	.	.	.	.	.	1	1	0	6.66704e-06
VUS	2	47804908	47804908	C	A	.	MSH6	splicing	.	.	NM_001281492:exon4:c.3049-2A>C;NM_001281493:exon5:c.2533-2A>C;NM_000179:exon6:c.3439-2A>C;NM_001281494:exon6:c.2533-2A>C	Pathogenic	InterVar: Pathogenic PVS1=1 PS=[0, 0, 0, 0, 0] PM=[0, 1, 0, 0, 0, 0, 0] PP=[0, 0, 1, 0, 0, 0] BA1=0 BS=[0, 0, 0, 0, 0] BP=[0, 0, 0, 0, 0, 0, 0, 0]	.	.	.	.	.	clinvar: UNK	.	.	.	.	.	.	.	.	.	.	.	.	.	.	.	.	0.948	1	1	0	6.66704e-06
VUS	2	47804984	47804984	ACCC	-	.	MSH6	exonic	frameshift insertion	MSH6:NM_001281492:exon4:c.3123_3124insACCC:p.R1042Tfs*6,MSH6:NM_001281493:exon5:c.2607_2608insACCC:p.R870Tfs*6,MSH6:NM_000179:exon6:c.3513_3514insACCC:p.R1172Tfs*6,MSH6:NM_001281494:exon6:c.2607_2608insACCC:p.R870Tfs*6	.	Likely pathogenic	InterVar: Likely pathogenic PVS1=1 PS=[0, 0, 0, 0, 0] PM=[0, 1, 0, 0, 0, 0, 0] PP=[0, 0, 0, 0, 0, 0] BA1=0 BS=[0, 0, 0, 0, 0] BP=[0, 0, 0, 0, 0, 0, 0, 0]	.	.	.	.	.	clinvar: UNK	.	.	.	.	.	.	.	.	.	.	.	.	.	.	.	.	.	1	1	0	6.66704e-06
VUS	2	47805696	47805696	A	-	.	MSH6	exonic	frameshift insertion	MSH6:NM_001281492:exon5:c.3245_3246insA:p.D1083Gfs*2,MSH6:NM_001281493:exon6:c.2729_2730insA:p.D911Gfs*2,MSH6:NM_000179:exon7:c.3635_3636insA:p.D1213Gfs*2,MSH6:NM_001281494:exon7:c.2729_2730insA:p.D911Gfs*2	.	Likely pathogenic	InterVar: Likely pathogenic PVS1=1 PS=[0, 0, 0, 0, 0] PM=[0, 1, 0, 0, 0, 0, 0] PP=[0, 0, 0, 0, 0, 0] BA1=0 BS=[0, 0, 0, 0, 0] BP=[0, 0, 0, 0, 0, 0, 0, 0]	.	.	.	.	.	clinvar: UNK	.	.	.	.	.	.	.	.	.	.	.	.	.	.	.	.	.	1	1	0	6.66704e-06
VUS	2	47805702	47805702	ATTAGGTAAGACATTAAACTTCTCATTT	-	.	MSH6	exonic	frameshift insertion	MSH6:NM_001281492:exon5:c.3251_3252insATTAGGTAAGACATTAAACTTCTCATTT:p.R1087Kfs*16,MSH6:NM_001281493:exon6:c.2735_2736insATTAGGTAAGACATTAAACTTCTCATTT:p.R915Kfs*16,MSH6:NM_000179:exon7:c.3641_3642insATTAGGTAAGACATTAAACTTCTCATTT:p.R1217Kfs*16,MSH6:NM_001281494:exon7:c.2735_2736insATTAGGTAAGACATTAAACTTCTCATTT:p.R915Kfs*16	.	Likely pathogenic	InterVar: Likely pathogenic PVS1=1 PS=[0, 0, 0, 0, 0] PM=[0, 1, 0, 0, 0, 0, 0] PP=[0, 0, 0, 0, 0, 0] BA1=0 BS=[0, 0, 0, 0, 0] BP=[0, 0, 0, 0, 0, 0, 0, 0]	.	.	.	.	.	clinvar: UNK	.	.	.	.	.	.	.	.	.	.	.	.	.	.	.	.	.	1	1	0	6.66704e-06
VUS	2	47806480	47806480	C	-	.	MSH6	exonic	frameshift insertion	MSH6:NM_001281492:exon7:c.3441dupC:p.S1149Qfs*10,MSH6:NM_001281493:exon8:c.2925dupC:p.S977Qfs*10,MSH6:NM_000179:exon9:c.3831dupC:p.S1279Qfs*10,MSH6:NM_001281494:exon9:c.2925dupC:p.S977Qfs*10	.	Likely pathogenic	InterVar: Likely pathogenic PVS1=1 PS=[0, 0, 0, 0, 0] PM=[0, 1, 0, 0, 0, 0, 0] PP=[0, 0, 0, 0, 0, 0] BA1=0 BS=[0, 0, 0, 0, 0] BP=[0, 0, 0, 0, 0, 0, 0, 0]	.	.	.	.	.	clinvar: UNK	.	.	.	.	.	.	.	.	.	.	.	.	.	.	.	.	.	1	1	0	6.66704e-06
VUS	2	47806505	47806505	CT	-	.	MSH6	exonic	frameshift insertion	MSH6:NM_001281492:exon7:c.3465_3466insCT:p.Y1157Sfs*41,MSH6:NM_001281493:exon8:c.2949_2950insCT:p.Y985Sfs*41,MSH6:NM_000179:exon9:c.3855_3856insCT:p.Y1287Sfs*41,MSH6:NM_001281494:exon9:c.2949_2950insCT:p.Y985Sfs*41	.	Likely pathogenic	InterVar: Likely pathogenic PVS1=1 PS=[0, 0, 0, 0, 0] PM=[0, 1, 0, 0, 0, 0, 0] PP=[0, 0, 0, 0, 0, 0] BA1=0 BS=[0, 0, 0, 0, 0] BP=[0, 0, 0, 0, 0, 0, 0, 0]	.	.	.	.	.	clinvar: UNK	.	.	.	.	.	.	.	.	.	.	.	.	.	.	.	.	.	1	1	0	6.66704e-06
VUS	2	47806581	47806581	T	G	.	MSH6	exonic	stopgain	MSH6:NM_001281492:exon7:c.G3541T:p.E1181X,MSH6:NM_001281493:exon8:c.G3025T:p.E1009X,MSH6:NM_000179:exon9:c.G3931T:p.E1311X,MSH6:NM_001281494:exon9:c.G3025T:p.E1009X	.	Pathogenic	InterVar: Pathogenic PVS1=1 PS=[0, 0, 0, 0, 0] PM=[0, 1, 0, 0, 0, 0, 0] PP=[0, 0, 1, 0, 0, 0] BA1=0 BS=[0, 0, 0, 0, 0] BP=[0, 0, 0, 0, 0, 0, 0, 0]	.	.	.	.	.	clinvar: UNK	.	.	.	.	.	.	.	.	.	.	.	.	.	.	.	.	0.999	4	4	0	2.66684e-05
VUS	2	47806836	47806836	CTGACTTTGATTAAGGAATTATAGA	-	.	MSH6	exonic	stopgain	MSH6:NM_001281492:exon8:c.3669_3670insCTGACTTTGATTAAGGAATTATAGA:p.L1223_L1224delinsLLTLIKELX,MSH6:NM_001281493:exon9:c.3153_3154insCTGACTTTGATTAAGGAATTATAGA:p.L1051_L1052delinsLLTLIKELX,MSH6:NM_000179:exon10:c.4059_4060insCTGACTTTGATTAAGGAATTATAGA:p.L1353_L1354delinsLLTLIKELX,MSH6:NM_001281494:exon10:c.3153_3154insCTGACTTTGATTAAGGAATTATAGA:p.L1051_L1052delinsLLTLIKELX	.	Likely pathogenic	InterVar: Likely pathogenic PVS1=1 PS=[0, 0, 0, 0, 0] PM=[0, 1, 0, 0, 0, 0, 0] PP=[0, 0, 0, 0, 0, 0] BA1=0 BS=[0, 0, 0, 0, 0] BP=[0, 0, 0, 0, 0, 0, 0, 0]	.	.	.	.	.	clinvar: UNK	.	.	.	.	.	.	.	.	.	.	.	.	.	.	.	.	.	1	1	0	6.66704e-06
VUS	2	96254007	96254007	-	A	.	TMEM127	exonic	frameshift deletion	TMEM127:NM_001193304:exon4:c.518delT:p.F173Sfs*134,TMEM127:NM_017849:exon4:c.518delT:p.F173Sfs*134	.	Likely pathogenic	InterVar: Likely pathogenic PVS1=1 PS=[0, 0, 0, 0, 0] PM=[0, 1, 0, 0, 0, 0, 0] PP=[0, 0, 0, 0, 0, 0] BA1=0 BS=[0, 0, 0, 0, 0] BP=[0, 0, 0, 0, 0, 0, 0, 0]	.	.	.	.	.	clinvar: UNK	.	.	.	.	.	.	.	.	.	.	.	.	.	.	.	.	.	1	1	0	6.66704e-06
VUS	2	96265137	96265137	G	C	.	TMEM127	splicing	.	.	NM_001193304:exon2:c.244+1G>C;NM_017849:exon2:c.244+1G>C	Pathogenic	InterVar: Pathogenic PVS1=1 PS=[0, 0, 0, 0, 0] PM=[0, 1, 0, 0, 0, 0, 0] PP=[0, 0, 1, 0, 0, 0] BA1=0 BS=[0, 0, 0, 0, 0] BP=[0, 0, 0, 0, 0, 0, 0, 0]	.	.	.	.	.	clinvar: UNK	.	.	.	.	.	.	.	.	.	.	.	.	.	.	.	.	0.948	1	1	0	6.66704e-06
VUS	2	96265197	96265197	T	G	.	TMEM127	exonic	stopgain	TMEM127:NM_001193304:exon2:c.C185A:p.S62X,TMEM127:NM_017849:exon2:c.C185A:p.S62X	.	Pathogenic	InterVar: Pathogenic PVS1=1 PS=[0, 0, 0, 0, 0] PM=[0, 1, 0, 0, 0, 0, 0] PP=[0, 0, 1, 0, 0, 0] BA1=0 BS=[0, 0, 0, 0, 0] BP=[0, 0, 0, 0, 0, 0, 0, 0]	.	.	.	.	.	clinvar: UNK	.	.	.	.	.	.	.	.	.	.	.	.	.	.	.	.	0.973	1	1	0	6.66704e-06
VUS	2	96265266	96265267	-	AG	.	TMEM127	exonic	frameshift deletion	TMEM127:NM_001193304:exon2:c.115_116del:p.L39Vfs*68,TMEM127:NM_017849:exon2:c.115_116del:p.L39Vfs*68	.	Likely pathogenic	InterVar: Likely pathogenic PVS1=1 PS=[0, 0, 0, 0, 0] PM=[0, 1, 0, 0, 0, 0, 0] PP=[0, 0, 0, 0, 0, 0] BA1=0 BS=[0, 0, 0, 0, 0] BP=[0, 0, 0, 0, 0, 0, 0, 0]	.	.	.	.	.	clinvar: UNK	.	.	.	.	.	.	.	.	.	.	.	.	.	.	.	.	.	1	1	0	6.66704e-06
VUS	2	96265300	96265300	A	C	rs776127077	TMEM127	exonic	stopgain	TMEM127:NM_001193304:exon2:c.G82T:p.E28X,TMEM127:NM_017849:exon2:c.G82T:p.E28X	.	Pathogenic	InterVar: Pathogenic PVS1=1 PS=[0, 0, 0, 0, 0] PM=[0, 1, 0, 0, 0, 0, 0] PP=[0, 0, 1, 0, 0, 0] BA1=0 BS=[0, 0, 0, 0, 0] BP=[0, 0, 0, 0, 0, 0, 0, 0]	.	.	.	.	.	clinvar: UNK	.	.	.	.	.	.	.	.	.	.	.	.	.	.	.	.	0.967	1	1	0	6.66704e-06
VUS	2	96265490	96265490	T	C	.	TMEM127	splicing	.	.	NM_001193304:exon2:UTR5	Pathogenic	InterVar: Pathogenic PVS1=1 PS=[0, 0, 0, 0, 0] PM=[0, 1, 0, 0, 0, 0, 0] PP=[0, 0, 1, 0, 0, 0] BA1=0 BS=[0, 0, 0, 0, 0] BP=[0, 0, 0, 0, 0, 0, 0, 0]	.	.	.	.	.	clinvar: UNK	.	.	.	.	.	.	.	.	.	.	.	.	.	.	.	.	.	3	3	0	2.00013e-05
VUS	2	96265491	96265491	C	T	.	TMEM127	splicing	.	.	NM_001193304:exon2:UTR5	Pathogenic	InterVar: Pathogenic PVS1=1 PS=[0, 0, 0, 0, 0] PM=[0, 1, 0, 0, 0, 0, 0] PP=[0, 0, 1, 0, 0, 0] BA1=0 BS=[0, 0, 0, 0, 0] BP=[0, 0, 0, 0, 0, 0, 0, 0]	.	.	.	.	.	clinvar: UNK	.	.	.	.	.	.	.	.	.	.	.	.	.	.	.	.	.	1	1	0	6.66704e-06
VUS	3	10141855	10141855	GAGGGCGGAGAACTGGGAC	-	.	VHL	exonic	frameshift insertion	VHL:NM_000551:exon1:c.8_9insGAGGGCGGAGAACTGGGAC:p.A11Gfs*22,VHL:NM_001354723:exon1:c.8_9insGAGGGCGGAGAACTGGGAC:p.A11Gfs*22,VHL:NM_198156:exon1:c.8_9insGAGGGCGGAGAACTGGGAC:p.A11Gfs*22	.	Likely pathogenic	InterVar: Likely pathogenic PVS1=1 PS=[0, 0, 0, 0, 0] PM=[0, 1, 0, 0, 0, 0, 0] PP=[0, 0, 0, 0, 0, 0] BA1=0 BS=[0, 0, 0, 0, 0] BP=[0, 0, 0, 0, 0, 0, 0, 0]	.	.	.	.	.	clinvar: UNK	0.0001	0	0	0	0	0.0009	0	0.0010	.	.	.	.	.	.	.	.	.	1	1	0	6.66704e-06
VUS	3	10141941	10141941	T	G	.	VHL	exonic	stopgain	VHL:NM_000551:exon1:c.G94T:p.E32X,VHL:NM_001354723:exon1:c.G94T:p.E32X,VHL:NM_198156:exon1:c.G94T:p.E32X	.	Pathogenic	InterVar: Pathogenic PVS1=1 PS=[0, 0, 0, 0, 0] PM=[0, 1, 0, 0, 0, 0, 0] PP=[0, 0, 1, 0, 0, 0] BA1=0 BS=[0, 0, 0, 0, 0] BP=[0, 0, 0, 0, 0, 0, 0, 0]	.	.	.	.	.	clinvar: UNK	.	.	.	.	.	.	.	.	.	.	.	.	.	.	.	.	0.936	4	4	0	2.66684e-05
VUS	3	10141967	10141967	-	G	.	VHL	exonic	frameshift deletion	VHL:NM_000551:exon1:c.120delG:p.E41Kfs*26,VHL:NM_001354723:exon1:c.120delG:p.E41Kfs*26,VHL:NM_198156:exon1:c.120delG:p.E41Kfs*26	.	Likely pathogenic	InterVar: Likely pathogenic PVS1=1 PS=[0, 0, 0, 0, 0] PM=[0, 1, 0, 0, 0, 0, 0] PP=[0, 0, 0, 0, 0, 0] BA1=0 BS=[0, 0, 0, 0, 0] BP=[0, 0, 0, 0, 0, 0, 0, 0]	.	.	.	.	.	clinvar: UNK	.	.	.	.	.	.	.	.	.	.	.	.	.	.	.	.	.	1	1	0	6.66704e-06
VUS	3	10142797	10142797	-	C	.	VHL	exonic	frameshift deletion	VHL:NM_001354723:exon2:c.375delC:p.P126Lfs*13	.	Likely pathogenic	InterVar: Likely pathogenic PVS1=1 PS=[0, 0, 0, 0, 0] PM=[0, 1, 0, 0, 0, 0, 0] PP=[0, 0, 0, 0, 0, 0] BA1=0 BS=[0, 0, 0, 0, 0] BP=[0, 0, 0, 0, 0, 0, 0, 0]	.	.	.	.	.	clinvar: UNK	.	.	.	.	.	.	.	.	.	.	.	.	.	.	.	.	.	1	1	0	6.66704e-06
VUS	3	10142877	10142889	-	CCGGAAGAGCCGA	.	VHL	exonic	frameshift deletion	VHL:NM_001354723:exon2:c.455_467del:p.G153Vfs*7	.	Likely pathogenic	InterVar: Likely pathogenic PVS1=1 PS=[0, 0, 0, 0, 0] PM=[0, 1, 0, 0, 0, 0, 0] PP=[0, 0, 0, 0, 0, 0] BA1=0 BS=[0, 0, 0, 0, 0] BP=[0, 0, 0, 0, 0, 0, 0, 0]	.	.	.	.	.	clinvar: UNK	.	.	.	.	.	.	.	.	.	.	.	.	.	.	.	.	.	1	1	0	6.66704e-06
VUS	3	10142886	10142889	-	CCGA	.	VHL	exonic	frameshift deletion	VHL:NM_001354723:exon2:c.464_467del:p.D156Vfs*7	.	Likely pathogenic	InterVar: Likely pathogenic PVS1=1 PS=[0, 0, 0, 0, 0] PM=[0, 1, 0, 0, 0, 0, 0] PP=[0, 0, 0, 0, 0, 0] BA1=0 BS=[0, 0, 0, 0, 0] BP=[0, 0, 0, 0, 0, 0, 0, 0]	.	.	.	.	.	clinvar: UNK	.	.	.	.	.	.	.	.	.	.	.	.	.	.	.	.	.	2	2	0	1.33341e-05
VUS	3	10142917	10142917	-	C	.	VHL	exonic	frameshift deletion	VHL:NM_001354723:exon2:c.495delC:p.L166Cfs*31	.	Likely pathogenic	InterVar: Likely pathogenic PVS1=1 PS=[0, 0, 0, 0, 0] PM=[0, 1, 0, 0, 0, 0, 0] PP=[0, 0, 0, 0, 0, 0] BA1=0 BS=[0, 0, 0, 0, 0] BP=[0, 0, 0, 0, 0, 0, 0, 0]	.	.	.	.	.	clinvar: UNK	.	.	.	.	.	.	.	.	.	.	.	.	.	.	.	.	.	1	1	0	6.66704e-06
VUS	3	10149952	10149952	-	G	.	VHL	exonic	frameshift deletion	VHL:NM_198156:exon2:c.506delG:p.M170Wfs*8,VHL:NM_000551:exon3:c.629delG:p.M211Wfs*8	.	Likely pathogenic	InterVar: Likely pathogenic PVS1=1 PS=[0, 0, 0, 0, 0] PM=[0, 1, 0, 0, 0, 0, 0] PP=[0, 0, 0, 0, 0, 0] BA1=0 BS=[0, 0, 0, 0, 0] BP=[0, 0, 0, 0, 0, 0, 0, 0]	.	.	.	.	.	clinvar: UNK	.	.	.	.	.	.	.	.	.	.	.	.	.	.	.	.	.	1	1	0	6.66704e-06
VUS	3	36993636	36993649	-	ATGCTATCAAAGAG	.	MLH1	exonic	frameshift deletion	MLH1:NM_000249:exon1:c.89_102del:p.A31Dfs*2,MLH1:NM_001258271:exon1:c.89_102del:p.A31Dfs*2,MLH1:NM_001354628:exon1:c.89_102del:p.A31Dfs*2,MLH1:NM_001354629:exon1:c.89_102del:p.A31Dfs*2,MLH1:NM_001354630:exon1:c.89_102del:p.A31Dfs*2	.	Likely pathogenic	InterVar: Likely pathogenic PVS1=1 PS=[0, 0, 0, 0, 0] PM=[0, 1, 0, 0, 0, 0, 0] PP=[0, 0, 0, 0, 0, 0] BA1=0 BS=[0, 0, 0, 0, 0] BP=[0, 0, 0, 0, 0, 0, 0, 0]	.	.	.	.	.	clinvar: UNK	.	.	.	.	.	.	.	.	.	.	.	.	.	.	.	.	.	1	1	0	6.66704e-06
VUS	3	37014433	37014433	T	G	.	MLH1	exonic	stopgain	MLH1:NM_001354629:exon8:c.G580T:p.E194X,MLH1:NM_000249:exon9:c.G679T:p.E227X,MLH1:NM_001167617:exon9:c.G385T:p.E129X,MLH1:NM_001258271:exon9:c.G679T:p.E227X,MLH1:NM_001354620:exon9:c.G385T:p.E129X,MLH1:NM_001354628:exon9:c.G679T:p.E227X,MLH1:NM_001354630:exon9:c.G679T:p.E227X	.	Pathogenic	InterVar: Pathogenic PVS1=1 PS=[0, 0, 0, 0, 0] PM=[0, 1, 0, 0, 0, 0, 0] PP=[0, 0, 1, 0, 0, 0] BA1=0 BS=[0, 0, 0, 0, 0] BP=[0, 0, 0, 0, 0, 0, 0, 0]	.	.	.	.	.	clinvar: UNK	.	.	.	.	.	.	.	.	.	.	.	.	.	.	.	.	0.986	1	1	0	6.66704e-06
VUS	3	37017519	37017519	T	-	.	MLH1	exonic	frameshift insertion	MLH1:NM_001167619:exon9:c.82dupT:p.S28Ffs*38,MLH1:NM_001258273:exon9:c.82dupT:p.S28Ffs*38,MLH1:NM_001354615:exon9:c.82dupT:p.S28Ffs*38,MLH1:NM_001354616:exon9:c.82dupT:p.S28Ffs*38,MLH1:NM_001354629:exon9:c.706dupT:p.S236Ffs*38,MLH1:NM_000249:exon10:c.805dupT:p.S269Ffs*38,MLH1:NM_001167617:exon10:c.511dupT:p.S171Ffs*38,MLH1:NM_001167618:exon10:c.82dupT:p.S28Ffs*38,MLH1:NM_001258271:exon10:c.805dup…	.	Likely pathogenic	InterVar: Likely pathogenic PVS1=1 PS=[0, 0, 0, 0, 0] PM=[0, 1, 0, 0, 0, 0, 0] PP=[0, 0, 0, 0, 0, 0] BA1=0 BS=[0, 0, 0, 0, 0] BP=[0, 0, 0, 0, 0, 0, 0, 0]	.	.	.	.	.	clinvar: UNK	.	.	.	.	.	.	.	.	.	.	.	.	.	.	.	.	.	1	1	0	6.66704e-06
VUS	3	37042267	37042267	C	G	.	MLH1	splicing	.	.	NM_001354623:exon13:c.645-1G>C;NM_001354622:exon14:c.645-1G>C;NM_001354621:exon13:c.645-1G>C;NM_001354619:exon16:c.945-1G>C;NM_001354620:exon15:c.1374-1G>C;NM_001354630:exon15:c.1668-1G>C;NM_001354629:exon14:c.1569-1G>C;NM_001354628:exon15:c.1668-1G>C;NM_001167619:exon14:c.945-1G>C;NM_001167618:exon15:c.945-1G>C;NM_001167617:exon15:c.1374-1G>C;NM_001354625:exon12:c.594-1G>C;NM_001354626:exon13:c.…	Pathogenic	InterVar: Pathogenic PVS1=1 PS=[0, 0, 0, 0, 0] PM=[0, 1, 0, 0, 0, 0, 0] PP=[0, 0, 1, 0, 0, 0] BA1=0 BS=[0, 0, 0, 0, 0] BP=[0, 0, 0, 0, 0, 0, 0, 0]	.	.	.	.	.	clinvar: UNK	.	.	.	.	.	.	.	.	.	.	.	.	.	.	.	.	0.941	1	1	0	6.66704e-06
VUS	5	112738443	112738443	T	A	.	APC	exonic	stopgain	APC:NM_001354898:exon2:c.A43T:p.R15X,APC:NM_001354904:exon2:c.A43T:p.R15X	.	Likely pathogenic	InterVar: Likely pathogenic PVS1=1 PS=[0, 0, 0, 0, 0] PM=[0, 1, 0, 0, 0, 0, 0] PP=[0, 0, 0, 0, 0, 0] BA1=0 BS=[0, 0, 0, 0, 0] BP=[0, 0, 0, 0, 0, 0, 0, 0]	.	.	.	.	.	clinvar: UNK	.	.	.	.	.	.	.	.	.	.	.	.	.	.	.	.	.	2	2	0	1.33341e-05
VUS	5	112754908	112754908	G	T	.	APC	exonic	stopgain	APC:NM_000038:exon2:c.T18G:p.Y6X,APC:NM_001354895:exon2:c.T18G:p.Y6X,APC:NM_001354896:exon2:c.T18G:p.Y6X,APC:NM_001354899:exon2:c.T18G:p.Y6X,APC:NM_001354903:exon2:c.T18G:p.Y6X,APC:NM_001127510:exon3:c.T18G:p.Y6X	.	Pathogenic	InterVar: Pathogenic PVS1=1 PS=[0, 0, 0, 0, 0] PM=[0, 1, 0, 0, 0, 0, 0] PP=[0, 0, 1, 0, 0, 0] BA1=0 BS=[0, 0, 0, 0, 0] BP=[0, 0, 0, 0, 0, 0, 0, 0]	.	.	.	.	.	clinvar: UNK	.	.	.	.	.	.	.	.	.	.	.	.	.	.	.	.	0.967	1	1	0	6.66704e-06
VUS	5	112754924	112754924	T	C	.	APC	exonic	stopgain	APC:NM_000038:exon2:c.C34T:p.Q12X,APC:NM_001354895:exon2:c.C34T:p.Q12X,APC:NM_001354896:exon2:c.C34T:p.Q12X,APC:NM_001354899:exon2:c.C34T:p.Q12X,APC:NM_001354903:exon2:c.C34T:p.Q12X,APC:NM_001127510:exon3:c.C34T:p.Q12X	.	Pathogenic	InterVar: Pathogenic PVS1=1 PS=[0, 0, 0, 0, 0] PM=[0, 1, 0, 0, 0, 0, 0] PP=[0, 0, 1, 0, 0, 0] BA1=0 BS=[0, 0, 0, 0, 0] BP=[0, 0, 0, 0, 0, 0, 0, 0]	.	.	.	.	.	clinvar: UNK	.	.	.	.	.	.	.	.	.	.	.	.	.	.	.	.	0.971	2	2	0	1.33341e-05
VUS	5	112775631	112775631	A	C	.	APC	exonic	stopgain	APC:NM_001127511:exon4:c.C455A:p.S152X,APC:NM_001354897:exon4:c.C455A:p.S152X,APC:NM_001354900:exon4:c.C248A:p.S83X,APC:NM_001354901:exon4:c.C248A:p.S83X,APC:NM_001354902:exon4:c.C455A:p.S152X,APC:NM_001354905:exon4:c.C248A:p.S83X,APC:NM_000038:exon5:c.C425A:p.S142X,APC:NM_001354895:exon5:c.C425A:p.S142X,APC:NM_001354896:exon5:c.C425A:p.S142X,APC:NM_001354898:exon5:c.C350A:p.S117X,APC:NM_00135489…	.	Pathogenic	InterVar: Pathogenic PVS1=1 PS=[0, 0, 0, 0, 0] PM=[0, 1, 0, 0, 0, 0, 0] PP=[0, 0, 1, 0, 0, 0] BA1=0 BS=[0, 0, 0, 0, 0] BP=[0, 0, 0, 0, 0, 0, 0, 0]	.	.	.	.	.	clinvar: UNK	.	.	.	.	.	.	.	.	.	.	.	.	.	.	.	.	0.976	1	1	0	6.66704e-06
VUS	5	112838234	112838234	GAGA	-	.	APC	exonic	frameshift insertion	APC:NM_001127511:exon14:c.2586_2587insGAGA:p.S863Efs*32,APC:NM_001354897:exon15:c.2670_2671insGAGA:p.S891Efs*32,APC:NM_001354899:exon15:c.2556_2557insGAGA:p.S853Efs*32,APC:NM_001354901:exon15:c.2463_2464insGAGA:p.S822Efs*32,APC:NM_001354902:exon15:c.2367_2368insGAGA:p.S790Efs*32,APC:NM_001354905:exon15:c.2160_2161insGAGA:p.S721Efs*32,APC:NM_000038:exon16:c.2640_2641insGAGA:p.S881Efs*32,APC:NM_001…	.	Likely pathogenic	InterVar: Likely pathogenic PVS1=1 PS=[0, 0, 0, 0, 0] PM=[0, 1, 0, 0, 0, 0, 0] PP=[0, 0, 0, 0, 0, 0] BA1=0 BS=[0, 0, 0, 0, 0] BP=[0, 0, 0, 0, 0, 0, 0, 0]	.	.	.	.	.	clinvar: UNK	.	.	.	.	.	.	.	.	.	.	.	.	.	.	.	.	.	1	1	0	6.66704e-06
VUS	5	112838980	112838981	-	TG	.	APC	exonic	frameshift deletion	APC:NM_001127511:exon14:c.3332_3333del:p.C1112Sfs*4,APC:NM_001354897:exon15:c.3416_3417del:p.C1140Sfs*4,APC:NM_001354899:exon15:c.3302_3303del:p.C1102Sfs*4,APC:NM_001354901:exon15:c.3209_3210del:p.C1071Sfs*4,APC:NM_001354902:exon15:c.3113_3114del:p.C1039Sfs*4,APC:NM_001354905:exon15:c.2906_2907del:p.C970Sfs*4,APC:NM_000038:exon16:c.3386_3387del:p.C1130Sfs*4,APC:NM_001354895:exon16:c.3386_3387del:…	.	Likely pathogenic	InterVar: Likely pathogenic PVS1=1 PS=[0, 0, 0, 0, 0] PM=[0, 1, 0, 0, 0, 0, 0] PP=[0, 0, 0, 0, 0, 0] BA1=0 BS=[0, 0, 0, 0, 0] BP=[0, 0, 0, 0, 0, 0, 0, 0]	.	.	.	.	.	clinvar: UNK	.	.	.	.	.	.	.	.	.	.	.	.	.	.	.	.	.	1	1	0	6.66704e-06
VUS	5	112842353	112842353	AA	-	.	APC	exonic	frameshift insertion	APC:NM_001127511:exon14:c.6705_6706insAA:p.T2237Rfs*25,APC:NM_001354897:exon15:c.6789_6790insAA:p.T2265Rfs*25,APC:NM_001354899:exon15:c.6675_6676insAA:p.T2227Rfs*25,APC:NM_001354901:exon15:c.6582_6583insAA:p.T2196Rfs*25,APC:NM_001354902:exon15:c.6486_6487insAA:p.T2164Rfs*25,APC:NM_001354905:exon15:c.6279_6280insAA:p.T2095Rfs*25,APC:NM_000038:exon16:c.6759_6760insAA:p.T2255Rfs*25,APC:NM_001354895:…	.	Likely pathogenic	InterVar: Likely pathogenic PVS1=1 PS=[0, 0, 0, 0, 0] PM=[0, 1, 0, 0, 0, 0, 0] PP=[0, 0, 0, 0, 0, 0] BA1=0 BS=[0, 0, 0, 0, 0] BP=[0, 0, 0, 0, 0, 0, 0, 0]	.	.	.	.	.	clinvar: UNK	.	.	.	.	.	.	.	.	.	.	.	.	.	.	.	.	.	1	1	0	6.66704e-06
VUS	5	112844019	112844020	-	GT	.	APC	exonic	frameshift deletion	APC:NM_001127511:exon14:c.8371_8372del:p.V2791Efs*2,APC:NM_001354897:exon15:c.8455_8456del:p.V2819Efs*2,APC:NM_001354899:exon15:c.8341_8342del:p.V2781Efs*2,APC:NM_001354901:exon15:c.8248_8249del:p.V2750Efs*2,APC:NM_001354902:exon15:c.8152_8153del:p.V2718Efs*2,APC:NM_001354905:exon15:c.7945_7946del:p.V2649Efs*2,APC:NM_000038:exon16:c.8425_8426del:p.V2809Efs*2,APC:NM_001354895:exon16:c.8425_8426del…	.	Likely pathogenic	InterVar: Likely pathogenic PVS1=1 PS=[0, 0, 0, 0, 0] PM=[0, 1, 0, 0, 0, 0, 0] PP=[0, 0, 0, 0, 0, 0] BA1=0 BS=[0, 0, 0, 0, 0] BP=[0, 0, 0, 0, 0, 0, 0, 0]	.	.	.	.	.	clinvar: UNK	.	.	.	.	.	.	.	.	.	.	.	.	.	.	.	.	.	1	1	0	6.66704e-06
VUS	5	112844099	112844099	G	-	.	APC	exonic	frameshift insertion	APC:NM_001127511:exon14:c.8452dupG:p.S2819Vfs*21,APC:NM_001354897:exon15:c.8536dupG:p.S2847Vfs*21,APC:NM_001354899:exon15:c.8422dupG:p.S2809Vfs*21,APC:NM_001354901:exon15:c.8329dupG:p.S2778Vfs*21,APC:NM_001354902:exon15:c.8233dupG:p.S2746Vfs*21,APC:NM_001354905:exon15:c.8026dupG:p.S2677Vfs*21,APC:NM_000038:exon16:c.8506dupG:p.S2837Vfs*21,APC:NM_001354895:exon16:c.8506dupG:p.S2837Vfs*21,APC:NM_001…	.	Likely pathogenic	InterVar: Likely pathogenic PVS1=1 PS=[0, 0, 0, 0, 0] PM=[0, 1, 0, 0, 0, 0, 0] PP=[0, 0, 0, 0, 0, 0] BA1=0 BS=[0, 0, 0, 0, 0] BP=[0, 0, 0, 0, 0, 0, 0, 0]	.	.	.	.	.	clinvar: UNK	.	.	.	.	.	.	.	.	.	.	.	.	.	.	.	.	.	1	1	0	6.66704e-06
VUS	7	5977770	5977770	-	A	.	PMS2	exonic	frameshift deletion	PMS2:NM_001322009:exon14:c.1891delT:p.C631Vfs*4,PMS2:NM_001322014:exon14:c.2296delT:p.C766Vfs*4	.	Likely pathogenic	InterVar: Likely pathogenic PVS1=1 PS=[0, 0, 0, 0, 0] PM=[0, 1, 0, 0, 0, 0, 0] PP=[0, 0, 0, 0, 0, 0] BA1=0 BS=[0, 0, 0, 0, 0] BP=[0, 0, 0, 0, 0, 0, 0, 0]	.	.	.	.	.	clinvar: UNK	.	.	.	.	.	.	.	.	.	.	.	.	.	.	.	.	.	1	1	0	6.66704e-06
VUS	7	5978662	5978662	-	C	.	PMS2	exonic	frameshift deletion	PMS2:NM_001322008:exon11:c.1891delG:p.A631Lfs*3,PMS2:NM_001322010:exon11:c.1648delG:p.A550Lfs*3,PMS2:NM_001322004:exon12:c.1804delG:p.A602Lfs*3,PMS2:NM_001322006:exon12:c.2053delG:p.A685Lfs*3,PMS2:NM_001322007:exon12:c.1891delG:p.A631Lfs*3,PMS2:NM_001322013:exon12:c.1636delG:p.A546Lfs*3,PMS2:NM_000535:exon13:c.2209delG:p.A737Lfs*3,PMS2:NM_001322003:exon13:c.1804delG:p.A602Lfs*3,PMS2:NM_001322005:…	.	Likely pathogenic	InterVar: Likely pathogenic PVS1=1 PS=[0, 0, 0, 0, 0] PM=[0, 1, 0, 0, 0, 0, 0] PP=[0, 0, 0, 0, 0, 0] BA1=0 BS=[0, 0, 0, 0, 0] BP=[0, 0, 0, 0, 0, 0, 0, 0]	.	.	.	.	.	clinvar: UNK	.	.	.	.	.	.	.	.	.	.	.	.	.	.	.	.	.	1	1	0	6.66704e-06
VUS	7	5986868	5986868	T	-	.	PMS2	exonic	frameshift insertion	PMS2:NM_001322008:exon9:c.1578dupA:p.H527Tfs*3,PMS2:NM_001322010:exon9:c.1335dupA:p.H446Tfs*3,PMS2:NM_001322004:exon10:c.1491dupA:p.H498Tfs*3,PMS2:NM_001322006:exon10:c.1740dupA:p.H581Tfs*3,PMS2:NM_001322007:exon10:c.1578dupA:p.H527Tfs*3,PMS2:NM_001322013:exon10:c.1323dupA:p.H442Tfs*3,PMS2:NM_000535:exon11:c.1896dupA:p.H633Tfs*3,PMS2:NM_001322003:exon11:c.1491dupA:p.H498Tfs*3,PMS2:NM_001322005:ex…	.	Likely pathogenic	InterVar: Likely pathogenic PVS1=1 PS=[0, 0, 0, 0, 0] PM=[0, 1, 0, 0, 0, 0, 0] PP=[0, 0, 0, 0, 0, 0] BA1=0 BS=[0, 0, 0, 0, 0] BP=[0, 0, 0, 0, 0, 0, 0, 0]	.	.	.	.	.	clinvar: UNK	.	.	.	.	.	.	.	.	.	.	.	.	.	.	.	.	.	1	1	0	6.66704e-06
VUS	7	5987021	5987021	T	-	.	PMS2	exonic	frameshift insertion	PMS2:NM_001322008:exon9:c.1425dupA:p.E476Rfs*8,PMS2:NM_001322010:exon9:c.1182dupA:p.E395Rfs*8,PMS2:NM_001322004:exon10:c.1338dupA:p.E447Rfs*8,PMS2:NM_001322006:exon10:c.1587dupA:p.E530Rfs*8,PMS2:NM_001322007:exon10:c.1425dupA:p.E476Rfs*8,PMS2:NM_001322013:exon10:c.1170dupA:p.E391Rfs*8,PMS2:NM_000535:exon11:c.1743dupA:p.E582Rfs*8,PMS2:NM_001322003:exon11:c.1338dupA:p.E447Rfs*8,PMS2:NM_001322005:ex…	.	Likely pathogenic	InterVar: Likely pathogenic PVS1=1 PS=[0, 0, 0, 0, 0] PM=[0, 1, 0, 0, 0, 0, 0] PP=[0, 0, 0, 0, 0, 0] BA1=0 BS=[0, 0, 0, 0, 0] BP=[0, 0, 0, 0, 0, 0, 0, 0]	.	.	.	.	.	clinvar: UNK	.	.	.	.	.	.	.	.	.	.	.	.	.	.	.	.	.	1	1	0	6.66704e-06
VUS	7	5987621	5987621	T	C	.	PMS2	splicing	.	.	NM_000535:exon11:c.1145-1G>A;NM_001322005:exon11:c.740-1G>A;NM_001322015:exon11:c.836-1G>A;NM_001322003:exon11:c.740-1G>A;NM_001322008:exon9:c.827-1G>A;NM_001322007:exon10:c.827-1G>A;NM_001322011:exon11:c.212-1G>A;NM_001322004:exon10:c.740-1G>A;NM_001322010:exon9:c.584-1G>A;NM_001322006:exon10:c.989-1G>A;NM_001322014:exon11:c.1145-1G>A;NM_001322013:exon10:c.572-1G>A;NM_001322012:exon11:c.212-1G>A…	Pathogenic	InterVar: Pathogenic PVS1=1 PS=[0, 0, 0, 0, 0] PM=[0, 1, 0, 0, 0, 0, 0] PP=[0, 0, 1, 0, 0, 0] BA1=0 BS=[0, 0, 0, 0, 0] BP=[0, 0, 0, 0, 0, 0, 0, 0]	.	.	.	.	.	clinvar: UNK	.	.	.	.	.	.	.	.	.	.	.	.	.	.	.	.	0.933	1	1	0	6.66704e-06
VUS	7	5995634	5995634	G	C	.	PMS2	splicing	.	.	NM_000535:exon8:c.804-1G>C;NM_001322005:exon8:c.399-1G>C;NM_001322015:exon8:c.495-1G>C;NM_001322003:exon8:c.399-1G>C;NM_001322008:exon6:c.486-1G>C;NM_001322007:exon7:c.486-1G>C;NM_001322011:exon8:UTR5;NM_001322004:exon7:c.399-1G>C;NM_001322010:exon7:c.399-1G>C;NM_001322006:exon8:c.804-1G>C;NM_001322014:exon8:c.804-1G>C;NM_001322013:exon7:c.231-1G>C;NM_001322012:exon8:UTR5;NM_001322009:exon8:c.399…	Pathogenic	InterVar: Pathogenic PVS1=1 PS=[0, 0, 0, 0, 0] PM=[0, 1, 0, 0, 0, 0, 0] PP=[0, 0, 1, 0, 0, 0] BA1=0 BS=[0, 0, 0, 0, 0] BP=[0, 0, 0, 0, 0, 0, 0, 0]	.	.	.	.	.	clinvar: UNK	.	.	.	.	.	.	.	.	.	.	.	.	.	.	.	.	0.880	2	2	0	1.33341e-05
VUS	7	5997425	5997425	C	T	rs745487791	PMS2	splicing	.	.	NM_000535:exon7:c.706-2A>G;NM_001322005:exon7:c.301-2A>G;NM_001322015:exon7:c.397-2A>G;NM_001322003:exon7:c.301-2A>G;NM_001322008:exon5:c.388-2A>G;NM_001322007:exon6:c.388-2A>G;NM_001322011:exon7:UTR5;NM_001322004:exon6:c.301-2A>G;NM_001322010:exon6:c.301-2A>G;NM_001322006:exon7:c.706-2A>G;NM_001322014:exon7:c.706-2A>G;NM_001322013:exon6:c.133-2A>G;NM_001322012:exon7:UTR5;NM_001322009:exon7:c.301…	Pathogenic	InterVar: Pathogenic PVS1=1 PS=[0, 0, 0, 0, 0] PM=[0, 1, 0, 0, 0, 0, 0] PP=[0, 0, 1, 0, 0, 0] BA1=0 BS=[0, 0, 0, 0, 0] BP=[0, 0, 0, 0, 0, 0, 0, 0]	.	.	.	.	.	clinvar: UNK	.	.	.	.	.	.	.	.	.	.	.	.	.	.	.	.	0.940	1	1	0	6.66704e-06
VUS	7	6002670	6002670	C	G	rs200029834	PMS2	exonic	stopgain	PMS2:NM_001322015:exon5:c.C11G:p.S4X	.	Likely pathogenic	InterVar: Likely pathogenic PVS1=1 PS=[0, 0, 0, 0, 0] PM=[0, 1, 0, 0, 0, 0, 0] PP=[0, 0, 0, 0, 0, 0] BA1=0 BS=[0, 0, 0, 0, 0] BP=[0, 0, 0, 0, 0, 0, 0, 0]	.	.	.	.	.	clinvar: UNK	0.0002	0.0001	0.0024	0	0	0	0.0003	0	0.0002	0.000199681	.	.	.	.	.	.	.	18	18	0	0.000120014
VUS	9	132896356	132896357	-	AA	.	TSC1	exonic	frameshift deletion	TSC1:NM_001162427:exon22:c.3220_3221del:p.L1074Gfs*33,TSC1:NM_001362177:exon22:c.3010_3011del:p.L1004Gfs*33,TSC1:NM_000368:exon23:c.3373_3374del:p.L1125Gfs*33,TSC1:NM_001162426:exon23:c.3370_3371del:p.L1124Gfs*33	.	Likely pathogenic	InterVar: Likely pathogenic PVS1=1 PS=[0, 0, 0, 0, 0] PM=[0, 1, 0, 0, 0, 0, 0] PP=[0, 0, 0, 0, 0, 0] BA1=0 BS=[0, 0, 0, 0, 0] BP=[0, 0, 0, 0, 0, 0, 0, 0]	.	.	.	.	.	clinvar: UNK	.	.	.	.	.	.	.	.	.	.	.	.	.	.	.	.	.	1	1	0	6.66704e-06
VUS	9	132896631	132896631	C	-	.	TSC1	exonic	frameshift insertion	TSC1:NM_001162427:exon22:c.2945dupG:p.G983Rfs*65,TSC1:NM_001362177:exon22:c.2735dupG:p.G913Rfs*65,TSC1:NM_000368:exon23:c.3098dupG:p.G1034Rfs*65,TSC1:NM_001162426:exon23:c.3095dupG:p.G1033Rfs*65	.	Likely pathogenic	InterVar: Likely pathogenic PVS1=1 PS=[0, 0, 0, 0, 0] PM=[0, 1, 0, 0, 0, 0, 0] PP=[0, 0, 0, 0, 0, 0] BA1=0 BS=[0, 0, 0, 0, 0] BP=[0, 0, 0, 0, 0, 0, 0, 0]	.	.	.	.	.	clinvar: UNK	.	.	.	.	.	.	.	.	.	.	.	.	.	.	.	.	.	1	1	0	6.66704e-06
VUS	9	132897335	132897335	A	G	.	TSC1	exonic	stopgain	TSC1:NM_001162427:exon21:c.C2671T:p.Q891X,TSC1:NM_001362177:exon21:c.C2461T:p.Q821X,TSC1:NM_000368:exon22:c.C2824T:p.Q942X,TSC1:NM_001162426:exon22:c.C2821T:p.Q941X	.	Pathogenic	InterVar: Pathogenic PVS1=1 PS=[0, 0, 0, 0, 0] PM=[0, 1, 0, 0, 0, 0, 0] PP=[0, 0, 1, 0, 0, 0] BA1=0 BS=[0, 0, 0, 0, 0] BP=[0, 0, 0, 0, 0, 0, 0, 0]	.	.	.	.	.	clinvar: UNK	.	.	.	.	.	.	.	.	.	.	.	.	.	.	.	.	0.993	1	1	0	6.66704e-06
VUS	9	132910577	132910578	-	GG	.	TSC1	exonic	frameshift deletion	TSC1:NM_001162427:exon11:c.1103_1104del:p.P368Qfs*22,TSC1:NM_001362177:exon11:c.893_894del:p.P298Qfs*22,TSC1:NM_000368:exon12:c.1256_1257del:p.P419Qfs*22,TSC1:NM_001162426:exon12:c.1253_1254del:p.P418Qfs*22	.	Likely pathogenic	InterVar: Likely pathogenic PVS1=1 PS=[0, 0, 0, 0, 0] PM=[0, 1, 0, 0, 0, 0, 0] PP=[0, 0, 0, 0, 0, 0] BA1=0 BS=[0, 0, 0, 0, 0] BP=[0, 0, 0, 0, 0, 0, 0, 0]	.	.	.	.	.	clinvar: UNK	.	.	.	.	.	.	.	.	.	.	.	.	.	.	.	.	.	1	1	0	6.66704e-06
VUS	9	132928766	132928766	A	C	.	TSC1	splicing	.	.	NM_001162427:exon3:c.106+1G>T;NM_001362177:exon3:UTR5;NM_001162426:exon3:c.106+1G>T;NM_000368:exon3:c.106+1G>T	Pathogenic	InterVar: Pathogenic PVS1=1 PS=[0, 0, 0, 0, 0] PM=[0, 1, 0, 0, 0, 0, 0] PP=[0, 0, 1, 0, 0, 0] BA1=0 BS=[0, 0, 0, 0, 0] BP=[0, 0, 0, 0, 0, 0, 0, 0]	.	.	.	.	.	clinvar: UNK	.	.	.	.	.	.	.	.	.	.	.	.	.	.	.	.	0.951	1	1	0	6.66704e-06
VUS	10	87864067	87864067	-	C	.	PTEN	exonic	frameshift deletion	PTEN:NM_001304717:exon1:c.118delC:p.L41Ffs*21	.	Likely pathogenic	InterVar: Likely pathogenic PVS1=1 PS=[0, 0, 0, 0, 0] PM=[0, 1, 0, 0, 0, 0, 0] PP=[0, 0, 0, 0, 0, 0] BA1=0 BS=[0, 0, 0, 0, 0] BP=[0, 0, 0, 0, 0, 0, 0, 0]	.	.	.	.	.	clinvar: UNK	.	.	.	.	.	.	.	.	.	.	.	.	.	.	.	.	.	1	1	0	6.66704e-06
VUS	10	87864126	87864130	-	CGGTT	.	PTEN	exonic	frameshift deletion	PTEN:NM_001304717:exon2:c.176_180del:p.P59Lfs*45	.	Likely pathogenic	InterVar: Likely pathogenic PVS1=1 PS=[0, 0, 0, 0, 0] PM=[0, 1, 0, 0, 0, 0, 0] PP=[0, 0, 0, 0, 0, 0] BA1=0 BS=[0, 0, 0, 0, 0] BP=[0, 0, 0, 0, 0, 0, 0, 0]	.	.	.	.	.	clinvar: UNK	.	.	.	.	.	.	.	.	.	.	.	.	.	.	.	.	.	1	1	0	6.66704e-06
VUS	10	87864128	87864128	T	-	.	PTEN	exonic	frameshift insertion	PTEN:NM_001304717:exon2:c.179dupT:p.L61Ffs*45	.	Likely pathogenic	InterVar: Likely pathogenic PVS1=1 PS=[0, 0, 0, 0, 0] PM=[0, 1, 0, 0, 0, 0, 0] PP=[0, 0, 0, 0, 0, 0] BA1=0 BS=[0, 0, 0, 0, 0] BP=[0, 0, 0, 0, 0, 0, 0, 0]	.	.	.	.	.	clinvar: UNK	.	.	.	.	.	.	.	.	.	.	.	.	.	.	.	.	.	2	2	0	1.33341e-05
VUS	10	87864177	87864189	-	CGGAGGCCGCCGG	.	PTEN	exonic	frameshift deletion	PTEN:NM_001304717:exon2:c.227_239del:p.G80Vfs*91	.	Likely pathogenic	InterVar: Likely pathogenic PVS1=1 PS=[0, 0, 0, 0, 0] PM=[0, 1, 0, 0, 0, 0, 0] PP=[0, 0, 0, 0, 0, 0] BA1=0 BS=[0, 0, 0, 0, 0] BP=[0, 0, 0, 0, 0, 0, 0, 0]	.	.	.	.	.	clinvar: UNK	6.481e-05	0.0001	0	0	0	0	6.682e-05	0	.	.	.	.	.	.	.	.	.	1	1	0	6.66704e-06
VUS	10	87864254	87864254	T	-	.	PTEN	exonic	frameshift insertion	PTEN:NM_001304717:exon2:c.305dupT:p.A103Gfs*3	.	Likely pathogenic	InterVar: Likely pathogenic PVS1=1 PS=[0, 0, 0, 0, 0] PM=[0, 1, 0, 0, 0, 0, 0] PP=[0, 0, 0, 0, 0, 0] BA1=0 BS=[0, 0, 0, 0, 0] BP=[0, 0, 0, 0, 0, 0, 0, 0]	.	.	.	.	.	clinvar: UNK	.	.	.	.	.	.	.	.	.	.	.	.	.	.	.	.	.	1	1	0	6.66704e-06
VUS	10	87864407	87864408	-	CC	.	PTEN	exonic	frameshift deletion	PTEN:NM_001304717:exon2:c.457_458del:p.R154Pfs*29	.	Likely pathogenic	InterVar: Likely pathogenic PVS1=1 PS=[0, 0, 0, 0, 0] PM=[0, 1, 0, 0, 0, 0, 0] PP=[0, 0, 0, 0, 0, 0] BA1=0 BS=[0, 0, 0, 0, 0] BP=[0, 0, 0, 0, 0, 0, 0, 0]	.	.	.	.	.	clinvar: UNK	.	.	.	.	.	.	.	.	.	.	.	.	.	.	.	.	.	1	1	0	6.66704e-06
VUS	11	32435342	32435342	A	G	.	WT1	exonic	stopgain	WT1:NM_000378:exon1:c.C19T:p.Q7X,WT1:NM_024424:exon1:c.C19T:p.Q7X,WT1:NM_024426:exon1:c.C19T:p.Q7X	.	Pathogenic	InterVar: Pathogenic PVS1=1 PS=[0, 0, 0, 0, 0] PM=[0, 1, 0, 0, 0, 0, 0] PP=[0, 0, 1, 0, 0, 0] BA1=0 BS=[0, 0, 0, 0, 0] BP=[0, 0, 0, 0, 0, 0, 0, 0]	.	.	.	.	.	clinvar: UNK	.	.	.	.	.	.	.	.	.	.	.	.	.	.	.	.	0.951	1	1	0	6.66704e-06
VUS	11	61437632	61437633	-	CT	.	SDHAF2	exonic	frameshift deletion	SDHAF2:NM_017841:exon2:c.44_45del:p.L16Vfs*22	.	Likely pathogenic	InterVar: Likely pathogenic PVS1=1 PS=[0, 0, 0, 0, 0] PM=[0, 1, 0, 0, 0, 0, 0] PP=[0, 0, 0, 0, 0, 0] BA1=0 BS=[0, 0, 0, 0, 0] BP=[0, 0, 0, 0, 0, 0, 0, 0]	.	.	.	.	.	clinvar: UNK	.	.	.	.	.	.	.	.	.	.	.	.	.	.	.	.	.	1	1	0	6.66704e-06
VUS	11	61437754	61437754	T	C	.	SDHAF2	exonic	stopgain	SDHAF2:NM_017841:exon2:c.C166T:p.Q56X	.	Pathogenic	InterVar: Pathogenic PVS1=1 PS=[0, 0, 0, 0, 0] PM=[0, 1, 0, 0, 0, 0, 0] PP=[0, 0, 1, 0, 0, 0] BA1=0 BS=[0, 0, 0, 0, 0] BP=[0, 0, 0, 0, 0, 0, 0, 0]	.	.	.	.	.	clinvar: UNK	.	.	.	.	.	.	.	.	.	.	.	.	.	.	.	.	0.965	1	1	0	6.66704e-06
VUS	11	61446050	61446050	A	C	.	SDHAF2	exonic	stopgain	SDHAF2:NM_017841:exon4:c.C480A:p.Y160X	.	Pathogenic	InterVar: Pathogenic PVS1=1 PS=[0, 0, 0, 0, 0] PM=[0, 1, 0, 0, 0, 0, 0] PP=[0, 0, 1, 0, 0, 0] BA1=0 BS=[0, 0, 0, 0, 0] BP=[0, 0, 0, 0, 0, 0, 0, 0]	.	.	.	.	.	clinvar: UNK	.	.	.	.	.	.	.	.	.	.	.	.	.	.	.	.	0.974	2	2	0	1.33341e-05
VUS	11	64804505	64804518	-	CTGGAAAGTGAGCA	.	MEN1	exonic	frameshift deletion	MEN1:NM_000244:exon10:c.1664_1677del:p.V555Efs*2,MEN1:NM_001370259:exon10:c.1649_1662del:p.V550Efs*2,MEN1:NM_001370260:exon10:c.1649_1662del:p.V550Efs*2,MEN1:NM_001370261:exon10:c.1649_1662del:p.V550Efs*2,MEN1:NM_001370262:exon10:c.1544_1557del:p.V515Efs*2,MEN1:NM_001370263:exon10:c.1544_1557del:p.V515Efs*2,MEN1:NM_130799:exon10:c.1649_1662del:p.V550Efs*2,MEN1:NM_130800:exon10:c.1664_1677del:p.V5…	.	Likely pathogenic	InterVar: Likely pathogenic PVS1=1 PS=[0, 0, 0, 0, 0] PM=[0, 1, 0, 0, 0, 0, 0] PP=[0, 0, 0, 0, 0, 0] BA1=0 BS=[0, 0, 0, 0, 0] BP=[0, 0, 0, 0, 0, 0, 0, 0]	.	.	.	.	.	clinvar: UNK	.	.	.	.	.	.	.	.	.	.	.	.	.	.	.	.	.	1	1	0	6.66704e-06
VUS	11	64804621	64804621	T	-	.	MEN1	exonic	frameshift insertion	MEN1:NM_000244:exon10:c.1560_1561insA:p.R521Tfs*15,MEN1:NM_001370259:exon10:c.1545_1546insA:p.R516Tfs*15,MEN1:NM_001370260:exon10:c.1545_1546insA:p.R516Tfs*15,MEN1:NM_001370261:exon10:c.1545_1546insA:p.R516Tfs*15,MEN1:NM_001370262:exon10:c.1440_1441insA:p.R481Tfs*15,MEN1:NM_001370263:exon10:c.1440_1441insA:p.R481Tfs*15,MEN1:NM_130799:exon10:c.1545_1546insA:p.R516Tfs*15,MEN1:NM_130800:exon10:c.156…	.	Likely pathogenic	InterVar: Likely pathogenic PVS1=1 PS=[0, 0, 0, 0, 0] PM=[0, 1, 0, 0, 0, 0, 0] PP=[0, 0, 0, 0, 0, 0] BA1=0 BS=[0, 0, 0, 0, 0] BP=[0, 0, 0, 0, 0, 0, 0, 0]	.	.	.	.	.	clinvar: UNK	.	.	.	.	.	.	.	.	.	.	.	.	.	.	.	.	.	1	1	0	6.66704e-06
VUS	11	64805663	64805663	-	C	.	MEN1	exonic	frameshift deletion	MEN1:NM_000244:exon8:c.1172delG:p.G391Afs*59,MEN1:NM_001370259:exon8:c.1157delG:p.G386Afs*59,MEN1:NM_001370260:exon8:c.1157delG:p.G386Afs*59,MEN1:NM_001370261:exon8:c.1157delG:p.G386Afs*59,MEN1:NM_001370262:exon8:c.1052delG:p.G351Afs*59,MEN1:NM_001370263:exon8:c.1052delG:p.G351Afs*59,MEN1:NM_130799:exon8:c.1157delG:p.G386Afs*59,MEN1:NM_130800:exon8:c.1172delG:p.G391Afs*59,MEN1:NM_130801:exon8:c.1…	.	Likely pathogenic	InterVar: Likely pathogenic PVS1=1 PS=[0, 0, 0, 0, 0] PM=[0, 1, 0, 0, 0, 0, 0] PP=[0, 0, 0, 0, 0, 0] BA1=0 BS=[0, 0, 0, 0, 0] BP=[0, 0, 0, 0, 0, 0, 0, 0]	.	.	.	.	.	clinvar: UNK	.	.	.	.	.	.	.	.	.	.	.	.	.	.	.	.	.	1	1	0	6.66704e-06
VUS	11	64805940	64805940	-	G	.	MEN1	exonic	frameshift deletion	MEN1:NM_001370251:exon8:c.1123delC:p.L375Sfs*35	.	Likely pathogenic	InterVar: Likely pathogenic PVS1=1 PS=[0, 0, 0, 0, 0] PM=[0, 1, 0, 0, 0, 0, 0] PP=[0, 0, 0, 0, 0, 0] BA1=0 BS=[0, 0, 0, 0, 0] BP=[0, 0, 0, 0, 0, 0, 0, 0]	.	.	.	.	.	clinvar: UNK	.	.	.	.	.	.	.	.	.	.	.	.	.	.	.	.	.	6	6	0	4.00029e-05
VUS	11	64805966	64805966	C	-	.	MEN1	exonic	frameshift insertion	MEN1:NM_001370251:exon8:c.1096dupG:p.D366Gfs*20	.	Likely pathogenic	InterVar: Likely pathogenic PVS1=1 PS=[0, 0, 0, 0, 0] PM=[0, 1, 0, 0, 0, 0, 0] PP=[0, 0, 0, 0, 0, 0] BA1=0 BS=[0, 0, 0, 0, 0] BP=[0, 0, 0, 0, 0, 0, 0, 0]	.	.	.	.	.	clinvar: UNK	.	.	.	.	.	.	.	.	.	.	.	.	.	.	.	.	.	1	1	0	6.66704e-06
VUS	11	64805969	64805969	T	C	.	MEN1	exonic	stopgain	MEN1:NM_001370251:exon8:c.G1094A:p.W365X	.	Likely pathogenic	InterVar: Likely pathogenic PVS1=1 PS=[0, 0, 0, 0, 0] PM=[0, 1, 0, 0, 0, 0, 0] PP=[0, 0, 0, 0, 0, 0] BA1=0 BS=[0, 0, 0, 0, 0] BP=[0, 0, 0, 0, 0, 0, 0, 0]	.	.	.	.	.	clinvar: UNK	.	.	.	.	.	.	.	.	.	.	.	.	.	.	.	.	.	1	1	0	6.66704e-06
VUS	11	112087856	112087856	T	G	.	SDHD	splicing	.	.	NM_001276503:exon2:c.53-1G>T;NM_001276506:exon2:c.53-1G>T;NM_003002:exon2:c.53-1G>T	Pathogenic	InterVar: Pathogenic PVS1=1 PS=[0, 0, 0, 0, 0] PM=[0, 1, 0, 0, 0, 0, 0] PP=[0, 0, 1, 0, 0, 0] BA1=0 BS=[0, 0, 0, 0, 0] BP=[0, 0, 0, 0, 0, 0, 0, 0]	.	.	.	.	.	clinvar: UNK	.	.	.	.	.	.	.	.	.	.	.	.	.	.	.	.	0.931	1	1	0	6.66704e-06
VUS	11	112093096	112093096	CGATATTGGCTCGGCA	-	.	SDHD	exonic	frameshift insertion	SDHD:NM_001276506:exon4:c.331_332insCGATATTGGCTCGGCA:p.Q124Rfs*60	.	Likely pathogenic	InterVar: Likely pathogenic PVS1=1 PS=[0, 0, 0, 0, 0] PM=[0, 1, 0, 0, 0, 0, 0] PP=[0, 0, 0, 0, 0, 0] BA1=0 BS=[0, 0, 0, 0, 0] BP=[0, 0, 0, 0, 0, 0, 0, 0]	.	.	.	.	.	clinvar: UNK	.	.	.	.	.	.	.	.	.	.	.	.	.	.	.	.	.	1	1	0	6.66704e-06
VUS	11	112093096	112093111	-	GCGATCTTGGCTCGGC	.	SDHD	exonic	frameshift deletion	SDHD:NM_001276506:exon4:c.331_346del:p.A111Tfs*88	.	Likely pathogenic	InterVar: Likely pathogenic PVS1=1 PS=[0, 0, 0, 0, 0] PM=[0, 1, 0, 0, 0, 0, 0] PP=[0, 0, 0, 0, 0, 0] BA1=0 BS=[0, 0, 0, 0, 0] BP=[0, 0, 0, 0, 0, 0, 0, 0]	.	.	.	.	.	clinvar: UNK	.	.	.	.	.	.	.	.	.	.	.	.	.	.	.	.	.	1	1	0	6.66704e-06
VUS	11	112093109	112093109	GCACGATCTCGGCTCA	-	.	SDHD	exonic	frameshift insertion	SDHD:NM_001276506:exon4:c.344_345insGCACGATCTCGGCTCA:p.Q124Rfs*60	.	Likely pathogenic	InterVar: Likely pathogenic PVS1=1 PS=[0, 0, 0, 0, 0] PM=[0, 1, 0, 0, 0, 0, 0] PP=[0, 0, 0, 0, 0, 0] BA1=0 BS=[0, 0, 0, 0, 0] BP=[0, 0, 0, 0, 0, 0, 0, 0]	.	.	.	.	.	clinvar: UNK	.	.	.	.	.	.	.	.	.	.	.	.	.	.	.	.	.	1	1	0	6.66704e-06
VUS	11	112093121	112093136	-	GCTCAGCACGATCTCA	.	SDHD	exonic	frameshift deletion	SDHD:NM_001276506:exon4:c.356_371del:p.S120Lfs*79	.	Likely pathogenic	InterVar: Likely pathogenic PVS1=1 PS=[0, 0, 0, 0, 0] PM=[0, 1, 0, 0, 0, 0, 0] PP=[0, 0, 0, 0, 0, 0] BA1=0 BS=[0, 0, 0, 0, 0] BP=[0, 0, 0, 0, 0, 0, 0, 0]	.	.	.	.	.	clinvar: UNK	0.0001	0.0002	0	0	0.0012	0	0	0	.	.	.	.	.	.	.	.	.	3	3	0	2.00013e-05
VUS	11	112093135	112093135	T	C	rs752411737	SDHD	exonic	stopgain	SDHD:NM_001276506:exon4:c.C370T:p.Q124X	.	Likely pathogenic	InterVar: Likely pathogenic PVS1=1 PS=[0, 0, 0, 0, 0] PM=[0, 1, 0, 0, 0, 0, 0] PP=[0, 0, 0, 0, 0, 0] BA1=0 BS=[0, 0, 0, 0, 0] BP=[0, 0, 0, 0, 0, 0, 0, 0]	.	.	.	.	.	clinvar: UNK	.	.	.	.	.	.	.	.	.	.	.	.	.	.	.	.	0.058	1	1	0	6.66704e-06
VUS	11	112094877	112094877	A	G	.	SDHD	exonic	stopgain	SDHD:NM_001276503:exon3:c.G242A:p.W81X	.	Pathogenic	InterVar: Pathogenic PVS1=1 PS=[0, 0, 0, 0, 0] PM=[0, 1, 0, 0, 0, 0, 0] PP=[0, 0, 1, 0, 0, 0] BA1=0 BS=[0, 0, 0, 0, 0] BP=[0, 0, 0, 0, 0, 0, 0, 0]	.	.	.	.	.	clinvar: UNK	.	.	.	.	.	.	.	.	.	.	.	.	.	.	.	.	0.136	1	1	0	6.66704e-06
VUS	11	112094966	112094966	-	T	.	SDHD	exonic	frameshift deletion	SDHD:NM_001276504:exon3:c.359delT:p.L120Pfs*9,SDHD:NM_003002:exon4:c.476delT:p.L159Pfs*9	.	Likely pathogenic	InterVar: Likely pathogenic PVS1=1 PS=[0, 0, 0, 0, 0] PM=[0, 1, 0, 0, 0, 0, 0] PP=[0, 0, 0, 0, 0, 0] BA1=0 BS=[0, 0, 0, 0, 0] BP=[0, 0, 0, 0, 0, 0, 0, 0]	.	.	.	.	.	clinvar: UNK	.	.	.	.	.	.	.	.	.	.	.	.	.	.	.	.	.	1	1	0	6.66704e-06
VUS	13	32319248	32319248	A	-	.	BRCA2	exonic	frameshift insertion	BRCA2:NM_000059:exon3:c.240dupA:p.F81Ifs*20	.	Likely pathogenic	InterVar: Likely pathogenic PVS1=1 PS=[0, 0, 0, 0, 0] PM=[0, 1, 0, 0, 0, 0, 0] PP=[0, 0, 0, 0, 0, 0] BA1=0 BS=[0, 0, 0, 0, 0] BP=[0, 0, 0, 0, 0, 0, 0, 0]	.	.	.	.	.	clinvar: UNK	.	.	.	.	.	.	.	.	.	.	.	.	.	.	.	.	.	1	1	0	6.66704e-06
VUS	13	32326610	32326610	-	A	.	BRCA2	exonic	stopgain	BRCA2:NM_000059:exon7:c.628delA:p.I210*	.	Likely pathogenic	InterVar: Likely pathogenic PVS1=1 PS=[0, 0, 0, 0, 0] PM=[0, 1, 0, 0, 0, 0, 0] PP=[0, 0, 0, 0, 0, 0] BA1=0 BS=[0, 0, 0, 0, 0] BP=[0, 0, 0, 0, 0, 0, 0, 0]	.	.	.	.	.	clinvar: UNK	.	.	.	.	.	.	.	.	.	.	.	.	.	.	.	.	.	1	1	0	6.66704e-06
VUS	13	32332439	32332439	AA	-	.	BRCA2	exonic	frameshift insertion	BRCA2:NM_000059:exon10:c.961_962insAA:p.V323Kfs*2	.	Likely pathogenic	InterVar: Likely pathogenic PVS1=1 PS=[0, 0, 0, 0, 0] PM=[0, 1, 0, 0, 0, 0, 0] PP=[0, 0, 0, 0, 0, 0] BA1=0 BS=[0, 0, 0, 0, 0] BP=[0, 0, 0, 0, 0, 0, 0, 0]	.	.	.	.	.	clinvar: UNK	.	.	.	.	.	.	.	.	.	.	.	.	.	.	.	.	.	1	1	0	6.66704e-06
VUS	13	32332724	32332724	T	-	.	BRCA2	exonic	frameshift insertion	BRCA2:NM_000059:exon10:c.1247dupT:p.S417Ffs*4	.	Likely pathogenic	InterVar: Likely pathogenic PVS1=1 PS=[0, 0, 0, 0, 0] PM=[0, 1, 0, 0, 0, 0, 0] PP=[0, 0, 0, 0, 0, 0] BA1=0 BS=[0, 0, 0, 0, 0] BP=[0, 0, 0, 0, 0, 0, 0, 0]	.	.	.	.	.	clinvar: UNK	.	.	.	.	.	.	.	.	.	.	.	.	.	.	.	.	.	1	1	0	6.66704e-06
VUS	13	32332833	32332833	-	T	.	BRCA2	exonic	frameshift deletion	BRCA2:NM_000059:exon10:c.1355delT:p.L452Hfs*8	.	Likely pathogenic	InterVar: Likely pathogenic PVS1=1 PS=[0, 0, 0, 0, 0] PM=[0, 1, 0, 0, 0, 0, 0] PP=[0, 0, 0, 0, 0, 0] BA1=0 BS=[0, 0, 0, 0, 0] BP=[0, 0, 0, 0, 0, 0, 0, 0]	.	.	.	.	.	clinvar: UNK	.	.	.	.	.	.	.	.	.	.	.	.	.	.	.	.	.	1	1	0	6.66704e-06
VUS	13	32332903	32332907	-	ATCTC	.	BRCA2	exonic	frameshift deletion	BRCA2:NM_000059:exon10:c.1425_1429del:p.S476Yfs*36	.	Likely pathogenic	InterVar: Likely pathogenic PVS1=1 PS=[0, 0, 0, 0, 0] PM=[0, 1, 0, 0, 0, 0, 0] PP=[0, 0, 0, 0, 0, 0] BA1=0 BS=[0, 0, 0, 0, 0] BP=[0, 0, 0, 0, 0, 0, 0, 0]	.	.	.	.	.	clinvar: UNK	.	.	.	.	.	.	.	.	.	.	.	.	.	.	.	.	.	1	1	0	6.66704e-06
VUS	13	32333062	32333062	T	-	.	BRCA2	exonic	stopgain	BRCA2:NM_000059:exon10:c.1585dupT:p.K530*	.	Likely pathogenic	InterVar: Likely pathogenic PVS1=1 PS=[0, 0, 0, 0, 0] PM=[0, 1, 0, 0, 0, 0, 0] PP=[0, 0, 0, 0, 0, 0] BA1=0 BS=[0, 0, 0, 0, 0] BP=[0, 0, 0, 0, 0, 0, 0, 0]	.	.	.	.	.	clinvar: UNK	.	.	.	.	.	.	.	.	.	.	.	.	.	.	.	.	.	1	1	0	6.66704e-06
VUS	13	32333107	32333107	A	-	.	BRCA2	exonic	frameshift insertion	BRCA2:NM_000059:exon10:c.1630dupA:p.T544Nfs*16	.	Likely pathogenic	InterVar: Likely pathogenic PVS1=1 PS=[0, 0, 0, 0, 0] PM=[0, 1, 0, 0, 0, 0, 0] PP=[0, 0, 0, 0, 0, 0] BA1=0 BS=[0, 0, 0, 0, 0] BP=[0, 0, 0, 0, 0, 0, 0, 0]	.	.	.	.	.	clinvar: UNK	.	.	.	.	.	.	.	.	.	.	.	.	.	.	.	.	.	1	1	0	6.66704e-06
VUS	13	32336704	32336704	-	C	.	BRCA2	exonic	stopgain	BRCA2:NM_000059:exon11:c.2349delC:p.M784*	.	Likely pathogenic	InterVar: Likely pathogenic PVS1=1 PS=[0, 0, 0, 0, 0] PM=[0, 1, 0, 0, 0, 0, 0] PP=[0, 0, 0, 0, 0, 0] BA1=0 BS=[0, 0, 0, 0, 0] BP=[0, 0, 0, 0, 0, 0, 0, 0]	.	.	.	.	.	clinvar: UNK	.	.	.	.	.	.	.	.	.	.	.	.	.	.	.	.	.	1	1	0	6.66704e-06
VUS	13	32336717	32336717	GCAAA	-	.	BRCA2	exonic	frameshift insertion	BRCA2:NM_000059:exon11:c.2362_2363insGCAAA:p.E790Afs*22	.	Likely pathogenic	InterVar: Likely pathogenic PVS1=1 PS=[0, 0, 0, 0, 0] PM=[0, 1, 0, 0, 0, 0, 0] PP=[0, 0, 0, 0, 0, 0] BA1=0 BS=[0, 0, 0, 0, 0] BP=[0, 0, 0, 0, 0, 0, 0, 0]	.	.	.	.	.	clinvar: UNK	.	.	.	.	.	.	.	.	.	.	.	.	.	.	.	.	.	1	1	0	6.66704e-06
VUS	13	32337020	32337020	-	A	.	BRCA2	exonic	frameshift deletion	BRCA2:NM_000059:exon11:c.2665delA:p.N889Ifs*6	.	Likely pathogenic	InterVar: Likely pathogenic PVS1=1 PS=[0, 0, 0, 0, 0] PM=[0, 1, 0, 0, 0, 0, 0] PP=[0, 0, 0, 0, 0, 0] BA1=0 BS=[0, 0, 0, 0, 0] BP=[0, 0, 0, 0, 0, 0, 0, 0]	.	.	.	.	.	clinvar: UNK	.	.	.	.	.	.	.	.	.	.	.	.	.	.	.	.	.	1	1	0	6.66704e-06
VUS	13	32337796	32337796	-	C	.	BRCA2	exonic	frameshift deletion	BRCA2:NM_000059:exon11:c.3441delC:p.Q1148Rfs*2	.	Likely pathogenic	InterVar: Likely pathogenic PVS1=1 PS=[0, 0, 0, 0, 0] PM=[0, 1, 0, 0, 0, 0, 0] PP=[0, 0, 0, 0, 0, 0] BA1=0 BS=[0, 0, 0, 0, 0] BP=[0, 0, 0, 0, 0, 0, 0, 0]	.	.	.	.	.	clinvar: UNK	.	.	.	.	.	.	.	.	.	.	.	.	.	.	.	.	.	1	1	0	6.66704e-06
VUS	13	32337823	32337823	-	T	.	BRCA2	exonic	frameshift deletion	BRCA2:NM_000059:exon11:c.3468delT:p.E1157Rfs*11	.	Likely pathogenic	InterVar: Likely pathogenic PVS1=1 PS=[0, 0, 0, 0, 0] PM=[0, 1, 0, 0, 0, 0, 0] PP=[0, 0, 0, 0, 0, 0] BA1=0 BS=[0, 0, 0, 0, 0] BP=[0, 0, 0, 0, 0, 0, 0, 0]	.	.	.	.	.	clinvar: UNK	.	.	.	.	.	.	.	.	.	.	.	.	.	.	.	.	.	1	1	0	6.66704e-06
VUS	13	32337944	32337944	T	A	.	BRCA2	exonic	stopgain	BRCA2:NM_000059:exon11:c.A3589T:p.K1197X	.	Likely pathogenic	InterVar: Likely pathogenic PVS1=1 PS=[0, 0, 0, 0, 0] PM=[0, 1, 0, 0, 0, 0, 0] PP=[0, 0, 0, 0, 0, 0] BA1=0 BS=[0, 0, 0, 0, 0] BP=[0, 0, 0, 0, 0, 0, 0, 0]	.	.	.	.	.	clinvar: UNK	.	.	.	.	.	.	.	.	.	.	.	.	.	.	.	.	0.848	1	1	0	6.66704e-06
VUS	13	32338216	32338216	-	T	.	BRCA2	exonic	frameshift deletion	BRCA2:NM_000059:exon11:c.3861delT:p.N1287Kfs*6	.	Likely pathogenic	InterVar: Likely pathogenic PVS1=1 PS=[0, 0, 0, 0, 0] PM=[0, 1, 0, 0, 0, 0, 0] PP=[0, 0, 0, 0, 0, 0] BA1=0 BS=[0, 0, 0, 0, 0] BP=[0, 0, 0, 0, 0, 0, 0, 0]	.	.	.	.	.	clinvar: UNK	.	.	.	.	.	.	.	.	.	.	.	.	.	.	.	.	.	1	1	0	6.66704e-06
VUS	13	32338258	32338271	-	TACTGGCACTTTTG	.	BRCA2	exonic	stopgain	BRCA2:NM_000059:exon11:c.3903_3916del:p.T1302*	.	Likely pathogenic	InterVar: Likely pathogenic PVS1=1 PS=[0, 0, 0, 0, 0] PM=[0, 1, 0, 0, 0, 0, 0] PP=[0, 0, 0, 0, 0, 0] BA1=0 BS=[0, 0, 0, 0, 0] BP=[0, 0, 0, 0, 0, 0, 0, 0]	.	.	.	.	.	clinvar: UNK	.	.	.	.	.	.	.	.	.	.	.	.	.	.	.	.	.	1	1	0	6.66704e-06
VUS	13	32338829	32338830	-	AA	.	BRCA2	exonic	frameshift deletion	BRCA2:NM_000059:exon11:c.4474_4475del:p.K1492Rfs*21	.	Likely pathogenic	InterVar: Likely pathogenic PVS1=1 PS=[0, 0, 0, 0, 0] PM=[0, 1, 0, 0, 0, 0, 0] PP=[0, 0, 0, 0, 0, 0] BA1=0 BS=[0, 0, 0, 0, 0] BP=[0, 0, 0, 0, 0, 0, 0, 0]	.	.	.	.	.	clinvar: UNK	.	.	.	.	.	.	.	.	.	.	.	.	.	.	.	.	.	1	1	0	6.66704e-06
VUS	13	32338832	32338832	T	G	.	BRCA2	exonic	stopgain	BRCA2:NM_000059:exon11:c.G4477T:p.E1493X	.	Pathogenic	InterVar: Pathogenic PVS1=1 PS=[0, 0, 0, 0, 0] PM=[0, 1, 0, 0, 0, 0, 0] PP=[0, 0, 1, 0, 0, 0] BA1=0 BS=[0, 0, 0, 0, 0] BP=[0, 0, 0, 0, 0, 0, 0, 0]	.	.	.	.	.	clinvar: UNK	.	.	.	.	.	.	.	.	.	.	.	.	.	.	.	.	0.960	1	1	0	6.66704e-06
VUS	13	32339412	32339412	G	T	.	BRCA2	exonic	stopgain	BRCA2:NM_000059:exon11:c.T5057G:p.L1686X	.	Pathogenic	InterVar: Pathogenic PVS1=1 PS=[0, 0, 0, 0, 0] PM=[0, 1, 0, 0, 0, 0, 0] PP=[0, 0, 1, 0, 0, 0] BA1=0 BS=[0, 0, 0, 0, 0] BP=[0, 0, 0, 0, 0, 0, 0, 0]	.	.	.	.	.	clinvar: UNK	.	.	.	.	.	.	.	.	.	.	.	.	.	.	.	.	0.945	7	7	0	4.66702e-05
VUS	13	32339755	32339755	A	C	.	BRCA2	exonic	stopgain	BRCA2:NM_000059:exon11:c.C5400A:p.Y1800X	.	Likely pathogenic	InterVar: Likely pathogenic PVS1=1 PS=[0, 0, 0, 0, 0] PM=[0, 1, 0, 0, 0, 0, 0] PP=[0, 0, 0, 0, 0, 0] BA1=0 BS=[0, 0, 0, 0, 0] BP=[0, 0, 0, 0, 0, 0, 0, 0]	.	.	.	.	.	clinvar: UNK	.	.	.	.	.	.	.	.	.	.	.	.	.	.	.	.	0.937	1	1	0	6.66704e-06
VUS	13	32340340	32340341	-	CG	.	BRCA2	exonic	frameshift deletion	BRCA2:NM_000059:exon11:c.5985_5986del:p.A1996Kfs*6	.	Likely pathogenic	InterVar: Likely pathogenic PVS1=1 PS=[0, 0, 0, 0, 0] PM=[0, 1, 0, 0, 0, 0, 0] PP=[0, 0, 0, 0, 0, 0] BA1=0 BS=[0, 0, 0, 0, 0] BP=[0, 0, 0, 0, 0, 0, 0, 0]	.	.	.	.	.	clinvar: UNK	.	.	.	.	.	.	.	.	.	.	.	.	.	.	.	.	.	1	1	0	6.66704e-06
VUS	13	32340375	32340375	-	C	.	BRCA2	exonic	frameshift deletion	BRCA2:NM_000059:exon11:c.6020delC:p.K2008Sfs*32	.	Likely pathogenic	InterVar: Likely pathogenic PVS1=1 PS=[0, 0, 0, 0, 0] PM=[0, 1, 0, 0, 0, 0, 0] PP=[0, 0, 0, 0, 0, 0] BA1=0 BS=[0, 0, 0, 0, 0] BP=[0, 0, 0, 0, 0, 0, 0, 0]	.	.	.	.	.	clinvar: UNK	.	.	.	.	.	.	.	.	.	.	.	.	.	.	.	.	.	1	1	0	6.66704e-06
VUS	13	32340694	32340694	-	C	.	BRCA2	exonic	frameshift deletion	BRCA2:NM_000059:exon11:c.6339delC:p.P2114Qfs*5	.	Likely pathogenic	InterVar: Likely pathogenic PVS1=1 PS=[0, 0, 0, 0, 0] PM=[0, 1, 0, 0, 0, 0, 0] PP=[0, 0, 0, 0, 0, 0] BA1=0 BS=[0, 0, 0, 0, 0] BP=[0, 0, 0, 0, 0, 0, 0, 0]	.	.	.	.	.	clinvar: UNK	.	.	.	.	.	.	.	.	.	.	.	.	.	.	.	.	.	3	3	0	2.00013e-05
VUS	13	32355094	32355095	-	CA	.	BRCA2	exonic	frameshift deletion	BRCA2:NM_000059:exon14:c.7241_7242del:p.H2415Ffs*5	.	Likely pathogenic	InterVar: Likely pathogenic PVS1=1 PS=[0, 0, 0, 0, 0] PM=[0, 1, 0, 0, 0, 0, 0] PP=[0, 0, 0, 0, 0, 0] BA1=0 BS=[0, 0, 0, 0, 0] BP=[0, 0, 0, 0, 0, 0, 0, 0]	.	.	.	.	.	clinvar: UNK	.	.	.	.	.	.	.	.	.	.	.	.	.	.	.	.	.	1	1	0	6.66704e-06
VUS	13	32356541	32356541	CT	-	.	BRCA2	exonic	frameshift insertion	BRCA2:NM_000059:exon15:c.7549_7550insCT:p.P2519Cfs*6	.	Likely pathogenic	InterVar: Likely pathogenic PVS1=1 PS=[0, 0, 0, 0, 0] PM=[0, 1, 0, 0, 0, 0, 0] PP=[0, 0, 0, 0, 0, 0] BA1=0 BS=[0, 0, 0, 0, 0] BP=[0, 0, 0, 0, 0, 0, 0, 0]	.	.	.	.	.	clinvar: UNK	.	.	.	.	.	.	.	.	.	.	.	.	.	.	.	.	.	1	1	0	6.66704e-06
VUS	13	32357929	32357929	T	G	.	BRCA2	exonic	nonsynonymous SNV	BRCA2:NM_000059:exon16:c.G7805T:p.R2602M	.	Likely pathogenic	InterVar: Likely pathogenic PVS1=0 PS=[0, 0, 0, 0, 0] PM=[1, 1, 0, 0, 1, 0, 0] PP=[0, 0, 1, 0, 0, 0] BA1=0 BS=[0, 0, 0, 0, 0] BP=[1, 0, 0, 0, 0, 0, 0, 0]	.	.	.	.	.	clinvar: UNK	.	.	.	.	.	.	.	.	.	.	D	.	D	D	D	0.931	0.963	1	1	0	6.66704e-06
VUS	13	32363372	32363372	C	G	.	BRCA2	exonic	nonsynonymous SNV	BRCA2:NM_000059:exon18:c.G8170C:p.G2724R	.	Likely pathogenic	InterVar: Likely pathogenic PVS1=0 PS=[0, 0, 0, 0, 0] PM=[1, 1, 0, 0, 1, 0, 0] PP=[0, 0, 1, 0, 0, 0] BA1=0 BS=[0, 0, 0, 0, 0] BP=[1, 0, 0, 0, 0, 0, 0, 0]	.	.	.	.	.	clinvar: UNK	.	.	.	.	.	.	.	.	.	.	D	.	D	D	D	0.969	0.794	1	1	0	6.66704e-06
VUS	13	32370966	32370978	-	AGACATCATCTGG	.	BRCA2	exonic	frameshift deletion	BRCA2:NM_000059:exon20:c.8498_8510del:p.K2833Nfs*26	.	Likely pathogenic	InterVar: Likely pathogenic PVS1=1 PS=[0, 0, 0, 0, 0] PM=[0, 1, 0, 0, 0, 0, 0] PP=[0, 0, 0, 0, 0, 0] BA1=0 BS=[0, 0, 0, 0, 0] BP=[0, 0, 0, 0, 0, 0, 0, 0]	.	.	.	.	.	clinvar: UNK	.	.	.	.	.	.	.	.	.	.	.	.	.	.	.	.	.	1	1	0	6.66704e-06
VUS	13	32376789	32376789	T	G	.	BRCA2	exonic	stopgain	BRCA2:NM_000059:exon21:c.G8752T:p.E2918X	.	Pathogenic	InterVar: Pathogenic PVS1=1 PS=[0, 0, 0, 0, 0] PM=[0, 1, 0, 0, 0, 0, 0] PP=[0, 0, 1, 0, 0, 0] BA1=0 BS=[0, 0, 0, 0, 0] BP=[0, 0, 0, 0, 0, 0, 0, 0]	.	.	.	.	.	clinvar: UNK	.	.	.	.	.	.	.	.	.	.	.	.	.	.	.	.	0.999	1	1	0	6.66704e-06
VUS	13	32394862	32394862	C	-	.	BRCA2	exonic	frameshift insertion	BRCA2:NM_000059:exon25:c.9431dupC:p.V3145Cfs*5	.	Likely pathogenic	InterVar: Likely pathogenic PVS1=1 PS=[0, 0, 0, 0, 0] PM=[0, 1, 0, 0, 0, 0, 0] PP=[0, 0, 0, 0, 0, 0] BA1=0 BS=[0, 0, 0, 0, 0] BP=[0, 0, 0, 0, 0, 0, 0, 0]	.	.	.	.	.	clinvar: UNK	.	.	.	.	.	.	.	.	.	.	.	.	.	.	.	.	.	1	1	0	6.66704e-06
VUS	13	48456202	48456202	G	A	.	RB1	splicing	.	.	NM_000321:exon19:c.1815-2A>G	Pathogenic	InterVar: Pathogenic PVS1=1 PS=[0, 0, 0, 0, 0] PM=[0, 1, 0, 0, 0, 0, 0] PP=[0, 0, 1, 0, 0, 0] BA1=0 BS=[0, 0, 0, 0, 0] BP=[0, 0, 0, 0, 0, 0, 0, 0]	.	.	.	.	.	clinvar: UNK	.	.	.	.	.	.	.	.	.	.	.	.	.	.	.	.	0.955	1	1	0	6.66704e-06
VUS	16	2048585	2048585	G	A	.	TSC2	splicing	.	.	NM_001077183:exon2:UTR5;NM_001363528:exon2:UTR5;NM_001318827:exon2:UTR5;NM_001114382:exon2:UTR5;NM_001318831:exon2:UTR5;NM_021055:exon2:UTR5;NM_000548:exon2:UTR5;NM_001370405:exon2:UTR5;NM_001370404:exon2:UTR5;NM_001318832:exon2:c.5-2A>G	Pathogenic	InterVar: Pathogenic PVS1=1 PS=[0, 0, 0, 0, 0] PM=[0, 1, 0, 0, 0, 0, 0] PP=[0, 0, 1, 0, 0, 0] BA1=0 BS=[0, 0, 0, 0, 0] BP=[0, 0, 0, 0, 0, 0, 0, 0]	.	.	.	.	.	clinvar: UNK	.	.	.	.	.	.	.	.	.	.	.	.	.	.	.	.	0.925	3	3	0	2.00013e-05
VUS	16	2048613	2048613	C	-	.	TSC2	exonic	frameshift insertion	TSC2:NM_001318832:exon2:c.32dupC:p.M12Hfs*16	.	Likely pathogenic	InterVar: Likely pathogenic PVS1=1 PS=[0, 0, 0, 0, 0] PM=[0, 1, 0, 0, 0, 0, 0] PP=[0, 0, 0, 0, 0, 0] BA1=0 BS=[0, 0, 0, 0, 0] BP=[0, 0, 0, 0, 0, 0, 0, 0]	.	.	.	.	.	clinvar: UNK	.	.	.	.	.	.	.	.	.	.	.	.	.	.	.	.	.	1	1	0	6.66704e-06
VUS	16	2076586	2076586	C	G	.	TSC2	splicing	.	.	NM_001077183:exon25:c.2837+1G>C;NM_001363528:exon25:c.2837+1G>C;NM_001318827:exon24:c.2726+1G>C;NM_001318829:exon24:c.2690+1G>C;NM_001114382:exon25:c.2837+1G>C;NM_001318831:exon22:c.2237+1G>C;NM_021055:exon25:c.2837+1G>C;NM_000548:exon25:c.2837+1G>C;NM_001370405:exon25:c.2837+1G>C;NM_001370404:exon25:c.2837+1G>C;NM_001318832:exon25:c.2870+1G>C	Pathogenic	InterVar: Pathogenic PVS1=1 PS=[0, 0, 0, 0, 0] PM=[0, 1, 0, 0, 0, 0, 0] PP=[0, 0, 1, 0, 0, 0] BA1=0 BS=[0, 0, 0, 0, 0] BP=[0, 0, 0, 0, 0, 0, 0, 0]	.	.	.	.	.	clinvar: UNK	.	.	.	.	.	.	.	.	.	.	.	.	.	.	.	.	0.944	1	1	0	6.66704e-06
VUS	16	2077644	2077644	-	C	.	TSC2	exonic	stopgain	TSC2:NM_000548:exon26:c.2884delC:p.V963*,TSC2:NM_001114382:exon26:c.2884delC:p.V963*	.	Likely pathogenic	InterVar: Likely pathogenic PVS1=1 PS=[0, 0, 0, 0, 0] PM=[0, 1, 0, 0, 0, 0, 0] PP=[0, 0, 0, 0, 0, 0] BA1=0 BS=[0, 0, 0, 0, 0] BP=[0, 0, 0, 0, 0, 0, 0, 0]	.	.	.	.	.	clinvar: UNK	.	.	.	.	.	.	.	.	.	.	.	.	.	.	.	.	.	1	1	0	6.66704e-06
VUS	16	2077725	2077725	T	-	.	TSC2	exonic	frameshift insertion	TSC2:NM_000548:exon26:c.2965_2966insT:p.S989Mfs*17,TSC2:NM_001114382:exon26:c.2965_2966insT:p.S989Mfs*17	.	Likely pathogenic	InterVar: Likely pathogenic PVS1=1 PS=[0, 0, 0, 0, 0] PM=[0, 1, 0, 0, 0, 0, 0] PP=[0, 0, 0, 0, 0, 0] BA1=0 BS=[0, 0, 0, 0, 0] BP=[0, 0, 0, 0, 0, 0, 0, 0]	.	.	.	.	.	clinvar: UNK	.	.	.	.	.	.	.	.	.	.	.	.	.	.	.	.	.	2	2	0	1.33341e-05
VUS	16	2079160	2079160	T	G	.	TSC2	exonic	nonsynonymous SNV	TSC2:NM_001318831:exon23:c.G2363T:p.R788L,TSC2:NM_001318827:exon25:c.G2855T:p.R952L,TSC2:NM_001318829:exon25:c.G2819T:p.R940L,TSC2:NM_001077183:exon26:c.G2963T:p.R988L,TSC2:NM_001318832:exon26:c.G2996T:p.R999L,TSC2:NM_001363528:exon26:c.G2966T:p.R989L,TSC2:NM_001370404:exon26:c.G2963T:p.R988L,TSC2:NM_001370405:exon26:c.G2966T:p.R989L,TSC2:NM_021055:exon26:c.G2966T:p.R989L,TSC2:NM_000548:exon27:c.…	.	Likely pathogenic	InterVar: Likely pathogenic PVS1=0 PS=[0, 0, 0, 0, 0] PM=[1, 1, 0, 0, 1, 0, 0] PP=[0, 0, 1, 0, 0, 0] BA1=0 BS=[0, 0, 0, 0, 0] BP=[1, 0, 0, 0, 0, 0, 0, 0]	.	.	.	.	.	clinvar: UNK	.	.	.	.	.	.	.	.	.	.	D	D	D	D	D	0.979	0.900	1	1	0	6.66704e-06
VUS	16	2080163	2080163	C	A	.	TSC2	splicing	.	.	NM_001077183:exon29:c.3266-2A>C;NM_001363528:exon29:c.3269-2A>C;NM_001318827:exon28:c.3158-2A>C;NM_001318829:exon28:c.3122-2A>C;NM_001114382:exon30:c.3398-2A>C;NM_001318831:exon26:c.2666-2A>C;NM_021055:exon29:c.3269-2A>C;NM_000548:exon30:c.3398-2A>C;NM_001370405:exon29:c.3269-2A>C;NM_001370404:exon29:c.3266-2A>C;NM_001318832:exon29:c.3299-2A>C	Pathogenic	InterVar: Pathogenic PVS1=1 PS=[0, 0, 0, 0, 0] PM=[0, 1, 0, 0, 0, 0, 0] PP=[0, 0, 1, 0, 0, 0] BA1=0 BS=[0, 0, 0, 0, 0] BP=[0, 0, 0, 0, 0, 0, 0, 0]	.	.	.	.	.	clinvar: UNK	.	.	.	.	.	.	.	.	.	.	.	.	.	.	.	.	0.933	2	2	0	1.33341e-05
VUS	16	2080164	2080164	C	G	.	TSC2	splicing	.	.	NM_001077183:exon29:c.3266-1G>C;NM_001363528:exon29:c.3269-1G>C;NM_001318827:exon28:c.3158-1G>C;NM_001318829:exon28:c.3122-1G>C;NM_001114382:exon30:c.3398-1G>C;NM_001318831:exon26:c.2666-1G>C;NM_021055:exon29:c.3269-1G>C;NM_000548:exon30:c.3398-1G>C;NM_001370405:exon29:c.3269-1G>C;NM_001370404:exon29:c.3266-1G>C;NM_001318832:exon29:c.3299-1G>C	Pathogenic	InterVar: Pathogenic PVS1=1 PS=[0, 0, 0, 0, 0] PM=[0, 1, 0, 0, 0, 0, 0] PP=[0, 0, 1, 0, 0, 0] BA1=0 BS=[0, 0, 0, 0, 0] BP=[0, 0, 0, 0, 0, 0, 0, 0]	.	.	.	.	.	clinvar: UNK	.	.	.	.	.	.	.	.	.	.	.	.	.	.	.	.	0.933	1	1	0	6.66704e-06
VUS	16	2085306	2085306	T	A	.	TSC2	exonic	nonsynonymous SNV	TSC2:NM_001318831:exon32:c.A3914T:p.Y1305F,TSC2:NM_001318827:exon33:c.A4337T:p.Y1446F,TSC2:NM_001318829:exon33:c.A4301T:p.Y1434F,TSC2:NM_001077183:exon34:c.A4445T:p.Y1482F,TSC2:NM_001318832:exon34:c.A4478T:p.Y1493F,TSC2:NM_001363528:exon34:c.A4448T:p.Y1483F,TSC2:NM_001114382:exon35:c.A4577T:p.Y1526F,TSC2:NM_001370404:exon35:c.A4514T:p.Y1505F,TSC2:NM_001370405:exon35:c.A4517T:p.Y1506F,TSC2:NM_0210…	.	Likely pathogenic	InterVar: Likely pathogenic PVS1=0 PS=[0, 0, 0, 0, 0] PM=[1, 1, 0, 0, 1, 0, 0] PP=[0, 0, 1, 0, 0, 0] BA1=0 BS=[0, 0, 0, 0, 0] BP=[1, 0, 0, 0, 0, 0, 0, 0]	.	.	.	.	.	clinvar: UNK	.	.	.	.	.	.	.	.	.	.	T	B	D	D	D	0.921	0.339	1	1	0	6.66704e-06
VUS	16	2088326	2088326	A	G	.	TSC2	splicing	.	.	NM_001077183:exon39:c.5058+1G>A;NM_001363528:exon39:c.5061+1G>A;NM_001318827:exon38:c.4950+1G>A;NM_001318829:exon38:c.4914+1G>A;NM_001114382:exon40:c.5190+1G>A;NM_001318831:exon37:c.4527+1G>A;NM_021055:exon40:c.5130+1G>A;NM_000548:exon41:c.5259+1G>A;NM_001370405:exon40:c.5118+1G>A;NM_001370404:exon40:c.5127+1G>A;NM_001318832:exon39:c.5091+1G>A	Pathogenic	InterVar: Pathogenic PVS1=1 PS=[0, 0, 0, 0, 0] PM=[0, 1, 0, 0, 0, 0, 0] PP=[0, 0, 1, 0, 0, 0] BA1=0 BS=[0, 0, 0, 0, 0] BP=[0, 0, 0, 0, 0, 0, 0, 0]	.	.	.	.	.	clinvar: UNK	.	.	.	.	.	.	.	.	.	.	.	.	.	.	.	.	0.956	1	1	0	6.66704e-06
VUS	16	2088512	2088512	CC	-	.	TSC2	exonic	frameshift insertion	TSC2:NM_001318831:exon38:c.4594_4595insCC:p.A1534Lfs*49,TSC2:NM_001318827:exon39:c.5017_5018insCC:p.A1675Lfs*49,TSC2:NM_001318829:exon39:c.4981_4982insCC:p.A1663Lfs*49,TSC2:NM_001077183:exon40:c.5125_5126insCC:p.A1711Lfs*49,TSC2:NM_001318832:exon40:c.5158_5159insCC:p.A1722Lfs*49,TSC2:NM_001363528:exon40:c.5128_5129insCC:p.A1712Lfs*49,TSC2:NM_001114382:exon41:c.5257_5258insCC:p.A1755Lfs*49,TSC2:NM…	.	Likely pathogenic	InterVar: Likely pathogenic PVS1=1 PS=[0, 0, 0, 0, 0] PM=[0, 1, 0, 0, 0, 0, 0] PP=[0, 0, 0, 0, 0, 0] BA1=0 BS=[0, 0, 0, 0, 0] BP=[0, 0, 0, 0, 0, 0, 0, 0]	.	.	.	.	.	clinvar: UNK	.	.	.	.	.	.	.	.	.	.	.	.	.	.	.	.	.	1	1	0	6.66704e-06
VUS	16	23603555	23603556	-	AG	.	PALB2	exonic	stopgain	PALB2:NM_024675:exon13:c.3464_3465del:p.S1155*	.	Likely pathogenic	InterVar: Likely pathogenic PVS1=1 PS=[0, 0, 0, 0, 0] PM=[0, 1, 0, 0, 0, 0, 0] PP=[0, 0, 0, 0, 0, 0] BA1=0 BS=[0, 0, 0, 0, 0] BP=[0, 0, 0, 0, 0, 0, 0, 0]	.	.	.	.	.	clinvar: UNK	.	.	.	.	.	.	.	.	.	.	.	.	.	.	.	.	.	1	1	0	6.66704e-06
VUS	16	23608013	23608013	A	C	.	PALB2	splicing	.	.	NM_024675:exon12:c.3202-1G>T	Pathogenic	InterVar: Pathogenic PVS1=1 PS=[0, 0, 0, 0, 0] PM=[0, 1, 0, 0, 0, 0, 0] PP=[0, 0, 1, 0, 0, 0] BA1=0 BS=[0, 0, 0, 0, 0] BP=[0, 0, 0, 0, 0, 0, 0, 0]	.	.	.	.	.	clinvar: UNK	.	.	.	.	.	.	.	.	.	.	.	.	.	.	.	.	0.789	1	1	0	6.66704e-06
VUS	16	23624021	23624028	-	ATTTCCAA	.	PALB2	exonic	frameshift deletion	PALB2:NM_024675:exon8:c.2815_2822del:p.L939Qfs*11	.	Likely pathogenic	InterVar: Likely pathogenic PVS1=1 PS=[0, 0, 0, 0, 0] PM=[0, 1, 0, 0, 0, 0, 0] PP=[0, 0, 0, 0, 0, 0] BA1=0 BS=[0, 0, 0, 0, 0] BP=[0, 0, 0, 0, 0, 0, 0, 0]	.	.	.	.	.	clinvar: UNK	.	.	.	.	.	.	.	.	.	.	.	.	.	.	.	.	.	5	5	0	3.33357e-05
VUS	16	23629237	23629237	T	-	.	PALB2	exonic	frameshift insertion	PALB2:NM_024675:exon6:c.2552dupA:p.N851Kfs*33	.	Likely pathogenic	InterVar: Likely pathogenic PVS1=1 PS=[0, 0, 0, 0, 0] PM=[0, 1, 0, 0, 0, 0, 0] PP=[0, 0, 0, 0, 0, 0] BA1=0 BS=[0, 0, 0, 0, 0] BP=[0, 0, 0, 0, 0, 0, 0, 0]	.	.	.	.	.	clinvar: UNK	.	.	.	.	.	.	.	.	.	.	.	.	.	.	.	.	.	1	1	0	6.66704e-06
VUS	16	23629272	23629272	AA	-	.	PALB2	exonic	frameshift insertion	PALB2:NM_024675:exon6:c.2517_2518insTT:p.E840Lfs*12	.	Likely pathogenic	InterVar: Likely pathogenic PVS1=1 PS=[0, 0, 0, 0, 0] PM=[0, 1, 0, 0, 0, 0, 0] PP=[0, 0, 0, 0, 0, 0] BA1=0 BS=[0, 0, 0, 0, 0] BP=[0, 0, 0, 0, 0, 0, 0, 0]	.	.	.	.	.	clinvar: UNK	.	.	.	.	.	.	.	.	.	.	.	.	.	.	.	.	.	1	1	0	6.66704e-06
VUS	16	23630464	23630464	A	T	.	PALB2	exonic	stopgain	PALB2:NM_024675:exon5:c.A1690T:p.K564X	.	Likely pathogenic	InterVar: Likely pathogenic PVS1=1 PS=[0, 0, 0, 0, 0] PM=[0, 1, 0, 0, 0, 0, 0] PP=[0, 0, 0, 0, 0, 0] BA1=0 BS=[0, 0, 0, 0, 0] BP=[0, 0, 0, 0, 0, 0, 0, 0]	.	.	.	.	.	clinvar: UNK	.	.	.	.	.	.	.	.	.	.	.	.	.	.	.	.	0.729	1	1	0	6.66704e-06
VUS	16	23630470	23630470	A	C	.	PALB2	splicing	.	.	NM_024675:exon5:c.1685-1G>T	Pathogenic	InterVar: Pathogenic PVS1=1 PS=[0, 0, 0, 0, 0] PM=[0, 1, 0, 0, 0, 0, 0] PP=[0, 0, 1, 0, 0, 0] BA1=0 BS=[0, 0, 0, 0, 0] BP=[0, 0, 0, 0, 0, 0, 0, 0]	.	.	.	.	.	clinvar: UNK	.	.	.	.	.	.	.	.	.	.	.	.	.	.	.	.	0.861	1	1	0	6.66704e-06
VUS	16	23634916	23634916	-	C	.	PALB2	exonic	frameshift deletion	PALB2:NM_024675:exon4:c.1630delG:p.E544Kfs*17	.	Likely pathogenic	InterVar: Likely pathogenic PVS1=1 PS=[0, 0, 0, 0, 0] PM=[0, 1, 0, 0, 0, 0, 0] PP=[0, 0, 0, 0, 0, 0] BA1=0 BS=[0, 0, 0, 0, 0] BP=[0, 0, 0, 0, 0, 0, 0, 0]	.	.	.	.	.	clinvar: UNK	.	.	.	.	.	.	.	.	.	.	.	.	.	.	.	.	.	1	1	0	6.66704e-06
VUS	16	23635155	23635155	TAATT	-	.	PALB2	exonic	frameshift insertion	PALB2:NM_024675:exon4:c.1390_1391insAATTA:p.R464Kfs*23	.	Likely pathogenic	InterVar: Likely pathogenic PVS1=1 PS=[0, 0, 0, 0, 0] PM=[0, 1, 0, 0, 0, 0, 0] PP=[0, 0, 0, 0, 0, 0] BA1=0 BS=[0, 0, 0, 0, 0] BP=[0, 0, 0, 0, 0, 0, 0, 0]	.	.	.	.	.	clinvar: UNK	.	.	.	.	.	.	.	.	.	.	.	.	.	.	.	.	.	1	1	0	6.66704e-06
VUS	16	23635619	23635620	-	TA	.	PALB2	exonic	frameshift deletion	PALB2:NM_024675:exon4:c.926_927del:p.I309Kfs*2	.	Likely pathogenic	InterVar: Likely pathogenic PVS1=1 PS=[0, 0, 0, 0, 0] PM=[0, 1, 0, 0, 0, 0, 0] PP=[0, 0, 0, 0, 0, 0] BA1=0 BS=[0, 0, 0, 0, 0] BP=[0, 0, 0, 0, 0, 0, 0, 0]	.	.	.	.	.	clinvar: UNK	.	.	.	.	.	.	.	.	.	.	.	.	.	.	.	.	.	2	2	0	1.33341e-05
VUS	16	23635672	23635672	A	G	.	PALB2	exonic	stopgain	PALB2:NM_024675:exon4:c.C874T:p.Q292X	.	Pathogenic	InterVar: Pathogenic PVS1=1 PS=[0, 0, 0, 0, 0] PM=[0, 1, 0, 0, 0, 0, 0] PP=[0, 0, 1, 0, 0, 0] BA1=0 BS=[0, 0, 0, 0, 0] BP=[0, 0, 0, 0, 0, 0, 0, 0]	.	.	.	.	.	clinvar: UNK	.	.	.	.	.	.	.	.	.	.	.	.	.	.	.	.	0.942	1	1	0	6.66704e-06
VUS	16	23635812	23635812	-	G	.	PALB2	exonic	frameshift deletion	PALB2:NM_024675:exon4:c.734delC:p.A245Gfs*34	.	Likely pathogenic	InterVar: Likely pathogenic PVS1=1 PS=[0, 0, 0, 0, 0] PM=[0, 1, 0, 0, 0, 0, 0] PP=[0, 0, 0, 0, 0, 0] BA1=0 BS=[0, 0, 0, 0, 0] BP=[0, 0, 0, 0, 0, 0, 0, 0]	.	.	.	.	.	clinvar: UNK	.	.	.	.	.	.	.	.	.	.	.	.	.	.	.	.	.	1	1	0	6.66704e-06
VUS	17	43074443	43074443	-	G	.	BRCA1	exonic	frameshift deletion	BRCA1:NM_007297:exon13:c.4422delC:p.Y1475Tfs*26,BRCA1:NM_007298:exon13:c.1251delC:p.Y418Tfs*26,BRCA1:NM_007294:exon14:c.4563delC:p.Y1522Tfs*26,BRCA1:NM_007299:exon14:c.1251delC:p.Y418Tfs*26,BRCA1:NM_007300:exon15:c.4626delC:p.Y1543Tfs*26	.	Likely pathogenic	InterVar: Likely pathogenic PVS1=1 PS=[0, 0, 0, 0, 0] PM=[0, 1, 0, 0, 0, 0, 0] PP=[0, 0, 0, 0, 0, 0] BA1=0 BS=[0, 0, 0, 0, 0] BP=[0, 0, 0, 0, 0, 0, 0, 0]	.	.	.	.	.	clinvar: UNK	.	.	.	.	.	.	.	.	.	.	.	.	.	.	.	.	.	1	1	0	6.66704e-06
VUS	17	43092620	43092620	-	G	.	BRCA1	exonic	frameshift deletion	BRCA1:NM_007297:exon9:c.2770delC:p.H924Mfs*29,BRCA1:NM_007294:exon10:c.2911delC:p.H971Mfs*29,BRCA1:NM_007300:exon10:c.2911delC:p.H971Mfs*29	.	Likely pathogenic	InterVar: Likely pathogenic PVS1=1 PS=[0, 0, 0, 0, 0] PM=[0, 1, 0, 0, 0, 0, 0] PP=[0, 0, 0, 0, 0, 0] BA1=0 BS=[0, 0, 0, 0, 0] BP=[0, 0, 0, 0, 0, 0, 0, 0]	.	.	.	.	.	clinvar: UNK	.	.	.	.	.	.	.	.	.	.	.	.	.	.	.	.	.	1	1	0	6.66704e-06
VUS	17	43092632	43092635	-	TAAT	.	BRCA1	exonic	frameshift deletion	BRCA1:NM_007297:exon9:c.2755_2758del:p.I919Lfs*33,BRCA1:NM_007294:exon10:c.2896_2899del:p.I966Lfs*33,BRCA1:NM_007300:exon10:c.2896_2899del:p.I966Lfs*33	.	Likely pathogenic	InterVar: Likely pathogenic PVS1=1 PS=[0, 0, 0, 0, 0] PM=[0, 1, 0, 0, 0, 0, 0] PP=[0, 0, 0, 0, 0, 0] BA1=0 BS=[0, 0, 0, 0, 0] BP=[0, 0, 0, 0, 0, 0, 0, 0]	.	.	.	.	.	clinvar: UNK	.	.	.	.	.	.	.	.	.	.	.	.	.	.	.	.	.	1	1	0	6.66704e-06
VUS	17	43093089	43093089	A	-	.	BRCA1	exonic	frameshift insertion	BRCA1:NM_007297:exon9:c.2300dupT:p.I768Nfs*8,BRCA1:NM_007294:exon10:c.2441dupT:p.I815Nfs*8,BRCA1:NM_007300:exon10:c.2441dupT:p.I815Nfs*8	.	Likely pathogenic	InterVar: Likely pathogenic PVS1=1 PS=[0, 0, 0, 0, 0] PM=[0, 1, 0, 0, 0, 0, 0] PP=[0, 0, 0, 0, 0, 0] BA1=0 BS=[0, 0, 0, 0, 0] BP=[0, 0, 0, 0, 0, 0, 0, 0]	.	.	.	.	.	clinvar: UNK	.	.	.	.	.	.	.	.	.	.	.	.	.	.	.	.	.	1	1	0	6.66704e-06
VUS	17	43097290	43097290	T	C	.	BRCA1	splicing	.	.	NM_007298:exon7:c.548-1G>A;NM_007297:exon7:c.407-1G>A;NM_007294:exon8:c.548-1G>A;NM_007299:exon8:c.548-1G>A;NM_007300:exon8:c.548-1G>A	Pathogenic	InterVar: Pathogenic PVS1=1 PS=[0, 0, 0, 0, 0] PM=[0, 1, 0, 0, 0, 0, 0] PP=[0, 0, 1, 0, 0, 0] BA1=0 BS=[0, 0, 0, 0, 0] BP=[0, 0, 0, 0, 0, 0, 0, 0]	.	.	.	.	.	clinvar: UNK	.	.	.	.	.	.	.	.	.	.	.	.	.	.	.	.	0.932	1	1	0	6.66704e-06
VUS	18	51048758	51048758	T	G	.	SMAD4	exonic	stopgain	SMAD4:NM_005359:exon3:c.G322T:p.E108X	.	Pathogenic	InterVar: Pathogenic PVS1=1 PS=[0, 0, 0, 0, 0] PM=[0, 1, 0, 0, 0, 0, 0] PP=[0, 0, 1, 0, 0, 0] BA1=0 BS=[0, 0, 0, 0, 0] BP=[0, 0, 0, 0, 0, 0, 0, 0]	.	.	.	.	.	clinvar: UNK	.	.	.	.	.	.	.	.	.	.	.	.	.	.	.	.	0.981	1	1	0	6.66704e-06
VUS	18	51048862	51048862	C	T	rs777803301	SMAD4	splicing	.	.	NM_005359:exon3:c.424+2T>C	Pathogenic	InterVar: Pathogenic PVS1=1 PS=[0, 0, 0, 0, 0] PM=[0, 1, 0, 0, 0, 0, 0] PP=[0, 0, 1, 0, 0, 0] BA1=0 BS=[0, 0, 0, 0, 0] BP=[0, 0, 0, 0, 0, 0, 0, 0]	.	.	.	.	.	clinvar: UNK	.	.	.	.	.	.	.	.	.	.	.	.	.	.	.	.	0.909	3	3	0	2.00013e-05
VUS	19	1226622	1226622	-	G	.	STK11	exonic	frameshift deletion	STK11:NM_000455:exon9:c.1277delG:p.L427Cfs*83	.	Likely pathogenic	InterVar: Likely pathogenic PVS1=1 PS=[0, 0, 0, 0, 0] PM=[0, 1, 0, 0, 0, 0, 0] PP=[0, 0, 0, 0, 0, 0] BA1=0 BS=[0, 0, 0, 0, 0] BP=[0, 0, 0, 0, 0, 0, 0, 0]	.	.	.	.	.	clinvar: UNK	.	.	.	.	.	.	.	.	.	.	.	.	.	.	.	.	.	1	1	0	6.66704e-06
VUS	22	29668426	29668426	T	G	.	NF2	exonic	stopgain	NF2:NM_181830:exon8:c.G730T:p.E244X,NF2:NM_181831:exon8:c.G730T:p.E244X,NF2:NM_181828:exon9:c.G853T:p.E285X,NF2:NM_181829:exon9:c.G856T:p.E286X,NF2:NM_000268:exon10:c.G979T:p.E327X,NF2:NM_016418:exon10:c.G979T:p.E327X,NF2:NM_181825:exon10:c.G979T:p.E327X,NF2:NM_181832:exon10:c.G979T:p.E327X	.	Pathogenic	InterVar: Pathogenic PVS1=1 PS=[0, 0, 0, 0, 0] PM=[0, 1, 0, 0, 0, 0, 0] PP=[0, 0, 1, 0, 0, 0] BA1=0 BS=[0, 0, 0, 0, 0] BP=[0, 0, 0, 0, 0, 0, 0, 0]	.	.	.	.	.	clinvar: UNK	.	.	.	.	.	.	.	.	.	.	.	.	.	.	.	.	0.997	1	1	0	6.66704e-06
VUS	22	29683019	29683019	A	G	.	NF2	splicing	.	.	NM_016418:exon16:c.1738-1G>A;NM_181832:exon16:c.1738-1G>A;NM_181831:exon14:c.1489-1G>A;NM_181829:exon15:c.1615-1G>A;NM_181830:exon14:c.1489-1G>A;NM_181828:exon15:c.1612-1G>A;NM_181825:exon16:c.1738-1G>A	Pathogenic	InterVar: Pathogenic PVS1=1 PS=[0, 0, 0, 0, 0] PM=[0, 1, 0, 0, 0, 0, 0] PP=[0, 0, 1, 0, 0, 0] BA1=0 BS=[0, 0, 0, 0, 0] BP=[0, 0, 0, 0, 0, 0, 0, 0]	.	.	.	.	.	clinvar: UNK	.	.	.	.	.	.	.	.	.	.	.	.	.	.	.	.	0.608	1	1	0	6.66704e-06
