# Supplementary material for: Prevalence of the cancer-associated germline variants in Russian adults and long-living individuals: using the ACMG recommendations and computational interpreters for pathogenicity assessment
Source: Front Oncol. 2024 Sep 5;14:1420176. doi: 10.3389/fonc.2024.1420176 (PMC11410565; doi:10.3389/fonc.2024.1420176)
Supplement: Supplementary file 1 [file DataSheet1.zip › Supplementary Table 5.XLSX]

## Sheet: Annotated variants, group 2
Table S5. Annotated variants predicted to be pathogenic, likely pathogenic or VUS, Group 2
Manual_review	#Chr	Start	End	Ref	Alt	avsnp147	Ref.Gene	Func.refGene	ExonicFunc.refGene	AAChange.refGene	GeneDetail.refGene	Int_sig	InterVar: InterVar and Evidence	CLINSIG	CLNALLELEID	CLNDISDB	CLNDN	CLNREVSTAT	clinvar: Clinvar	gnomAD_genome_ALL	gnomAD_genome_AFR	gnomAD_genome_AMR	gnomAD_genome_ASJ	gnomAD_genome_EAS	gnomAD_genome_FIN	gnomAD_genome_NFE	gnomAD_genome_OTH	esp6500siv2_all	1000g2015aug_all	SIFT_pred	Polyphen2_HDIV_pred	Polyphen2_HVAR_pred	FATHMM_pred	PROVEAN_pred	MetaSVM_pred	MetaLR_pred	M-CAP_pred	REVEL_rankscore	CADD_raw_rankscore	n_alt_allele	n_het	n_hom	MAF
Pathogenic	1	17033078	17033078	G	A	rs74315366	SDHB	exonic	stopgain	SDHB:NM_003000:exon3:c.C268T:p.R90X	.	Pathogenic	InterVar: Pathogenic PVS1=1 PS=[0, 0, 0, 0, 0] PM=[0, 1, 0, 0, 0, 0, 0] PP=[0, 0, 1, 0, 1, 0] BA1=0 BS=[0, 0, 0, 0, 0] BP=[0, 0, 0, 0, 0, 0, 0, 0]	Pathogenic	27817	Human_Phenotype_Ontology:HP:0002666,MONDO:MONDO:0008233,MedGen:C0031511,OMIM:171300|Human_Phenotype_Ontology:HP:0100723,MONDO:MONDO:0011719,MeSH:D046152,MedGen:C0238198,OMIM:606764,Orphanet:ORPHA44890|MONDO:MONDO:0007273,MedGen:C1861848,OMIM:115310|MONDO:MONDO:0011740,MedGen:C1847319,OMIM:606864,Orphanet:ORPHA97286|MONDO:MONDO:0015356,MedGen:C0027672,Orphanet:ORPHA140162,SNOMED_CT:699346009|MONDO…	Pheochromocytoma|Gastrointestinal_stromal_tumor|Paragangliomas_4|Carney-Stratakis_syndrome|Hereditary_cancer-predisposing_syndrome|Hereditary_Paraganglioma-Pheochromocytoma_Syndromes|not_provided	criteria_provided,_multiple_submitters,_no_conflicts	clinvar: Pathogenic	.	.	.	.	.	.	.	.	.	0.000199681	.	.	.	.	.	.	.	.	.	0.976	1	1	0	0.000182832
Pathogenic	1	45331556	45331556	C	T	rs36053993	MUTYH	exonic	nonsynonymous SNV	MUTYH:NM_001350650:exon12:c.G758A:p.G253D,MUTYH:NM_001350651:exon12:c.G758A:p.G253D,MUTYH:NM_001048171:exon13:c.G1103A:p.G368D,MUTYH:NM_001048172:exon13:c.G1106A:p.G369D,MUTYH:NM_001048173:exon13:c.G1103A:p.G368D,MUTYH:NM_001048174:exon13:c.G1103A:p.G368D,MUTYH:NM_001128425:exon13:c.G1187A:p.G396D,MUTYH:NM_001293190:exon13:c.G1148A:p.G383D,MUTYH:NM_001293191:exon13:c.G1136A:p.G379D,MUTYH:NM_00129…	.	Likely pathogenic	InterVar: Likely pathogenic PVS1=0 PS=[0, 0, 0, 0, 0] PM=[1, 1, 0, 0, 0, 0, 0] PP=[0, 0, 1, 0, 1, 0] BA1=0 BS=[0, 0, 0, 0, 0] BP=[1, 0, 0, 0, 0, 0, 0, 0]	Pathogenic/Likely_pathogenic	20333	Human_Phenotype_Ontology:HP:0006722,MedGen:C1868072|Human_Phenotype_Ontology:HP:0006753,MONDO:MONDO:0021085,MeSH:D013274,MedGen:C0038356,SNOMED_CT:126824007|Human_Phenotype_Ontology:HP:0025318,MONDO:MONDO:0005140,MedGen:C0029925|Human_Phenotype_Ontology:HP:0030434,MONDO:MONDO:0007564,MeSH:D018296,MedGen:C0206711,OMIM:132600,Orphanet:ORPHA91414|MONDO:MONDO:0002032,MedGen:C0699790,SNOMED_CT:2695330…	Small_intestine_carcinoid|Neoplasm_of_stomach|Ovarian_carcinoma|Pilomatrixoma|Carcinoma_of_colon|Endometrial_cancer|MYH-associated_polyposis|Hereditary_cancer-predisposing_syndrome|Colorectal_adenomatous_polyposis,_autosomal_recessive,_with_pilomatricomas|not_specified|none_provided|not_provided	criteria_provided,_multiple_submitters,_no_conflicts	clinvar: Pathogenic/Likely_pathogenic	0.0032	0.0015	0.0036	0	0.0006	0.0023	0.0047	0.0031	0.0038	0.00239617	D	D	D	D	D	D	D	D	0.992	0.887	10	10	0	0.00182983
Pathogenic	1	45332445	45332445	C	T	rs140342925	MUTYH	exonic	nonsynonymous SNV	MUTYH:NM_001350650:exon8:c.G305A:p.R102H,MUTYH:NM_001350651:exon8:c.G305A:p.R102H,MUTYH:NM_001048171:exon9:c.G650A:p.R217H,MUTYH:NM_001048172:exon9:c.G653A:p.R218H,MUTYH:NM_001048173:exon9:c.G650A:p.R217H,MUTYH:NM_001048174:exon9:c.G650A:p.R217H,MUTYH:NM_001128425:exon9:c.G734A:p.R245H,MUTYH:NM_001293190:exon9:c.G695A:p.R232H,MUTYH:NM_001293191:exon9:c.G683A:p.R228H,MUTYH:NM_001293192:exon9:c.G37…	.	Likely pathogenic	InterVar: Likely pathogenic PVS1=0 PS=[0, 0, 0, 0, 0] PM=[1, 1, 0, 0, 0, 0, 0] PP=[0, 0, 1, 0, 1, 0] BA1=0 BS=[0, 0, 0, 0, 0] BP=[1, 0, 0, 0, 0, 0, 0, 0]	Pathogenic/Likely_pathogenic	150591	Human_Phenotype_Ontology:HP:0003002,MONDO:MONDO:0004989,MedGen:C0678222|Human_Phenotype_Ontology:HP:0006753,MONDO:MONDO:0021085,MeSH:D013274,MedGen:C0038356,SNOMED_CT:126824007|Human_Phenotype_Ontology:HP:0030434,MONDO:MONDO:0007564,MeSH:D018296,MedGen:C0206711,OMIM:132600,Orphanet:ORPHA91414|MONDO:MONDO:0002032,MedGen:C0699790,SNOMED_CT:269533000|MONDO:MONDO:0012041,MedGen:C1837991,OMIM:608456,O…	Breast_carcinoma|Neoplasm_of_stomach|Pilomatrixoma|Carcinoma_of_colon|MYH-associated_polyposis|Hereditary_cancer-predisposing_syndrome|not_provided	criteria_provided,_multiple_submitters,_no_conflicts	clinvar: Pathogenic/Likely_pathogenic	9.701e-05	0	0	0	0.0012	0	0	0.0010	7.7e-05	.	D	D	D	D	D	D	D	D	0.983	0.721	5	5	0	0.000914495
Pathogenic	1	45332803	45332803	T	C	rs34612342	MUTYH	exonic	nonsynonymous SNV	MUTYH:NM_001350650:exon6:c.A107G:p.Y36C,MUTYH:NM_001350651:exon6:c.A107G:p.Y36C,MUTYH:NM_001048171:exon7:c.A452G:p.Y151C,MUTYH:NM_001048172:exon7:c.A455G:p.Y152C,MUTYH:NM_001048173:exon7:c.A452G:p.Y151C,MUTYH:NM_001048174:exon7:c.A452G:p.Y151C,MUTYH:NM_001128425:exon7:c.A536G:p.Y179C,MUTYH:NM_001293190:exon7:c.A497G:p.Y166C,MUTYH:NM_001293191:exon7:c.A485G:p.Y162C,MUTYH:NM_001293192:exon7:c.A176G…	.	Likely pathogenic	InterVar: Likely pathogenic PVS1=0 PS=[0, 0, 0, 0, 0] PM=[1, 1, 0, 0, 0, 0, 0] PP=[0, 0, 1, 0, 1, 0] BA1=0 BS=[0, 0, 0, 0, 0] BP=[1, 0, 0, 0, 0, 0, 0, 0]	Pathogenic/Likely_pathogenic	20332	Human_Phenotype_Ontology:HP:0006753,MONDO:MONDO:0021085,MeSH:D013274,MedGen:C0038356,SNOMED_CT:126824007|Human_Phenotype_Ontology:HP:0012114,MONDO:MONDO:0002447,MedGen:C0476089,OMIM:608089,SNOMED_CT:254878006|Human_Phenotype_Ontology:HP:0030434,MONDO:MONDO:0007564,MeSH:D018296,MedGen:C0206711,OMIM:132600,Orphanet:ORPHA91414|MONDO:MONDO:0002032,MedGen:C0699790,SNOMED_CT:269533000|MONDO:MONDO:00120…	Neoplasm_of_stomach|Endometrial_carcinoma|Pilomatrixoma|Carcinoma_of_colon|MYH-associated_polyposis|Hereditary_cancer-predisposing_syndrome|not_specified|none_provided|not_provided	criteria_provided,_multiple_submitters,_no_conflicts	clinvar: Pathogenic/Likely_pathogenic	0.0015	0.0005	0	0	0	0.0023	0.0021	0.0020	0.0022	0.000199681	D	D	D	D	D	D	D	D	0.995	0.806	2	2	0	0.000365698
VUS	2	47414418	47414418	G	-	.	MSH2	exonic	frameshift deletion	MSH2:NM_000251:exon5:c.942delG:p.G315Vfs*16,MSH2:NM_001258281:exon6:c.744delG:p.G249Vfs*16	.	Pathogenic	InterVar: Pathogenic PVS1=1 PS=[0, 0, 0, 0, 0] PM=[0, 1, 0, 0, 0, 0, 0] PP=[0, 0, 0, 0, 1, 0] BA1=0 BS=[0, 0, 0, 0, 0] BP=[0, 0, 0, 0, 0, 0, 0, 0]	Likely_pathogenic	609178	MONDO:MONDO:0007356,MedGen:C2936783,OMIM:120435	Lynch_syndrome_I	criteria_provided,_single_submitter	clinvar: Likely_pathogenic	.	.	.	.	.	.	.	.	.	.	.	.	.	.	.	.	.	.	.	.	1	1	0	0.000182832
VUS	2	47476400	47476400	G	A	.	MSH2	exonic	nonsynonymous SNV	MSH2:NM_000251:exon13:c.G2039A:p.R680Q,MSH2:NM_001258281:exon14:c.G1841A:p.R614Q	.	Likely pathogenic	InterVar: Likely pathogenic PVS1=0 PS=[0, 0, 0, 0, 0] PM=[1, 1, 0, 0, 1, 0, 0] PP=[0, 0, 1, 0, 0, 0] BA1=0 BS=[0, 0, 0, 0, 0] BP=[1, 0, 0, 0, 0, 0, 0, 0]	Uncertain_significance	561662	MONDO:MONDO:0005835,MedGen:C4552100,OMIM:PS120435,Orphanet:ORPHA144|MONDO:MONDO:0015356,MedGen:C0027672,Orphanet:ORPHA140162,SNOMED_CT:699346009|MedGen:C0009405|MedGen:CN517202	Lynch_syndrome|Hereditary_cancer-predisposing_syndrome|Hereditary_nonpolyposis_colorectal_neoplasms|not_provided	criteria_provided,_multiple_submitters,_no_conflicts	clinvar: Uncertain_significance	.	.	.	.	.	.	.	.	.	.	D	D	D	D	D	D	D	D	0.976	0.910	1	1	0	0.000182832
VUS	3	10141875	10141875	G	T	.	VHL	exonic	stopgain	VHL:NM_000551:exon1:c.G28T:p.E10X,VHL:NM_001354723:exon1:c.G28T:p.E10X,VHL:NM_198156:exon1:c.G28T:p.E10X	.	Pathogenic	InterVar: Pathogenic PVS1=1 PS=[0, 0, 0, 0, 0] PM=[0, 1, 0, 0, 0, 0, 0] PP=[0, 0, 1, 0, 0, 0] BA1=0 BS=[0, 0, 0, 0, 0] BP=[0, 0, 0, 0, 0, 0, 0, 0]	Uncertain_significance	539231	MONDO:MONDO:0008667,MedGen:C0019562,OMIM:193300,Orphanet:ORPHA892,SNOMED_CT:46659004|MONDO:MONDO:0009892,MedGen:C1837915,OMIM:263400,Orphanet:ORPHA238557	Von_Hippel-Lindau_syndrome|Erythrocytosis,_familial,_2	criteria_provided,_multiple_submitters,_no_conflicts	clinvar: Uncertain_significance	.	.	.	.	.	.	.	.	.	.	.	.	.	.	.	.	.	.	.	0.938	1	1	0	0.000182832
VUS	3	10142957	10142957	T	C	.	VHL	exonic	nonsynonymous SNV	VHL:NM_001354723:exon2:c.T535C:p.S179P	.	Uncertain significance	InterVar: Uncertain significance PVS1=0 PS=[0, 0, 0, 0, 0] PM=[0, 1, 0, 0, 0, 0, 0] PP=[0, 0, 0, 0, 1, 0] BA1=0 BS=[0, 0, 0, 0, 0] BP=[0, 0, 0, 0, 0, 0, 0, 0]	Likely_pathogenic	804891	MONDO:MONDO:0008667,MedGen:C0019562,OMIM:193300,Orphanet:ORPHA892,SNOMED_CT:46659004|MONDO:MONDO:0009892,MedGen:C1837915,OMIM:263400,Orphanet:ORPHA238557	Von_Hippel-Lindau_syndrome|Erythrocytosis,_familial,_2	criteria_provided,_single_submitter	clinvar: Likely_pathogenic	.	.	.	.	.	.	.	.	.	.	.	.	.	.	.	.	.	.	.	.	1	1	0	0.000182832
Pathogenic	7	5978675	5978679	AGTTA	-	rs63750695	PMS2	exonic	frameshift deletion	PMS2:NM_001322008:exon11:c.1874_1878del:p.L625Cfs*3,PMS2:NM_001322010:exon11:c.1631_1635del:p.L544Cfs*3,PMS2:NM_001322004:exon12:c.1787_1791del:p.L596Cfs*3,PMS2:NM_001322006:exon12:c.2036_2040del:p.L679Cfs*3,PMS2:NM_001322007:exon12:c.1874_1878del:p.L625Cfs*3,PMS2:NM_001322013:exon12:c.1619_1623del:p.L540Cfs*3,PMS2:NM_000535:exon13:c.2192_2196del:p.L731Cfs*3,PMS2:NM_001322003:exon13:c.1787_1791de…	.	Pathogenic	InterVar: Pathogenic PVS1=1 PS=[0, 0, 0, 0, 0] PM=[0, 1, 0, 0, 0, 0, 0] PP=[0, 0, 0, 0, 1, 0] BA1=0 BS=[0, 0, 0, 0, 0] BP=[0, 0, 0, 0, 0, 0, 0, 0]	Pathogenic	96806	MONDO:MONDO:0005835,MedGen:C4552100,OMIM:PS120435,Orphanet:ORPHA144|MONDO:MONDO:0013699,MedGen:C1838333,OMIM:614337|MONDO:MONDO:0015356,MedGen:C0027672,Orphanet:ORPHA140162,SNOMED_CT:699346009|MedGen:C0009405|MedGen:CN517202	Lynch_syndrome|Hereditary_nonpolyposis_colorectal_cancer_type_4|Hereditary_cancer-predisposing_syndrome|Hereditary_nonpolyposis_colorectal_neoplasms|not_provided	reviewed_by_expert_panel	clinvar: Pathogenic	.	.	.	.	.	.	.	.	.	.	.	.	.	.	.	.	.	.	.	.	2	2	0	0.000365698
Pathogenic	7	5999182	5999182	G	A	rs760228510	PMS2	exonic	stopgain	PMS2:NM_001322008:exon4:c.C313T:p.R105X,PMS2:NM_001322004:exon5:c.C226T:p.R76X,PMS2:NM_001322007:exon5:c.C313T:p.R105X,PMS2:NM_001322010:exon5:c.C226T:p.R76X,PMS2:NM_000535:exon6:c.C631T:p.R211X,PMS2:NM_001322003:exon6:c.C226T:p.R76X,PMS2:NM_001322005:exon6:c.C226T:p.R76X,PMS2:NM_001322006:exon6:c.C631T:p.R211X,PMS2:NM_001322009:exon6:c.C226T:p.R76X,PMS2:NM_001322014:exon6:c.C631T:p.R211X,PMS2:NM…	.	Pathogenic	InterVar: Pathogenic PVS1=1 PS=[0, 0, 0, 0, 0] PM=[0, 1, 0, 0, 0, 0, 0] PP=[0, 0, 1, 0, 1, 0] BA1=0 BS=[0, 0, 0, 0, 0] BP=[0, 0, 0, 0, 0, 0, 0, 0]	Pathogenic	231681	MONDO:MONDO:0005835,MedGen:C4552100,OMIM:PS120435,Orphanet:ORPHA144|MONDO:MONDO:0015356,MedGen:C0027672,Orphanet:ORPHA140162,SNOMED_CT:699346009|MedGen:C0009405|MedGen:CN517202	Lynch_syndrome|Hereditary_cancer-predisposing_syndrome|Hereditary_nonpolyposis_colorectal_neoplasms|not_provided	criteria_provided,_multiple_submitters,_no_conflicts	clinvar: Pathogenic	.	.	.	.	.	.	.	.	.	.	.	.	.	.	.	.	.	.	.	0.973	1	1	0	0.000182832
VUS	11	32435210	32435210	C	-	rs776155094	WT1	exonic	frameshift deletion	WT1:NM_000378:exon1:c.151delG:p.A51Pfs*31,WT1:NM_024424:exon1:c.151delG:p.A51Pfs*31,WT1:NM_024426:exon1:c.151delG:p.A51Pfs*31	.	Likely pathogenic	InterVar: Likely pathogenic PVS1=1 PS=[0, 0, 0, 0, 0] PM=[0, 1, 0, 0, 0, 0, 0] PP=[0, 0, 0, 0, 0, 0] BA1=0 BS=[0, 0, 0, 0, 0] BP=[0, 0, 0, 0, 0, 0, 0, 0]	Conflicting_interpretations_of_pathogenicity	259981	Human_Phenotype_Ontology:HP:0004812,MedGen:C0349636,SNOMED_CT:277572006|MONDO:MONDO:0007635,MedGen:C0950122,OMIM:136680,Orphanet:ORPHA347,SNOMED_CT:445431000|MONDO:MONDO:0008679,MedGen:CN033288,OMIM:194070|MONDO:MONDO:0008681,MedGen:C0206115,OMIM:194072,Orphanet:ORPHA893,SNOMED_CT:4135001|MONDO:MONDO:0008682,MedGen:C0950121,OMIM:194080,Orphanet:ORPHA220,SNOMED_CT:236385009|MedGen:CN517202	Pre-B-cell_acute_lymphoblastic_leukemia|Frasier_syndrome|Wilms_tumor_1|Wilms_tumor,_aniridia,_genitourinary_anomalies,_and_mental_retardation_syndrome|Drash_syndrome|not_provided	criteria_provided,_conflicting_interpretations	clinvar: Conflicting_interpretations_of_pathogenicity	.	.	.	.	.	.	.	.	.	.	.	.	.	.	.	.	.	.	.	.	1	1	0	0.000182832
Likely_pathogenic	11	112089002	112089002	A	G	rs104894302	SDHD	exonic	nonsynonymous SNV	SDHD:NM_001276504:exon2:c.A188G:p.H63R,SDHD:NM_001276506:exon3:c.A305G:p.H102R,SDHD:NM_003002:exon3:c.A305G:p.H102R	.	Likely pathogenic	InterVar: Likely pathogenic PVS1=0 PS=[0, 0, 0, 0, 0] PM=[1, 1, 0, 0, 1, 0, 0] PP=[0, 0, 1, 0, 0, 0] BA1=0 BS=[0, 0, 0, 0, 0] BP=[1, 0, 0, 0, 0, 0, 0, 0]	Conflicting_interpretations_of_pathogenicity	639710	Human_Phenotype_Ontology:HP:0002666,MONDO:MONDO:0008233,MedGen:C0031511,OMIM:171300|MONDO:MONDO:0011740,MedGen:C1847319,OMIM:606864,Orphanet:ORPHA97286|MONDO:MONDO:0014045,MedGen:CN166604|MONDO:MONDO:0015356,MedGen:C0027672,Orphanet:ORPHA140162,SNOMED_CT:699346009|MedGen:C1868633,OMIM:168000	Pheochromocytoma|Carney-Stratakis_syndrome|Cowden_syndrome_3|Hereditary_cancer-predisposing_syndrome|Paragangliomas_1	criteria_provided,_conflicting_interpretations	clinvar: Conflicting_interpretations_of_pathogenicity	.	.	.	.	.	.	.	.	.	.	D	D	D	D	D	D	D	D	0.982	0.714	1	1	0	0.000182832
Pathogenic	13	32329468	32329469	TG	-	rs768580992	BRCA2	exonic	frameshift deletion	BRCA2:NM_000059:exon8:c.657_658del:p.V220Ifs*4	.	Pathogenic	InterVar: Pathogenic PVS1=1 PS=[0, 0, 0, 0, 0] PM=[0, 1, 0, 0, 0, 0, 0] PP=[0, 0, 0, 0, 1, 0] BA1=0 BS=[0, 0, 0, 0, 0] BP=[0, 0, 0, 0, 0, 0, 0, 0]	Pathogenic	24381	Human_Phenotype_Ontology:HP:0002885,MONDO:MONDO:0007959,MeSH:D008527,MedGen:C0025149,OMIM:155255,Orphanet:ORPHA616|MONDO:MONDO:0003582,MeSH:D061325,MedGen:C0677776,OMIM:PS604370,Orphanet:ORPHA145|MONDO:MONDO:0007254,MedGen:C0006142,SNOMED_CT:254837009|MONDO:MONDO:0008679,MedGen:CN033288,OMIM:194070|MONDO:MONDO:0011450,MedGen:C2676676,OMIM:604370|MONDO:MONDO:0011584,MedGen:C1838457,OMIM:605724,Orp…	Medulloblastoma|Hereditary_breast_and_ovarian_cancer_syndrome|Malignant_tumor_of_breast|Wilms_tumor_1|Breast-ovarian_cancer,_familial_1|Fanconi_anemia,_complementation_group_D1|Breast-ovarian_cancer,_familial_2|Glioma_susceptibility_3|Hereditary_cancer-predisposing_syndrome|Familial_cancer_of_breast|not_specified|Breast_and/or_ovarian_cancer|not_provided	reviewed_by_expert_panel	clinvar: Pathogenic	6.463e-05	0.0002	.	.	.	.	.	.	.	.	.	.	.	.	.	.	.	.	.	.	2	2	0	0.000365698
Pathogenic	13	32338721	32338721	G	T	.	BRCA2	exonic	stopgain	BRCA2:NM_000059:exon11:c.G4366T:p.E1456X	.	Pathogenic	InterVar: Pathogenic PVS1=1 PS=[0, 0, 0, 0, 0] PM=[0, 1, 0, 0, 0, 0, 0] PP=[0, 0, 1, 0, 1, 0] BA1=0 BS=[0, 0, 0, 0, 0] BP=[0, 0, 0, 0, 0, 0, 0, 0]	Pathogenic	261237	MONDO:MONDO:0003582,MeSH:D061325,MedGen:C0677776,OMIM:PS604370,Orphanet:ORPHA145|MONDO:MONDO:0012933,MedGen:C2675520,OMIM:612555|MONDO:MONDO:0015356,MedGen:C0027672,Orphanet:ORPHA140162,SNOMED_CT:699346009|MedGen:CN517202	Hereditary_breast_and_ovarian_cancer_syndrome|Breast-ovarian_cancer,_familial_2|Hereditary_cancer-predisposing_syndrome|not_provided	reviewed_by_expert_panel	clinvar: Pathogenic	.	.	.	.	.	.	.	.	.	.	.	.	.	.	.	.	.	.	.	0.974	1	1	0	0.000182832
Pathogenic	16	23634954	23634954	A	-	rs180177102	PALB2	exonic	frameshift deletion	PALB2:NM_024675:exon4:c.1592delT:p.L531Cfs*30	.	Pathogenic	InterVar: Pathogenic PVS1=1 PS=[0, 0, 0, 0, 0] PM=[0, 1, 0, 0, 0, 0, 0] PP=[0, 0, 0, 0, 1, 0] BA1=0 BS=[0, 0, 0, 0, 0] BP=[0, 0, 0, 0, 0, 0, 0, 0]	Pathogenic	132119	MONDO:MONDO:0015356,MedGen:C0027672,Orphanet:ORPHA140162,SNOMED_CT:699346009|MONDO:MONDO:0016419,MedGen:C0346153,OMIM:114480,Orphanet:ORPHA227535,SNOMED_CT:254843006|MedGen:C3469522|MedGen:CN517202	Hereditary_cancer-predisposing_syndrome|Familial_cancer_of_breast|Breast_cancer,_susceptibility_to|not_provided	criteria_provided,_multiple_submitters,_no_conflicts	clinvar: Pathogenic	9.684e-05	.	.	.	0	0.0009	.	.	.	.	.	.	.	.	.	.	.	.	.	.	1	1	0	0.000182832
Pathogenic	16	23635306	23635306	G	A	rs180177100	PALB2	exonic	stopgain	PALB2:NM_024675:exon4:c.C1240T:p.R414X	.	Pathogenic	InterVar: Pathogenic PVS1=1 PS=[0, 0, 0, 0, 0] PM=[0, 1, 0, 0, 0, 0, 0] PP=[0, 0, 1, 0, 1, 0] BA1=0 BS=[0, 0, 0, 0, 0] BP=[0, 0, 0, 0, 0, 0, 0, 0]	Pathogenic	133574	Human_Phenotype_Ontology:HP:0002575,MONDO:MONDO:0008586,MedGen:C0040588,OMIM:189960,Orphanet:ORPHA1199|MONDO:MONDO:0003582,MeSH:D061325,MedGen:C0677776,OMIM:PS604370,Orphanet:ORPHA145|MONDO:MONDO:0007254,MedGen:C0006142,SNOMED_CT:254837009|MONDO:MONDO:0012565,MedGen:C1835817,OMIM:610832|MONDO:MONDO:0013236,MedGen:C3150547,OMIM:613348|MONDO:MONDO:0015356,MedGen:C0027672,Orphanet:ORPHA140162,SNOMED…	Tracheoesophageal_fistula|Hereditary_breast_and_ovarian_cancer_syndrome|Malignant_tumor_of_breast|Fanconi_anemia,_complementation_group_N|Pancreatic_cancer_3|Hereditary_cancer-predisposing_syndrome|Familial_cancer_of_breast|not_provided	criteria_provided,_multiple_submitters,_no_conflicts	clinvar: Pathogenic	.	.	.	.	.	.	.	.	.	.	.	.	.	.	.	.	.	.	.	0.976	1	1	0	0.000182832
Pathogenic	16	23636036	23636037	TC	-	rs515726123	PALB2	exonic	frameshift deletion	PALB2:NM_024675:exon4:c.509_510del:p.R170Ifs*14	.	Pathogenic	InterVar: Pathogenic PVS1=1 PS=[0, 0, 0, 0, 0] PM=[0, 1, 0, 0, 0, 0, 0] PP=[0, 0, 0, 0, 1, 0] BA1=0 BS=[0, 0, 0, 0, 0] BP=[0, 0, 0, 0, 0, 0, 0, 0]	Pathogenic	132267	MONDO:MONDO:0007254,MedGen:C0006142,SNOMED_CT:254837009|MONDO:MONDO:0013236,MedGen:C3150547,OMIM:613348|MONDO:MONDO:0015356,MedGen:C0027672,Orphanet:ORPHA140162,SNOMED_CT:699346009|MONDO:MONDO:0016419,MedGen:C0346153,OMIM:114480,Orphanet:ORPHA227535,SNOMED_CT:254843006|MedGen:C3469522|MedGen:CN169374|MedGen:CN221562|MedGen:CN239408|MedGen:CN517202	Malignant_tumor_of_breast|Pancreatic_cancer_3|Hereditary_cancer-predisposing_syndrome|Familial_cancer_of_breast|Breast_cancer,_susceptibility_to|not_specified|Breast_and/or_ovarian_cancer|PALB2-Related_Disorders|not_provided	criteria_provided,_multiple_submitters,_no_conflicts	clinvar: Pathogenic	.	.	.	.	.	.	.	.	.	.	.	.	.	.	.	.	.	.	.	.	1	1	0	0.000182832
Pathogenic	17	7673579	7673579	G	A	.	TP53	exonic	stopgain	TP53:NM_001126115:exon5:c.C553T:p.Q185X,TP53:NM_001126116:exon5:c.C553T:p.Q185X,TP53:NM_001126117:exon5:c.C553T:p.Q185X,TP53:NM_001276697:exon5:c.C472T:p.Q158X,TP53:NM_001276698:exon5:c.C472T:p.Q158X,TP53:NM_001276699:exon5:c.C472T:p.Q158X,TP53:NM_001126118:exon8:c.C832T:p.Q278X,TP53:NM_000546:exon9:c.C949T:p.Q317X,TP53:NM_001126112:exon9:c.C949T:p.Q317X,TP53:NM_001126113:exon9:c.C949T:p.Q317X,TP…	.	Pathogenic	InterVar: Pathogenic PVS1=1 PS=[0, 0, 0, 0, 0] PM=[0, 1, 0, 0, 0, 0, 0] PP=[0, 0, 1, 0, 1, 0] BA1=0 BS=[0, 0, 0, 0, 0] BP=[0, 0, 0, 0, 0, 0, 0, 0]	Pathogenic/Likely_pathogenic	445901	MONDO:MONDO:0015356,MedGen:C0027672,Orphanet:ORPHA140162,SNOMED_CT:699346009|MONDO:MONDO:0018875,MedGen:C0085390,OMIM:PS151623,Orphanet:ORPHA524,SNOMED_CT:428850001|MedGen:CN517202	Hereditary_cancer-predisposing_syndrome|Li-Fraumeni_syndrome|not_provided	criteria_provided,_multiple_submitters,_no_conflicts	clinvar: Pathogenic/Likely_pathogenic	.	.	.	.	.	.	.	.	.	.	.	.	.	.	.	.	.	.	.	0.960	1	1	0	0.000182832
Pathogenic	17	7673803	7673803	G	A	rs121913343	TP53	exonic	nonsynonymous SNV	TP53:NM_001126115:exon4:c.C421T:p.R141C,TP53:NM_001126116:exon4:c.C421T:p.R141C,TP53:NM_001126117:exon4:c.C421T:p.R141C,TP53:NM_001276697:exon4:c.C340T:p.R114C,TP53:NM_001276698:exon4:c.C340T:p.R114C,TP53:NM_001276699:exon4:c.C340T:p.R114C,TP53:NM_001126118:exon7:c.C700T:p.R234C,TP53:NM_000546:exon8:c.C817T:p.R273C,TP53:NM_001126112:exon8:c.C817T:p.R273C,TP53:NM_001126113:exon8:c.C817T:p.R273C,TP…	.	Likely pathogenic	InterVar: Likely pathogenic PVS1=0 PS=[0, 0, 0, 0, 0] PM=[1, 1, 0, 0, 0, 0, 0] PP=[0, 0, 1, 0, 1, 0] BA1=0 BS=[0, 0, 0, 0, 0] BP=[0, 0, 0, 0, 0, 0, 0, 0]	Pathogenic/Likely_pathogenic	52763	Gene:553989,MONDO:MONDO:0007903,MedGen:C1835398,OMIM:151623|Human_Phenotype_Ontology:HP:0001402,Human_Phenotype_Ontology:HP:0002899,Human_Phenotype_Ontology:HP:0003007,Human_Phenotype_Ontology:HP:0006750,MedGen:C2239176,OMIM:114550,Orphanet:ORPHA88673,SNOMED_CT:187769009,SNOMED_CT:25370001|Human_Phenotype_Ontology:HP:0001914,Human_Phenotype_Ontology:HP:0004808,Human_Phenotype_Ontology:HP:0004843,…	Li-Fraumeni_syndrome_1|Hepatocellular_carcinoma|Acute_myeloid_leukemia|Neoplasm|Breast_neoplasm|Malignant_tumor_of_prostate|Neoplasm_of_ovary|Hereditary_cancer-predisposing_syndrome|Li-Fraumeni_syndrome|not_provided	criteria_provided,_multiple_submitters,_no_conflicts	clinvar: Pathogenic/Likely_pathogenic	.	.	.	.	.	.	.	.	.	.	D	D	D	D	D	D	D	D	0.973	0.897	1	1	0	0.000182832
Pathogenic	17	7674221	7674221	G	A	rs121912651	TP53	exonic	nonsynonymous SNV	TP53:NM_001126115:exon3:c.C346T:p.R116W,TP53:NM_001126116:exon3:c.C346T:p.R116W,TP53:NM_001126117:exon3:c.C346T:p.R116W,TP53:NM_001276697:exon3:c.C265T:p.R89W,TP53:NM_001276698:exon3:c.C265T:p.R89W,TP53:NM_001276699:exon3:c.C265T:p.R89W,TP53:NM_001126118:exon6:c.C625T:p.R209W,TP53:NM_000546:exon7:c.C742T:p.R248W,TP53:NM_001126112:exon7:c.C742T:p.R248W,TP53:NM_001126113:exon7:c.C742T:p.R248W,TP53:…	.	Likely pathogenic	InterVar: Likely pathogenic PVS1=0 PS=[0, 0, 0, 0, 0] PM=[1, 1, 0, 0, 0, 0, 0] PP=[0, 0, 1, 0, 1, 0] BA1=0 BS=[0, 0, 0, 0, 0] BP=[0, 0, 0, 0, 0, 0, 0, 0]	Pathogenic	27386	Gene:553989,MONDO:MONDO:0007903,MedGen:C1835398,OMIM:151623|Human_Phenotype_Ontology:HP:0000157,MedGen:C0878638|Human_Phenotype_Ontology:HP:0000465,MedGen:C0221217|Human_Phenotype_Ontology:HP:0000767,Human_Phenotype_Ontology:HP:0006613,Human_Phenotype_Ontology:HP:0006617,MONDO:MONDO:0008213,MedGen:C2051831,OMIM:169300|Human_Phenotype_Ontology:HP:0001402,Human_Phenotype_Ontology:HP:0002899,Human_P…	Li-Fraumeni_syndrome_1|Abnormality_of_the_tongue|Webbed_neck|Pectus_excavatum|Hepatocellular_carcinoma|Short_stature|Pancytopenia|Acute_myeloid_leukemia|Cognitive_impairment|Neoplasm|Medulloblastoma|Chronic_lymphocytic_leukemia|Pancreatic_adenocarcinoma|Squamous_cell_carcinoma_of_the_skin|Transitional_cell_carcinoma_of_the_bladder|Multiple_myeloma|Breast_neoplasm|Brainstem_glioma|Carcinoma_of_eso…	reviewed_by_expert_panel	clinvar: Pathogenic	.	.	.	.	.	.	.	.	.	.	D	D	D	D	D	D	D	D	0.983	0.841	1	1	0	0.000182832
Likely_pathogenic	17	7674241	7674241	G	C	rs28934573	TP53	exonic	nonsynonymous SNV	TP53:NM_001126115:exon3:c.C326G:p.S109C,TP53:NM_001126116:exon3:c.C326G:p.S109C,TP53:NM_001126117:exon3:c.C326G:p.S109C,TP53:NM_001276697:exon3:c.C245G:p.S82C,TP53:NM_001276698:exon3:c.C245G:p.S82C,TP53:NM_001276699:exon3:c.C245G:p.S82C,TP53:NM_001126118:exon6:c.C605G:p.S202C,TP53:NM_000546:exon7:c.C722G:p.S241C,TP53:NM_001126112:exon7:c.C722G:p.S241C,TP53:NM_001126113:exon7:c.C722G:p.S241C,TP53:…	.	Likely pathogenic	InterVar: Likely pathogenic PVS1=0 PS=[0, 0, 0, 0, 0] PM=[1, 1, 0, 0, 0, 0, 0] PP=[0, 0, 1, 0, 1, 0] BA1=0 BS=[0, 0, 0, 0, 0] BP=[0, 0, 0, 0, 0, 0, 0, 0]	Likely_pathogenic	176503	Human_Phenotype_Ontology:HP:0006725,MONDO:MONDO:0006047,MedGen:C0281361|Human_Phenotype_Ontology:HP:0006739,Human_Phenotype_Ontology:HP:0007614,MONDO:MONDO:0002529,MedGen:C0553723|Human_Phenotype_Ontology:HP:0006740,MONDO:MONDO:0005611,MedGen:C0279680|Human_Phenotype_Ontology:HP:0010623,Human_Phenotype_Ontology:HP:0100013,MONDO:MONDO:0021100,MeSH:D001943,MedGen:C1458155,SNOMED_CT:126926005|Human_…	Pancreatic_adenocarcinoma|Squamous_cell_carcinoma_of_the_skin|Transitional_cell_carcinoma_of_the_bladder|Breast_neoplasm|Brainstem_glioma|Carcinoma_of_esophagus|Renal_cell_carcinoma,_papillary,_1|Malignant_melanoma_of_skin|Non-Hodgkin_lymphoma|Lung_adenocarcinoma|Neoplasm_of_brain|Neoplasm_of_ovary|Neoplasm_of_the_large_intestine|Carcinoma_of_gallbladder|Ovarian_Serous_Cystadenocarcinoma|Uterine_…	criteria_provided,_multiple_submitters,_no_conflicts	clinvar: Likely_pathogenic	.	.	.	.	.	.	.	.	.	.	D	D	D	D	D	D	D	D	0.991	0.764	1	1	0	0.000182832
VUS	17	7674253	7674253	A	T	rs765848205	TP53	exonic	nonsynonymous SNV	TP53:NM_001126115:exon3:c.T314A:p.M105K,TP53:NM_001126116:exon3:c.T314A:p.M105K,TP53:NM_001126117:exon3:c.T314A:p.M105K,TP53:NM_001276697:exon3:c.T233A:p.M78K,TP53:NM_001276698:exon3:c.T233A:p.M78K,TP53:NM_001276699:exon3:c.T233A:p.M78K,TP53:NM_001126118:exon6:c.T593A:p.M198K,TP53:NM_000546:exon7:c.T710A:p.M237K,TP53:NM_001126112:exon7:c.T710A:p.M237K,TP53:NM_001126113:exon7:c.T710A:p.M237K,TP53:…	.	Likely pathogenic	InterVar: Likely pathogenic PVS1=0 PS=[0, 0, 0, 0, 0] PM=[1, 1, 0, 0, 0, 0, 0] PP=[0, 0, 1, 0, 1, 0] BA1=0 BS=[0, 0, 0, 0, 0] BP=[0, 0, 0, 0, 0, 0, 0, 0]	Likely_pathogenic	363515	Human_Phenotype_Ontology:HP:0006725,MONDO:MONDO:0006047,MedGen:C0281361|Human_Phenotype_Ontology:HP:0010623,Human_Phenotype_Ontology:HP:0100013,MONDO:MONDO:0021100,MeSH:D001943,MedGen:C1458155,SNOMED_CT:126926005|Human_Phenotype_Ontology:HP:0010796,MONDO:MONDO:0002911,MedGen:C0677865|Human_Phenotype_Ontology:HP:0011459,MONDO:MONDO:0019086,MedGen:C0152018,Orphanet:ORPHA70482|Human_Phenotype_Ontolo…	Pancreatic_adenocarcinoma|Breast_neoplasm|Brainstem_glioma|Carcinoma_of_esophagus|Lung_adenocarcinoma|Squamous_cell_lung_carcinoma|Neoplasm_of_brain|Neoplasm_of_the_large_intestine|Adenocarcinoma_of_stomach|Ovarian_Serous_Cystadenocarcinoma|Squamous_cell_carcinoma_of_the_head_and_neck|Malignant_neoplasm_of_body_of_uterus	no_assertion_criteria_provided	clinvar: Likely_pathogenic	.	.	.	.	.	.	.	.	.	.	D	D	D	D	D	D	D	D	0.993	0.834	1	1	0	0.000182832
VUS	17	7674873	7674873	A	G	rs530941076	TP53	exonic	nonsynonymous SNV	TP53:NM_001126115:exon2:c.T262C:p.Y88H,TP53:NM_001126116:exon2:c.T262C:p.Y88H,TP53:NM_001126117:exon2:c.T262C:p.Y88H,TP53:NM_001276697:exon2:c.T181C:p.Y61H,TP53:NM_001276698:exon2:c.T181C:p.Y61H,TP53:NM_001276699:exon2:c.T181C:p.Y61H,TP53:NM_001126118:exon5:c.T541C:p.Y181H,TP53:NM_000546:exon6:c.T658C:p.Y220H,TP53:NM_001126112:exon6:c.T658C:p.Y220H,TP53:NM_001126113:exon6:c.T658C:p.Y220H,TP53:NM_…	.	Likely pathogenic	InterVar: Likely pathogenic PVS1=0 PS=[0, 0, 0, 0, 0] PM=[1, 1, 0, 0, 1, 0, 0] PP=[0, 0, 1, 0, 0, 0] BA1=0 BS=[0, 0, 0, 0, 0] BP=[0, 0, 0, 0, 0, 0, 0, 0]	Conflicting_interpretations_of_pathogenicity	363566	Human_Phenotype_Ontology:HP:0001402,Human_Phenotype_Ontology:HP:0002899,Human_Phenotype_Ontology:HP:0003007,Human_Phenotype_Ontology:HP:0006750,MedGen:C2239176,OMIM:114550,Orphanet:ORPHA88673,SNOMED_CT:187769009,SNOMED_CT:25370001|Human_Phenotype_Ontology:HP:0006725,MONDO:MONDO:0006047,MedGen:C0281361|Human_Phenotype_Ontology:HP:0006740,MONDO:MONDO:0005611,MedGen:C0279680|Human_Phenotype_Ontology…	Hepatocellular_carcinoma|Pancreatic_adenocarcinoma|Transitional_cell_carcinoma_of_the_bladder|Breast_neoplasm|Renal_cell_carcinoma,_papillary,_1|Malignant_melanoma_of_skin|Lung_adenocarcinoma|Small_cell_lung_carcinoma|Squamous_cell_lung_carcinoma|Neoplasm_of_brain|Neoplasm_of_ovary|Neoplasm_of_the_large_intestine|Adenocarcinoma_of_stomach|Adenocarcinoma_of_prostate|Ovarian_Serous_Cystadenocarcino…	criteria_provided,_conflicting_interpretations	clinvar: Conflicting_interpretations_of_pathogenicity	.	.	.	.	.	.	.	.	.	0.000199681	D	D	D	D	D	D	D	D	0.976	0.894	1	1	0	0.000182832
Pathogenic	17	7675082	7675082	G	C	rs751477326	TP53	exonic	nonsynonymous SNV	TP53:NM_001126115:exon1:c.C134G:p.P45R,TP53:NM_001126116:exon1:c.C134G:p.P45R,TP53:NM_001126117:exon1:c.C134G:p.P45R,TP53:NM_001276697:exon1:c.C53G:p.P18R,TP53:NM_001276698:exon1:c.C53G:p.P18R,TP53:NM_001276699:exon1:c.C53G:p.P18R,TP53:NM_001126118:exon4:c.C413G:p.P138R,TP53:NM_000546:exon5:c.C530G:p.P177R,TP53:NM_001126112:exon5:c.C530G:p.P177R,TP53:NM_001126113:exon5:c.C530G:p.P177R,TP53:NM_001…	.	Likely pathogenic	InterVar: Likely pathogenic PVS1=0 PS=[0, 0, 0, 0, 0] PM=[1, 1, 0, 0, 0, 0, 0] PP=[0, 0, 1, 0, 1, 0] BA1=0 BS=[0, 0, 0, 0, 0] BP=[0, 0, 0, 0, 0, 0, 0, 0]	Pathogenic/Likely_pathogenic	468390	MONDO:MONDO:0015356,MedGen:C0027672,Orphanet:ORPHA140162,SNOMED_CT:699346009|MONDO:MONDO:0018875,MedGen:C0085390,OMIM:PS151623,Orphanet:ORPHA524,SNOMED_CT:428850001|MedGen:CN517202	Hereditary_cancer-predisposing_syndrome|Li-Fraumeni_syndrome|not_provided	criteria_provided,_multiple_submitters,_no_conflicts	clinvar: Pathogenic/Likely_pathogenic	.	.	.	.	.	.	.	.	.	.	D	D	D	D	D	D	D	D	0.970	0.818	1	1	0	0.000182832
VUS	17	7675125	7675125	A	T	.	TP53	exonic	nonsynonymous SNV	TP53:NM_001126115:exon1:c.T91A:p.Y31N,TP53:NM_001126116:exon1:c.T91A:p.Y31N,TP53:NM_001126117:exon1:c.T91A:p.Y31N,TP53:NM_001276697:exon1:c.T10A:p.Y4N,TP53:NM_001276698:exon1:c.T10A:p.Y4N,TP53:NM_001276699:exon1:c.T10A:p.Y4N,TP53:NM_001126118:exon4:c.T370A:p.Y124N,TP53:NM_000546:exon5:c.T487A:p.Y163N,TP53:NM_001126112:exon5:c.T487A:p.Y163N,TP53:NM_001126113:exon5:c.T487A:p.Y163N,TP53:NM_001126114…	.	Likely pathogenic	InterVar: Likely pathogenic PVS1=0 PS=[0, 0, 0, 0, 0] PM=[1, 1, 0, 0, 1, 0, 0] PP=[0, 0, 1, 0, 0, 0] BA1=0 BS=[0, 0, 0, 0, 0] BP=[0, 0, 0, 0, 0, 0, 0, 0]	Uncertain_significance	363558	Human_Phenotype_Ontology:HP:0001402,Human_Phenotype_Ontology:HP:0002899,Human_Phenotype_Ontology:HP:0003007,Human_Phenotype_Ontology:HP:0006750,MedGen:C2239176,OMIM:114550,Orphanet:ORPHA88673,SNOMED_CT:187769009,SNOMED_CT:25370001|Human_Phenotype_Ontology:HP:0006725,MONDO:MONDO:0006047,MedGen:C0281361|Human_Phenotype_Ontology:HP:0010623,Human_Phenotype_Ontology:HP:0100013,MONDO:MONDO:0021100,MeSH…	Hepatocellular_carcinoma|Pancreatic_adenocarcinoma|Breast_neoplasm|Brainstem_glioma|Carcinoma_of_esophagus|Malignant_melanoma_of_skin|Lung_adenocarcinoma|Small_cell_lung_carcinoma|Squamous_cell_lung_carcinoma|Neoplasm_of_brain|Neoplasm_of_the_large_intestine|Ovarian_Serous_Cystadenocarcinoma|Uterine_Carcinosarcoma|Squamous_cell_carcinoma_of_the_head_and_neck|Li-Fraumeni_syndrome	criteria_provided,_single_submitter	clinvar: Uncertain_significance	.	.	.	.	.	.	.	.	.	.	D	D	D	D	D	D	D	D	0.975	0.729	1	1	0	0.000182832
Pathogenic	17	43057062	43057062	-	G	rs397507246	BRCA1	exonic	frameshift insertion	BRCA1:NM_007297:exon18:c.5125dupC:p.Q1709Pfs*74,BRCA1:NM_007298:exon18:c.1954dupC:p.Q652Pfs*74,BRCA1:NM_007294:exon19:c.5266dupC:p.Q1756Pfs*74,BRCA1:NM_007299:exon19:c.1954dupC:p.Q652Pfs*54,BRCA1:NM_007300:exon20:c.5329dupC:p.Q1777Pfs*74	.	Uncertain significance	InterVar: Uncertain significance PVS1=1 PS=[0, 0, 0, 0, 0] PM=[0, 0, 0, 0, 0, 0, 0] PP=[0, 0, 0, 0, 1, 0] BA1=0 BS=[0, 0, 0, 0, 0] BP=[0, 0, 0, 0, 0, 0, 0, 0]	Pathogenic	32716	.|Human_Phenotype_Ontology:HP:0010623,Human_Phenotype_Ontology:HP:0100013,MONDO:MONDO:0021100,MeSH:D001943,MedGen:C1458155,SNOMED_CT:126926005|Human_Phenotype_Ontology:HP:0100615,MONDO:MONDO:0021068,MeSH:D010051,MedGen:C0919267,OMIM:167000,SNOMED_CT:123843001|MONDO:MONDO:0003582,MeSH:D061325,MedGen:C0677776,OMIM:PS604370,Orphanet:ORPHA145|MONDO:MONDO:0007254,MedGen:C0006142,SNOMED_CT:254837009|MO…	Pancreatic_cancer,_susceptibility_to|Breast_neoplasm|Neoplasm_of_ovary|Hereditary_breast_and_ovarian_cancer_syndrome|Malignant_tumor_of_breast|Punctate_palmoplantar_keratoderma_type_2|Breast-ovarian_cancer,_familial_1|Hereditary_cancer-predisposing_syndrome|Familial_cancer_of_breast|Breast_and/or_ovarian_cancer|none_provided|not_provided	reviewed_by_expert_panel	clinvar: Pathogenic	0.0002	.	.	.	.	0	0.0004	.	.	.	.	.	.	.	.	.	.	.	.	.	3	3	0	0.000548597
Pathogenic	17	43063873	43063873	C	A	rs80358094	BRCA1	splicing	.	.	NM_007298:exon16:c.1840+1G>T;NM_007297:exon16:c.5011+1G>T;NM_007294:exon17:c.5152+1G>T;NM_007299:exon17:c.1840+1G>T;NM_007300:exon18:c.5215+1G>T	Pathogenic	InterVar: Pathogenic PVS1=1 PS=[0, 0, 0, 0, 0] PM=[0, 1, 0, 0, 0, 0, 0] PP=[0, 0, 1, 0, 1, 0] BA1=0 BS=[0, 0, 0, 0, 0] BP=[0, 0, 0, 0, 0, 0, 0, 0]	Pathogenic	70090	MONDO:MONDO:0003582,MeSH:D061325,MedGen:C0677776,OMIM:PS604370,Orphanet:ORPHA145|MONDO:MONDO:0011450,MedGen:C2676676,OMIM:604370|MONDO:MONDO:0015356,MedGen:C0027672,Orphanet:ORPHA140162,SNOMED_CT:699346009	Hereditary_breast_and_ovarian_cancer_syndrome|Breast-ovarian_cancer,_familial_1|Hereditary_cancer-predisposing_syndrome	reviewed_by_expert_panel	clinvar: Pathogenic	.	.	.	.	.	.	.	.	.	.	.	.	.	.	.	.	.	.	.	0.936	1	1	0	0.000182832
Pathogenic	17	43106487	43106487	A	C	rs28897672	BRCA1	exonic	nonsynonymous SNV	BRCA1:NM_007297:exon3:c.T40G:p.C14G,BRCA1:NM_007298:exon3:c.T181G:p.C61G,BRCA1:NM_007294:exon4:c.T181G:p.C61G,BRCA1:NM_007299:exon4:c.T181G:p.C61G,BRCA1:NM_007300:exon4:c.T181G:p.C61G	.	Likely pathogenic	InterVar: Likely pathogenic PVS1=0 PS=[0, 0, 0, 0, 0] PM=[1, 1, 0, 0, 0, 0, 0] PP=[0, 0, 1, 0, 1, 0] BA1=0 BS=[0, 0, 0, 0, 0] BP=[1, 0, 0, 0, 0, 0, 0, 0]	Pathogenic	32700	Human_Phenotype_Ontology:HP:0003002,MONDO:MONDO:0004989,MedGen:C0678222|Human_Phenotype_Ontology:HP:0010623,Human_Phenotype_Ontology:HP:0100013,MONDO:MONDO:0021100,MeSH:D001943,MedGen:C1458155,SNOMED_CT:126926005|Human_Phenotype_Ontology:HP:0100615,MONDO:MONDO:0021068,MeSH:D010051,MedGen:C0919267,OMIM:167000,SNOMED_CT:123843001|MONDO:MONDO:0003582,MeSH:D061325,MedGen:C0677776,OMIM:PS604370,Orphan…	Breast_carcinoma|Breast_neoplasm|Neoplasm_of_ovary|Hereditary_breast_and_ovarian_cancer_syndrome|Breast-ovarian_cancer,_familial_1|Pancreatic_cancer_4|Hereditary_cancer-predisposing_syndrome|Familial_cancer_of_breast|Fanconi_anemia,_complementation_group_S|Breast_and/or_ovarian_cancer|none_provided|not_provided	reviewed_by_expert_panel	clinvar: Pathogenic	.	.	.	.	.	.	.	.	.	.	D	B	B	D	N	D	D	D	0.990	0.779	1	1	0	0.000182832
Pathogenic	17	43124028	43124029	CT	-	rs386833395	BRCA1	exonic	frameshift deletion	BRCA1:NM_007298:exon1:c.68_69del:p.E23Vfs*17,BRCA1:NM_007294:exon2:c.68_69del:p.E23Vfs*17,BRCA1:NM_007299:exon2:c.68_69del:p.E23Vfs*17,BRCA1:NM_007300:exon2:c.68_69del:p.E23Vfs*17	.	Uncertain significance	InterVar: Uncertain significance PVS1=1 PS=[0, 0, 0, 0, 0] PM=[0, 0, 0, 0, 0, 0, 0] PP=[0, 0, 0, 0, 1, 0] BA1=0 BS=[0, 0, 0, 0, 0] BP=[0, 0, 0, 0, 0, 0, 0, 0]	Pathogenic	32701	Human_Phenotype_Ontology:HP:0100615,MONDO:MONDO:0021068,MeSH:D010051,MedGen:C0919267,OMIM:167000,SNOMED_CT:123843001|MONDO:MONDO:0003582,MeSH:D061325,MedGen:C0677776,OMIM:PS604370,Orphanet:ORPHA145|MONDO:MONDO:0007254,MedGen:C0006142,SNOMED_CT:254837009|MONDO:MONDO:0011450,MedGen:C2676676,OMIM:604370|MONDO:MONDO:0013685,MedGen:C3280442,OMIM:614320|MONDO:MONDO:0015356,MedGen:C0027672,Orphanet:ORPH…	Neoplasm_of_ovary|Hereditary_breast_and_ovarian_cancer_syndrome|Malignant_tumor_of_breast|Breast-ovarian_cancer,_familial_1|Pancreatic_cancer_4|Hereditary_cancer-predisposing_syndrome|Familial_cancer_of_breast|Breast_and/or_ovarian_cancer|none_provided|not_provided	reviewed_by_expert_panel	clinvar: Pathogenic	3.229e-05	.	0	0.0033	.	.	.	.	.	.	.	.	.	.	.	.	.	.	.	.	1	1	0	0.000182832
VUS	2	47414417	47414417	A	-	.	MSH2	exonic	frameshift deletion	MSH2:NM_000251:exon5:c.941delA:p.Q314Rfs*17,MSH2:NM_001258281:exon6:c.743delA:p.Q248Rfs*17	.	Likely pathogenic	InterVar: Likely pathogenic PVS1=1 PS=[0, 0, 0, 0, 0] PM=[0, 1, 0, 0, 0, 0, 0] PP=[0, 0, 0, 0, 0, 0] BA1=0 BS=[0, 0, 0, 0, 0] BP=[0, 0, 0, 0, 0, 0, 0, 0]	.	.	.	.	.	clinvar: UNK	.	.	.	.	.	.	.	.	.	.	.	.	.	.	.	.	.	.	.	.	1	1	0	0.000182832
VUS	3	10141941	10141941	G	T	.	VHL	exonic	stopgain	VHL:NM_000551:exon1:c.G94T:p.E32X,VHL:NM_001354723:exon1:c.G94T:p.E32X,VHL:NM_198156:exon1:c.G94T:p.E32X	.	Pathogenic	InterVar: Pathogenic PVS1=1 PS=[0, 0, 0, 0, 0] PM=[0, 1, 0, 0, 0, 0, 0] PP=[0, 0, 1, 0, 0, 0] BA1=0 BS=[0, 0, 0, 0, 0] BP=[0, 0, 0, 0, 0, 0, 0, 0]	.	.	.	.	.	clinvar: UNK	.	.	.	.	.	.	.	.	.	.	.	.	.	N	.	.	.	.	.	0.936	1	1	0	0.000182832
VUS	10	87864103	87864103	-	GG	.	PTEN	exonic	frameshift insertion	PTEN:NM_001304717:exon1:c.154_155insGG:p.H53Gfs*10	.	Likely pathogenic	InterVar: Likely pathogenic PVS1=1 PS=[0, 0, 0, 0, 0] PM=[0, 1, 0, 0, 0, 0, 0] PP=[0, 0, 0, 0, 0, 0] BA1=0 BS=[0, 0, 0, 0, 0] BP=[0, 0, 0, 0, 0, 0, 0, 0]	.	.	.	.	.	clinvar: UNK	0.0004	0.0001	.	.	0.0031	0	0.0003	.	.	.	.	.	.	.	.	.	.	.	.	.
VUS	10	87864332	87864332	C	T	.	PTEN	exonic	stopgain	PTEN:NM_001304717:exon2:c.C382T:p.Q128X	.	Likely pathogenic	InterVar: Likely pathogenic PVS1=1 PS=[0, 0, 0, 0, 0] PM=[0, 1, 0, 0, 0, 0, 0] PP=[0, 0, 0, 0, 0, 0] BA1=0 BS=[0, 0, 0, 0, 0] BP=[0, 0, 0, 0, 0, 0, 0, 0]	.	.	.	.	.	clinvar: UNK	.	.	.	.	.	.	.	.	.	.	.	.	.	.	.	.	.	.	.	.	1	1	0	0.000182832
VUS	11	61437754	61437754	C	T	.	SDHAF2	exonic	stopgain	SDHAF2:NM_017841:exon2:c.C166T:p.Q56X	.	Pathogenic	InterVar: Pathogenic PVS1=1 PS=[0, 0, 0, 0, 0] PM=[0, 1, 0, 0, 0, 0, 0] PP=[0, 0, 1, 0, 0, 0] BA1=0 BS=[0, 0, 0, 0, 0] BP=[0, 0, 0, 0, 0, 0, 0, 0]	.	.	.	.	.	clinvar: UNK	.	.	.	.	.	.	.	.	.	.	.	.	.	N	.	.	.	.	.	0.965	1	1	0	0.000182832
VUS	11	112093096	112093096	-	CGATATTGGCTCGGCA	.	SDHD	exonic	frameshift insertion	SDHD:NM_001276506:exon4:c.331_332insCGATATTGGCTCGGCA:p.Q124Rfs*60	.	Likely pathogenic	InterVar: Likely pathogenic PVS1=1 PS=[0, 0, 0, 0, 0] PM=[0, 1, 0, 0, 0, 0, 0] PP=[0, 0, 0, 0, 0, 0] BA1=0 BS=[0, 0, 0, 0, 0] BP=[0, 0, 0, 0, 0, 0, 0, 0]	.	.	.	.	.	clinvar: UNK	.	.	.	.	.	.	.	.	.	.	.	.	.	.	.	.	.	.	.	.	2	2	0	0.000365698
VUS	13	48456349	48456349	G	-	.	RB1	exonic	frameshift deletion	RB1:NM_000321:exon19:c.1960delG:p.V654Cfs*4	.	Likely pathogenic	InterVar: Likely pathogenic PVS1=1 PS=[0, 0, 0, 0, 0] PM=[0, 1, 0, 0, 0, 0, 0] PP=[0, 0, 0, 0, 0, 0] BA1=0 BS=[0, 0, 0, 0, 0] BP=[0, 0, 0, 0, 0, 0, 0, 0]	.	.	.	.	.	clinvar: UNK	.	.	.	.	.	.	.	.	.	.	.	.	.	.	.	.	.	.	.	.	1	1	0	0.000182832
VUS	16	2076586	2076586	G	C	.	TSC2	splicing	.	.	NM_001077183:exon25:c.2837+1G>C;NM_001363528:exon25:c.2837+1G>C;NM_001318827:exon24:c.2726+1G>C;NM_001318829:exon24:c.2690+1G>C;NM_001114382:exon25:c.2837+1G>C;NM_001318831:exon22:c.2237+1G>C;NM_021055:exon25:c.2837+1G>C;NM_000548:exon25:c.2837+1G>C;NM_001370405:exon25:c.2837+1G>C;NM_001370404:exon25:c.2837+1G>C;NM_001318832:exon25:c.2870+1G>C	Pathogenic	InterVar: Pathogenic PVS1=1 PS=[0, 0, 0, 0, 0] PM=[0, 1, 0, 0, 0, 0, 0] PP=[0, 0, 1, 0, 0, 0] BA1=0 BS=[0, 0, 0, 0, 0] BP=[0, 0, 0, 0, 0, 0, 0, 0]	.	.	.	.	.	clinvar: UNK	.	.	.	.	.	.	.	.	.	.	.	.	.	.	.	.	.	.	.	0.944	1	1	0	0.000182832
