# Supplementary material for: Prevalence of the cancer-associated germline variants in Russian adults and long-living individuals: using the ACMG recommendations and computational interpreters for pathogenicity assessment
Source: Front Oncol. 2024 Sep 5;14:1420176. doi: 10.3389/fonc.2024.1420176 (PMC11410565; doi:10.3389/fonc.2024.1420176)
Supplement: Supplementary file 1 [file DataSheet1.zip › Supplementary Table 6.XLSX]

## Sheet: 628_all_list_group_2
Table S6. Potentially pathogenic variants detected in Group 2 and subjected to further analysis
#Chr	Start	End	Alt	Ref	avsnp147	Ref.Gene	Func.refGene	ExonicFunc.refGene	AAChange.refGene	GeneDetail.refGene	Int_sig	InterVar: InterVar and Evidence	CLINSIG	CLNALLELEID	CLNDISDB	CLNDN	CLNREVSTAT	clinvar: Clinvar	gnomAD_genome_ALL	gnomAD_genome_AFR	gnomAD_genome_AMR	gnomAD_genome_ASJ	gnomAD_genome_EAS	gnomAD_genome_FIN	gnomAD_genome_NFE	gnomAD_genome_OTH	esp6500siv2_all	1000g2015aug_all	SIFT_pred	SIFT4G_pred	Polyphen2_HDIV_pred	Polyphen2_HVAR_pred	FATHMM_pred	PROVEAN_pred	MetaSVM_pred	MetaLR_pred	MetaRNN_pred	M-CAP_pred	REVEL_rankscore	CADD_raw_rankscore
5	112839030	112839030	T	C	rs202168805	APC	exonic	nonsynonymous SNV	APC:NM_001127511:exon14:c.C3382T:p.R1128C,APC:NM_001354897:exon15:c.C3466T:p.R1156C,APC:NM_001354899:exon15:c.C3352T:p.R1118C,APC:NM_001354901:exon15:c.C3259T:p.R1087C,APC:NM_001354902:exon15:c.C3163T:p.R1055C,APC:NM_001354905:exon15:c.C2956T:p.R986C,APC:NM_000038:exon16:c.C3436T:p.R1146C,APC:NM_001354895:exon16:c.C3436T:p.R1146C,APC:NM_001354898:exon16:c.C3361T:p.R1121C,APC:NM_001354900:exon16:c…	.	Uncertain significance	InterVar: Uncertain significance PVS1=0 PS=[0, 0, 0, 0, 0] PM=[1, 1, 0, 0, 0, 0, 0] PP=[0, 0, 1, 0, 0, 0] BA1=0 BS=[0, 0, 0, 0, 0] BP=[1, 0, 0, 0, 0, 0, 0, 0]	Uncertain_significance	212423	MONDO:MONDO:0015356,MedGen:C0027672,Orphanet:ORPHA140162,SNOMED_CT:699346009|MONDO:MONDO:0021056,MedGen:C2713442,OMIM:175100|MedGen:CN517202	Hereditary_cancer-predisposing_syndrome|Familial_adenomatous_polyposis_1|not_provided	criteria_provided,_multiple_submitters,_no_conflicts	clinvar: Uncertain_significance	3.23e-05	0	0	0	0	0	6.667e-05	0	7.7e-05	0.000199681	D	D	D	D	D	N	D	D	T	D	0.878	0.782
5	112843215	112843215	G	A	rs587778033	APC	exonic	nonsynonymous SNV	APC:NM_001127511:exon14:c.A7567G:p.I2523V,APC:NM_001354897:exon15:c.A7651G:p.I2551V,APC:NM_001354899:exon15:c.A7537G:p.I2513V,APC:NM_001354901:exon15:c.A7444G:p.I2482V,APC:NM_001354902:exon15:c.A7348G:p.I2450V,APC:NM_001354905:exon15:c.A7141G:p.I2381V,APC:NM_000038:exon16:c.A7621G:p.I2541V,APC:NM_001354895:exon16:c.A7621G:p.I2541V,APC:NM_001354898:exon16:c.A7546G:p.I2516V,APC:NM_001354900:exon16:…	.	Likely benign	InterVar: Likely benign PVS1=0 PS=[0, 0, 0, 0, 0] PM=[1, 1, 0, 0, 0, 0, 0] PP=[0, 0, 0, 0, 0, 0] BA1=0 BS=[0, 0, 0, 0, 0] BP=[1, 0, 0, 1, 0, 0, 0, 0]	Conflicting_interpretations_of_pathogenicity	137253	MONDO:MONDO:0015356,MedGen:C0027672,Orphanet:ORPHA140162,SNOMED_CT:699346009|MONDO:MONDO:0021056,MedGen:C2713442,OMIM:175100|MedGen:CN169374|MedGen:CN517202	Hereditary_cancer-predisposing_syndrome|Familial_adenomatous_polyposis_1|not_specified|not_provided	criteria_provided,_conflicting_interpretations	clinvar: Conflicting_interpretations_of_pathogenicity	6.458e-05	0.0001	0	0	0	0	6.664e-05	0	.	.	T	T	B	B	D	N	T	T	T	D	0.762	0.107
5	112835062	112835062	G	A	.	APC	exonic	nonsynonymous SNV	APC:NM_001127511:exon13:c.A1801G:p.T601A,APC:NM_001354897:exon14:c.A1885G:p.T629A,APC:NM_001354899:exon14:c.A1771G:p.T591A,APC:NM_001354901:exon14:c.A1678G:p.T560A,APC:NM_001354902:exon14:c.A1582G:p.T528A,APC:NM_001354905:exon14:c.A1375G:p.T459A,APC:NM_000038:exon15:c.A1855G:p.T619A,APC:NM_001354895:exon15:c.A1855G:p.T619A,APC:NM_001354898:exon15:c.A1780G:p.T594A,APC:NM_001354900:exon15:c.A1732G:…	.	Uncertain significance	InterVar: Uncertain significance PVS1=0 PS=[0, 0, 0, 0, 0] PM=[1, 1, 0, 0, 0, 0, 0] PP=[0, 0, 0, 0, 0, 0] BA1=0 BS=[0, 0, 0, 0, 0] BP=[1, 0, 0, 0, 0, 0, 0, 0]	.	.	.	.	.	clinvar: UNK	.	.	.	.	.	.	.	.	.	.	D	D	P	B	T	D	T	T	D	T	0.729	0.684
5	112838428	112838428	T	G	rs773815595	APC	exonic	nonsynonymous SNV	APC:NM_001127511:exon14:c.G2780T:p.R927M,APC:NM_001354897:exon15:c.G2864T:p.R955M,APC:NM_001354899:exon15:c.G2750T:p.R917M,APC:NM_001354901:exon15:c.G2657T:p.R886M,APC:NM_001354902:exon15:c.G2561T:p.R854M,APC:NM_001354905:exon15:c.G2354T:p.R785M,APC:NM_000038:exon16:c.G2834T:p.R945M,APC:NM_001354895:exon16:c.G2834T:p.R945M,APC:NM_001354898:exon16:c.G2759T:p.R920M,APC:NM_001354900:exon16:c.G2711T:…	.	Uncertain significance	InterVar: Uncertain significance PVS1=0 PS=[0, 0, 0, 0, 0] PM=[1, 1, 0, 0, 0, 0, 0] PP=[0, 0, 1, 0, 0, 0] BA1=0 BS=[0, 0, 0, 0, 0] BP=[1, 0, 0, 0, 0, 0, 0, 0]	.	.	.	.	.	clinvar: UNK	3.229e-05	0	0	0	0	0.0003	0	0	.	.	D	D	D	D	D	D	D	D	D	D	0.918	0.797
5	112767263	112767263	T	C	rs139196838	APC	exonic	nonsynonymous SNV	APC:NM_001127511:exon3:c.C325T:p.R109W,APC:NM_001354897:exon3:c.C325T:p.R109W,APC:NM_001354900:exon3:c.C118T:p.R40W,APC:NM_001354901:exon3:c.C118T:p.R40W,APC:NM_001354902:exon3:c.C325T:p.R109W,APC:NM_001354905:exon3:c.C118T:p.R40W,APC:NM_000038:exon4:c.C295T:p.R99W,APC:NM_001354895:exon4:c.C295T:p.R99W,APC:NM_001354896:exon4:c.C295T:p.R99W,APC:NM_001354898:exon4:c.C220T:p.R74W,APC:NM_001354899:ex…	.	Uncertain significance	InterVar: Uncertain significance PVS1=0 PS=[0, 0, 0, 0, 0] PM=[1, 1, 0, 0, 0, 0, 0] PP=[0, 0, 1, 0, 0, 0] BA1=0 BS=[0, 0, 0, 0, 0] BP=[1, 0, 0, 0, 0, 0, 0, 0]	Conflicting_interpretations_of_pathogenicity	139407	MONDO:MONDO:0002032,MedGen:C0699790,SNOMED_CT:269533000|MONDO:MONDO:0015356,MedGen:C0027672,Orphanet:ORPHA140162,SNOMED_CT:699346009|MONDO:MONDO:0021056,MedGen:C2713442,OMIM:175100|MedGen:C1858438|MedGen:CN169374|MedGen:CN517202	Carcinoma_of_colon|Hereditary_cancer-predisposing_syndrome|Familial_adenomatous_polyposis_1|Colorectal_cancer,_susceptibility_to|not_specified|not_provided	criteria_provided,_conflicting_interpretations	clinvar: Conflicting_interpretations_of_pathogenicity	0.0005	0.0006	0	0	0.0006	0.0003	0.0006	0	0.0009	.	D	D	D	D	D	D	D	D	T	D	0.837	0.824
5	112841122	112841122	T	C	rs368080169	APC	exonic	nonsynonymous SNV	APC:NM_001127511:exon14:c.C5474T:p.P1825L,APC:NM_001354897:exon15:c.C5558T:p.P1853L,APC:NM_001354899:exon15:c.C5444T:p.P1815L,APC:NM_001354901:exon15:c.C5351T:p.P1784L,APC:NM_001354902:exon15:c.C5255T:p.P1752L,APC:NM_001354905:exon15:c.C5048T:p.P1683L,APC:NM_000038:exon16:c.C5528T:p.P1843L,APC:NM_001354895:exon16:c.C5528T:p.P1843L,APC:NM_001354898:exon16:c.C5453T:p.P1818L,APC:NM_001354900:exon16:…	.	Uncertain significance	InterVar: Uncertain significance PVS1=0 PS=[0, 0, 0, 0, 0] PM=[1, 1, 0, 0, 0, 0, 0] PP=[0, 0, 0, 0, 0, 0] BA1=0 BS=[0, 0, 0, 0, 0] BP=[1, 0, 0, 0, 0, 0, 0, 0]	Conflicting_interpretations_of_pathogenicity	132763	MONDO:MONDO:0015356,MedGen:C0027672,Orphanet:ORPHA140162,SNOMED_CT:699346009|MONDO:MONDO:0021055,MedGen:C0032580,OMIM:PS175100,Orphanet:ORPHA733,SNOMED_CT:72900001|MONDO:MONDO:0021056,MedGen:C2713442,OMIM:175100|MedGen:CN169374|MedGen:CN517202	Hereditary_cancer-predisposing_syndrome|Familial_multiple_polyposis_syndrome|Familial_adenomatous_polyposis_1|not_specified|not_provided	criteria_provided,_conflicting_interpretations	clinvar: Conflicting_interpretations_of_pathogenicity	.	.	.	.	.	.	.	.	7.7e-05	.	T	T	D	D	T	N	T	T	D	D	0.839	0.453
5	112841622	112841622	G	A	rs767781213	APC	exonic	nonsynonymous SNV	APC:NM_001127511:exon14:c.A5974G:p.K1992E,APC:NM_001354897:exon15:c.A6058G:p.K2020E,APC:NM_001354899:exon15:c.A5944G:p.K1982E,APC:NM_001354901:exon15:c.A5851G:p.K1951E,APC:NM_001354902:exon15:c.A5755G:p.K1919E,APC:NM_001354905:exon15:c.A5548G:p.K1850E,APC:NM_000038:exon16:c.A6028G:p.K2010E,APC:NM_001354895:exon16:c.A6028G:p.K2010E,APC:NM_001354898:exon16:c.A5953G:p.K1985E,APC:NM_001354900:exon16:…	.	Uncertain significance	InterVar: Uncertain significance PVS1=0 PS=[0, 0, 0, 0, 0] PM=[1, 1, 0, 0, 0, 0, 0] PP=[0, 0, 1, 0, 0, 0] BA1=0 BS=[0, 0, 0, 0, 0] BP=[1, 0, 0, 0, 0, 0, 0, 0]	Uncertain_significance	182433	MONDO:MONDO:0015356,MedGen:C0027672,Orphanet:ORPHA140162,SNOMED_CT:699346009	Hereditary_cancer-predisposing_syndrome	criteria_provided,_multiple_submitters,_no_conflicts	clinvar: Uncertain_significance	.	.	.	.	.	.	.	.	.	.	D	T	D	D	T	N	D	D	D	D	0.797	0.641
5	112840280	112840280	A	C	.	APC	exonic	nonsynonymous SNV	APC:NM_001127511:exon14:c.C4632A:p.D1544E,APC:NM_001354897:exon15:c.C4716A:p.D1572E,APC:NM_001354899:exon15:c.C4602A:p.D1534E,APC:NM_001354901:exon15:c.C4509A:p.D1503E,APC:NM_001354902:exon15:c.C4413A:p.D1471E,APC:NM_001354905:exon15:c.C4206A:p.D1402E,APC:NM_000038:exon16:c.C4686A:p.D1562E,APC:NM_001354895:exon16:c.C4686A:p.D1562E,APC:NM_001354898:exon16:c.C4611A:p.D1537E,APC:NM_001354900:exon16:…	.	Uncertain significance	InterVar: Uncertain significance PVS1=0 PS=[0, 0, 0, 0, 0] PM=[1, 1, 0, 0, 0, 0, 0] PP=[0, 0, 0, 0, 0, 0] BA1=0 BS=[0, 0, 0, 0, 0] BP=[1, 0, 0, 0, 0, 0, 0, 0]	.	.	.	.	.	clinvar: UNK	.	.	.	.	.	.	.	.	.	.	T	T	D	D	D	N	D	D	T	D	0.756	0.108
5	112819112	112819112	C	A	.	APC	exonic	nonsynonymous SNV	APC:NM_001127511:exon8:c.A1026C:p.L342F,APC:NM_001354897:exon9:c.A1110C:p.L370F,APC:NM_001354899:exon9:c.A996C:p.L332F,APC:NM_001354900:exon9:c.A903C:p.L301F,APC:NM_001354901:exon9:c.A903C:p.L301F,APC:NM_000038:exon10:c.A1080C:p.L360F,APC:NM_001354895:exon10:c.A1080C:p.L360F,APC:NM_001354896:exon10:c.A1080C:p.L360F,APC:NM_001354898:exon10:c.A1005C:p.L335F,APC:NM_001127510:exon11:c.A1080C:p.L360F,…	.	Uncertain significance	InterVar: Uncertain significance PVS1=0 PS=[0, 0, 0, 0, 0] PM=[1, 1, 0, 0, 0, 0, 0] PP=[0, 0, 1, 0, 0, 0] BA1=0 BS=[0, 0, 0, 0, 0] BP=[1, 0, 0, 0, 0, 0, 0, 0]	.	.	.	.	.	clinvar: UNK	.	.	.	.	.	.	.	.	.	.	D	D	D	D	T	D	D	D	D	D	0.903	0.738
5	112838128	112838128	A	G	rs776878597	APC	exonic	nonsynonymous SNV	APC:NM_001127511:exon14:c.G2480A:p.R827H,APC:NM_001354897:exon15:c.G2564A:p.R855H,APC:NM_001354899:exon15:c.G2450A:p.R817H,APC:NM_001354901:exon15:c.G2357A:p.R786H,APC:NM_001354902:exon15:c.G2261A:p.R754H,APC:NM_001354905:exon15:c.G2054A:p.R685H,APC:NM_000038:exon16:c.G2534A:p.R845H,APC:NM_001354895:exon16:c.G2534A:p.R845H,APC:NM_001354898:exon16:c.G2459A:p.R820H,APC:NM_001354900:exon16:c.G2411A:…	.	Uncertain significance	InterVar: Uncertain significance PVS1=0 PS=[0, 0, 0, 0, 0] PM=[1, 1, 0, 0, 0, 0, 0] PP=[0, 0, 1, 0, 0, 0] BA1=0 BS=[0, 0, 0, 0, 0] BP=[1, 0, 0, 0, 0, 0, 0, 0]	Uncertain_significance	186031	MONDO:MONDO:0015356,MedGen:C0027672,Orphanet:ORPHA140162,SNOMED_CT:699346009|MONDO:MONDO:0021056,MedGen:C2713442,OMIM:175100|MedGen:CN517202	Hereditary_cancer-predisposing_syndrome|Familial_adenomatous_polyposis_1|not_provided	criteria_provided,_multiple_submitters,_no_conflicts	clinvar: Uncertain_significance	.	.	.	.	.	.	.	.	.	.	D	D	D	P	D	N	D	D	T	D	0.750	0.760
5	112842233	112842233	A	G	rs35540155	APC	exonic	nonsynonymous SNV	APC:NM_001127511:exon14:c.G6585A:p.M2195I,APC:NM_001354897:exon15:c.G6669A:p.M2223I,APC:NM_001354899:exon15:c.G6555A:p.M2185I,APC:NM_001354901:exon15:c.G6462A:p.M2154I,APC:NM_001354902:exon15:c.G6366A:p.M2122I,APC:NM_001354905:exon15:c.G6159A:p.M2053I,APC:NM_000038:exon16:c.G6639A:p.M2213I,APC:NM_001354895:exon16:c.G6639A:p.M2213I,APC:NM_001354898:exon16:c.G6564A:p.M2188I,APC:NM_001354900:exon16:…	.	Uncertain significance	InterVar: Uncertain significance PVS1=0 PS=[0, 0, 0, 0, 0] PM=[1, 1, 0, 0, 0, 0, 0] PP=[0, 0, 0, 0, 0, 0] BA1=0 BS=[0, 0, 0, 0, 0] BP=[1, 0, 0, 0, 0, 0, 0, 0]	Conflicting_interpretations_of_pathogenicity	151332	Human_Phenotype_Ontology:HP:0001402,Human_Phenotype_Ontology:HP:0002899,Human_Phenotype_Ontology:HP:0003007,Human_Phenotype_Ontology:HP:0006750,MedGen:C2239176,OMIM:114550,Orphanet:ORPHA88673,SNOMED_CT:187769009,SNOMED_CT:25370001|Human_Phenotype_Ontology:HP:0006753,MONDO:MONDO:0021085,MeSH:D013274,MedGen:C0038356,SNOMED_CT:126824007|MONDO:MONDO:0002032,MedGen:C0699790,SNOMED_CT:269533000|MONDO:M…	Hepatocellular_carcinoma|Neoplasm_of_stomach|Carcinoma_of_colon|Hereditary_cancer-predisposing_syndrome|Familial_adenomatous_polyposis_1|Desmoid_disease,_hereditary|APC-Associated_Polyposis_Disorders|not_provided	criteria_provided,_conflicting_interpretations	clinvar: Conflicting_interpretations_of_pathogenicity	3.23e-05	0	0	0	0	0	6.664e-05	0	.	.	T	T	B	B	D	N	T	T	T	D	0.551	0.234
5	112841713	112841713	C	A	.	APC	exonic	nonsynonymous SNV	APC:NM_001127511:exon14:c.A6065C:p.Q2022P,APC:NM_001354897:exon15:c.A6149C:p.Q2050P,APC:NM_001354899:exon15:c.A6035C:p.Q2012P,APC:NM_001354901:exon15:c.A5942C:p.Q1981P,APC:NM_001354902:exon15:c.A5846C:p.Q1949P,APC:NM_001354905:exon15:c.A5639C:p.Q1880P,APC:NM_000038:exon16:c.A6119C:p.Q2040P,APC:NM_001354895:exon16:c.A6119C:p.Q2040P,APC:NM_001354898:exon16:c.A6044C:p.Q2015P,APC:NM_001354900:exon16:…	.	Uncertain significance	InterVar: Uncertain significance PVS1=0 PS=[0, 0, 0, 0, 0] PM=[1, 1, 0, 0, 0, 0, 0] PP=[0, 0, 1, 0, 0, 0] BA1=0 BS=[0, 0, 0, 0, 0] BP=[1, 0, 0, 0, 0, 0, 0, 0]	.	.	.	.	.	clinvar: UNK	.	.	.	.	.	.	.	.	.	.	D	D	P	P	D	D	D	D	D	D	0.933	0.707
5	112838767	112838767	G	A	rs148725540	APC	exonic	nonsynonymous SNV	APC:NM_001127511:exon14:c.A3119G:p.D1040G,APC:NM_001354897:exon15:c.A3203G:p.D1068G,APC:NM_001354899:exon15:c.A3089G:p.D1030G,APC:NM_001354901:exon15:c.A2996G:p.D999G,APC:NM_001354902:exon15:c.A2900G:p.D967G,APC:NM_001354905:exon15:c.A2693G:p.D898G,APC:NM_000038:exon16:c.A3173G:p.D1058G,APC:NM_001354895:exon16:c.A3173G:p.D1058G,APC:NM_001354898:exon16:c.A3098G:p.D1033G,APC:NM_001354900:exon16:c.A…	.	Uncertain significance	InterVar: Uncertain significance PVS1=0 PS=[0, 0, 0, 0, 0] PM=[1, 1, 0, 0, 0, 0, 0] PP=[0, 0, 1, 0, 0, 0] BA1=0 BS=[0, 0, 0, 0, 0] BP=[1, 0, 0, 0, 0, 0, 0, 0]	Conflicting_interpretations_of_pathogenicity	49962	MONDO:MONDO:0015356,MedGen:C0027672,Orphanet:ORPHA140162,SNOMED_CT:699346009|MONDO:MONDO:0021056,MedGen:C2713442,OMIM:175100|MedGen:CN169374|MedGen:CN239210|MedGen:CN517202	Hereditary_cancer-predisposing_syndrome|Familial_adenomatous_polyposis_1|not_specified|APC-Associated_Polyposis_Disorders|not_provided	criteria_provided,_conflicting_interpretations	clinvar: Conflicting_interpretations_of_pathogenicity	0.0005	0.0006	0	0	0	0.0003	0.0006	0	0.0008	0.000399361	D	D	B	B	D	N	D	D	T	D	0.675	0.546
5	112775705	112775705	G	A	.	APC	exonic	nonsynonymous SNV	APC:NM_001127511:exon4:c.A529G:p.K177E,APC:NM_001354897:exon4:c.A529G:p.K177E,APC:NM_001354900:exon4:c.A322G:p.K108E,APC:NM_001354901:exon4:c.A322G:p.K108E,APC:NM_001354902:exon4:c.A529G:p.K177E,APC:NM_001354905:exon4:c.A322G:p.K108E,APC:NM_000038:exon5:c.A499G:p.K167E,APC:NM_001354895:exon5:c.A499G:p.K167E,APC:NM_001354896:exon5:c.A499G:p.K167E,APC:NM_001354898:exon5:c.A424G:p.K142E,APC:NM_00135…	.	Uncertain significance	InterVar: Uncertain significance PVS1=0 PS=[0, 0, 0, 0, 0] PM=[1, 1, 0, 0, 0, 0, 0] PP=[0, 0, 1, 0, 0, 0] BA1=0 BS=[0, 0, 0, 0, 0] BP=[1, 0, 0, 0, 0, 0, 0, 0]	Uncertain_significance	520268	MONDO:MONDO:0021056,MedGen:C2713442,OMIM:175100	Familial_adenomatous_polyposis_1	criteria_provided,_single_submitter	clinvar: Uncertain_significance	.	.	.	.	.	.	.	.	.	.	D	T	P	P	T	N	D	T	D	D	0.841	0.781
5	112839543	112839543	C	G	rs1801166	APC	exonic	nonsynonymous SNV	APC:NM_001127511:exon14:c.G3895C:p.E1299Q,APC:NM_001354897:exon15:c.G3979C:p.E1327Q,APC:NM_001354899:exon15:c.G3865C:p.E1289Q,APC:NM_001354901:exon15:c.G3772C:p.E1258Q,APC:NM_001354902:exon15:c.G3676C:p.E1226Q,APC:NM_001354905:exon15:c.G3469C:p.E1157Q,APC:NM_000038:exon16:c.G3949C:p.E1317Q,APC:NM_001354895:exon16:c.G3949C:p.E1317Q,APC:NM_001354898:exon16:c.G3874C:p.E1292Q,APC:NM_001354900:exon16:…	.	Uncertain significance	InterVar: Uncertain significance PVS1=0 PS=[0, 0, 0, 0, 0] PM=[1, 0, 0, 0, 0, 0, 0] PP=[0, 0, 0, 0, 0, 0] BA1=0 BS=[0, 0, 0, 0, 0] BP=[1, 0, 0, 0, 0, 0, 0, 0]	Conflicting_interpretations_of_pathogenicity	15868	MONDO:MONDO:0002032,MedGen:C0699790,SNOMED_CT:269533000|MONDO:MONDO:0015356,MedGen:C0027672,Orphanet:ORPHA140162,SNOMED_CT:699346009|MONDO:MONDO:0021056,MedGen:C2713442,OMIM:175100|MedGen:CN169374|MedGen:CN239210|MedGen:CN517202	Carcinoma_of_colon|Hereditary_cancer-predisposing_syndrome|Familial_adenomatous_polyposis_1|not_specified|APC-Associated_Polyposis_Disorders|not_provided	criteria_provided,_conflicting_interpretations	clinvar: Conflicting_interpretations_of_pathogenicity	0.0043	0.0060	0.0036	0	0	0	0.0051	0.0020	0.0083	0.00299521	T	T	B	B	D	N	T	T	T	D	0.512	0.262
5	112839667	112839667	T	C	rs730881249	APC	exonic	nonsynonymous SNV	APC:NM_001127511:exon14:c.C4019T:p.A1340V,APC:NM_001354897:exon15:c.C4103T:p.A1368V,APC:NM_001354899:exon15:c.C3989T:p.A1330V,APC:NM_001354901:exon15:c.C3896T:p.A1299V,APC:NM_001354902:exon15:c.C3800T:p.A1267V,APC:NM_001354905:exon15:c.C3593T:p.A1198V,APC:NM_000038:exon16:c.C4073T:p.A1358V,APC:NM_001354895:exon16:c.C4073T:p.A1358V,APC:NM_001354898:exon16:c.C3998T:p.A1333V,APC:NM_001354900:exon16:…	.	Uncertain significance	InterVar: Uncertain significance PVS1=0 PS=[0, 0, 0, 0, 0] PM=[1, 1, 0, 0, 0, 0, 0] PP=[0, 0, 1, 0, 0, 0] BA1=0 BS=[0, 0, 0, 0, 0] BP=[1, 0, 0, 0, 0, 0, 0, 0]	Conflicting_interpretations_of_pathogenicity	180205	MONDO:MONDO:0015356,MedGen:C0027672,Orphanet:ORPHA140162,SNOMED_CT:699346009|MONDO:MONDO:0021056,MedGen:C2713442,OMIM:175100|MedGen:C1858438|MedGen:CN169374|MedGen:CN517202	Hereditary_cancer-predisposing_syndrome|Familial_adenomatous_polyposis_1|Colorectal_cancer,_susceptibility_to|not_specified|not_provided	criteria_provided,_conflicting_interpretations	clinvar: Conflicting_interpretations_of_pathogenicity	3.23e-05	0	0	0	0	0.0003	0	0	.	.	T	T	D	D	D	N	D	D	T	D	0.715	0.537
5	112780865	112780865	G	C	rs141576417	APC	exonic	nonsynonymous SNV	APC:NM_001127511:exon5:c.C637G:p.Q213E,APC:NM_001354897:exon5:c.C637G:p.Q213E,APC:NM_001354900:exon5:c.C430G:p.Q144E,APC:NM_001354901:exon5:c.C430G:p.Q144E,APC:NM_001354902:exon5:c.C637G:p.Q213E,APC:NM_001354905:exon5:c.C430G:p.Q144E,APC:NM_000038:exon6:c.C607G:p.Q203E,APC:NM_001354895:exon6:c.C607G:p.Q203E,APC:NM_001354896:exon6:c.C607G:p.Q203E,APC:NM_001354898:exon6:c.C532G:p.Q178E,APC:NM_00135…	.	Likely benign	InterVar: Likely benign PVS1=0 PS=[0, 0, 0, 0, 0] PM=[1, 0, 0, 0, 0, 0, 0] PP=[0, 0, 0, 0, 0, 0] BA1=0 BS=[1, 0, 0, 0, 0] BP=[1, 0, 0, 0, 0, 0, 0, 0]	Conflicting_interpretations_of_pathogenicity	49948	MONDO:MONDO:0015356,MedGen:C0027672,Orphanet:ORPHA140162,SNOMED_CT:699346009|MONDO:MONDO:0021055,MedGen:C0032580,OMIM:PS175100,Orphanet:ORPHA733,SNOMED_CT:72900001|MONDO:MONDO:0021056,MedGen:C2713442,OMIM:175100|MedGen:C1851124,OMIM:135290|MedGen:CN169374|MedGen:CN239210|MedGen:CN517202	Hereditary_cancer-predisposing_syndrome|Familial_multiple_polyposis_syndrome|Familial_adenomatous_polyposis_1|Desmoid_disease,_hereditary|not_specified|APC-Associated_Polyposis_Disorders|not_provided	criteria_provided,_conflicting_interpretations	clinvar: Conflicting_interpretations_of_pathogenicity	0.0002	0	0	0.0132	0	0	0.0001	0	0.0003	.	D	D	P	P	T	N	T	T	T	D	0.771	0.630
5	112842630	112842630	T	C	rs200756935	APC	exonic	nonsynonymous SNV	APC:NM_001127511:exon14:c.C6982T:p.P2328S,APC:NM_001354897:exon15:c.C7066T:p.P2356S,APC:NM_001354899:exon15:c.C6952T:p.P2318S,APC:NM_001354901:exon15:c.C6859T:p.P2287S,APC:NM_001354902:exon15:c.C6763T:p.P2255S,APC:NM_001354905:exon15:c.C6556T:p.P2186S,APC:NM_000038:exon16:c.C7036T:p.P2346S,APC:NM_001354895:exon16:c.C7036T:p.P2346S,APC:NM_001354898:exon16:c.C6961T:p.P2321S,APC:NM_001354900:exon16:…	.	Uncertain significance	InterVar: Uncertain significance PVS1=0 PS=[0, 0, 0, 0, 0] PM=[1, 0, 0, 0, 0, 0, 0] PP=[0, 0, 1, 0, 0, 0] BA1=0 BS=[0, 0, 0, 0, 0] BP=[1, 0, 0, 0, 0, 0, 0, 0]	Conflicting_interpretations_of_pathogenicity	49951	Human_Phenotype_Ontology:HP:0001402,Human_Phenotype_Ontology:HP:0002899,Human_Phenotype_Ontology:HP:0003007,Human_Phenotype_Ontology:HP:0006750,MedGen:C2239176,OMIM:114550,Orphanet:ORPHA88673,SNOMED_CT:187769009,SNOMED_CT:25370001|Human_Phenotype_Ontology:HP:0006753,MONDO:MONDO:0021085,MeSH:D013274,MedGen:C0038356,SNOMED_CT:126824007|MONDO:MONDO:0002032,MedGen:C0699790,SNOMED_CT:269533000|MONDO:M…	Hepatocellular_carcinoma|Neoplasm_of_stomach|Carcinoma_of_colon|Hereditary_cancer-predisposing_syndrome|Familial_adenomatous_polyposis_1|Desmoid_disease,_hereditary|not_specified|APC-Associated_Polyposis_Disorders|not_provided	criteria_provided,_conflicting_interpretations	clinvar: Conflicting_interpretations_of_pathogenicity	0.0002	0	0	0.0099	0	0	0.0001	0	0.0002	.	D	D	D	D	D	D	D	D	T	D	0.766	0.580
5	112838839	112838839	G	C	rs730881244	APC	exonic	nonsynonymous SNV	APC:NM_001127511:exon14:c.C3191G:p.T1064S,APC:NM_001354897:exon15:c.C3275G:p.T1092S,APC:NM_001354899:exon15:c.C3161G:p.T1054S,APC:NM_001354901:exon15:c.C3068G:p.T1023S,APC:NM_001354902:exon15:c.C2972G:p.T991S,APC:NM_001354905:exon15:c.C2765G:p.T922S,APC:NM_000038:exon16:c.C3245G:p.T1082S,APC:NM_001354895:exon16:c.C3245G:p.T1082S,APC:NM_001354898:exon16:c.C3170G:p.T1057S,APC:NM_001354900:exon16:c.…	.	Likely benign	InterVar: Likely benign PVS1=0 PS=[0, 0, 0, 0, 0] PM=[1, 1, 0, 0, 0, 0, 0] PP=[0, 0, 0, 0, 0, 0] BA1=0 BS=[0, 0, 0, 0, 0] BP=[1, 0, 0, 1, 0, 0, 0, 0]	Conflicting_interpretations_of_pathogenicity	180196	MONDO:MONDO:0015356,MedGen:C0027672,Orphanet:ORPHA140162,SNOMED_CT:699346009|MONDO:MONDO:0021056,MedGen:C2713442,OMIM:175100|MedGen:CN517202	Hereditary_cancer-predisposing_syndrome|Familial_adenomatous_polyposis_1|not_provided	criteria_provided,_conflicting_interpretations	clinvar: Conflicting_interpretations_of_pathogenicity	6.457e-05	0	0	0	0	0	0.0001	0	.	.	T	T	B	B	D	N	T	T	T	D	0.616	0.074
5	112838032	112838032	G	A	rs201522866	APC	exonic	nonsynonymous SNV	APC:NM_001127511:exon14:c.A2384G:p.N795S,APC:NM_001354897:exon15:c.A2468G:p.N823S,APC:NM_001354899:exon15:c.A2354G:p.N785S,APC:NM_001354901:exon15:c.A2261G:p.N754S,APC:NM_001354902:exon15:c.A2165G:p.N722S,APC:NM_001354905:exon15:c.A1958G:p.N653S,APC:NM_000038:exon16:c.A2438G:p.N813S,APC:NM_001354895:exon16:c.A2438G:p.N813S,APC:NM_001354898:exon16:c.A2363G:p.N788S,APC:NM_001354900:exon16:c.A2315G:…	.	Likely benign	InterVar: Likely benign PVS1=0 PS=[0, 0, 0, 0, 0] PM=[1, 1, 0, 0, 0, 0, 0] PP=[0, 0, 0, 0, 0, 0] BA1=0 BS=[0, 0, 0, 0, 0] BP=[1, 0, 0, 1, 0, 0, 0, 0]	Conflicting_interpretations_of_pathogenicity	49938	MONDO:MONDO:0015356,MedGen:C0027672,Orphanet:ORPHA140162,SNOMED_CT:699346009|MONDO:MONDO:0021056,MedGen:C2713442,OMIM:175100|MedGen:CN169374|MedGen:CN517202	Hereditary_cancer-predisposing_syndrome|Familial_adenomatous_polyposis_1|not_specified|not_provided	criteria_provided,_conflicting_interpretations	clinvar: Conflicting_interpretations_of_pathogenicity	6.458e-05	0	0	0	0	0	0.0001	0	0.0002	.	T	T	B	B	T	N	T	T	T	T	0.360	0.140
5	112843540	112843540	T	C	.	APC	exonic	nonsynonymous SNV	APC:NM_001127511:exon14:c.C7892T:p.P2631L,APC:NM_001354897:exon15:c.C7976T:p.P2659L,APC:NM_001354899:exon15:c.C7862T:p.P2621L,APC:NM_001354901:exon15:c.C7769T:p.P2590L,APC:NM_001354902:exon15:c.C7673T:p.P2558L,APC:NM_001354905:exon15:c.C7466T:p.P2489L,APC:NM_000038:exon16:c.C7946T:p.P2649L,APC:NM_001354895:exon16:c.C7946T:p.P2649L,APC:NM_001354898:exon16:c.C7871T:p.P2624L,APC:NM_001354900:exon16:…	.	Uncertain significance	InterVar: Uncertain significance PVS1=0 PS=[0, 0, 0, 0, 0] PM=[1, 1, 0, 0, 0, 0, 0] PP=[0, 0, 1, 0, 0, 0] BA1=0 BS=[0, 0, 0, 0, 0] BP=[1, 0, 0, 0, 0, 0, 0, 0]	Uncertain_significance	944247	MONDO:MONDO:0021056,MedGen:C2713442,OMIM:175100	Familial_adenomatous_polyposis_1	criteria_provided,_single_submitter	clinvar: Uncertain_significance	.	.	.	.	.	.	.	.	.	.	D	D	D	P	D	D	D	D	D	D	0.888	0.528
5	112842091	112842091	A	G	rs752091655	APC	exonic	nonsynonymous SNV	APC:NM_001127511:exon14:c.G6443A:p.R2148Q,APC:NM_001354897:exon15:c.G6527A:p.R2176Q,APC:NM_001354899:exon15:c.G6413A:p.R2138Q,APC:NM_001354901:exon15:c.G6320A:p.R2107Q,APC:NM_001354902:exon15:c.G6224A:p.R2075Q,APC:NM_001354905:exon15:c.G6017A:p.R2006Q,APC:NM_000038:exon16:c.G6497A:p.R2166Q,APC:NM_001354895:exon16:c.G6497A:p.R2166Q,APC:NM_001354898:exon16:c.G6422A:p.R2141Q,APC:NM_001354900:exon16:…	.	Uncertain significance	InterVar: Uncertain significance PVS1=0 PS=[0, 0, 0, 0, 0] PM=[1, 1, 0, 0, 0, 0, 0] PP=[0, 0, 1, 0, 0, 0] BA1=0 BS=[0, 0, 0, 0, 0] BP=[1, 0, 0, 0, 0, 0, 0, 0]	Uncertain_significance	233180	MONDO:MONDO:0015356,MedGen:C0027672,Orphanet:ORPHA140162,SNOMED_CT:699346009|MONDO:MONDO:0021056,MedGen:C2713442,OMIM:175100	Hereditary_cancer-predisposing_syndrome|Familial_adenomatous_polyposis_1	criteria_provided,_multiple_submitters,_no_conflicts	clinvar: Uncertain_significance	9.692e-05	0	0	0	0	0.0003	0.0001	0	.	.	D	T	D	P	D	N	D	D	D	D	0.775	0.715
5	112838239	112838239	T	C	rs786203243	APC	exonic	nonsynonymous SNV	APC:NM_001127511:exon14:c.C2591T:p.T864I,APC:NM_001354897:exon15:c.C2675T:p.T892I,APC:NM_001354899:exon15:c.C2561T:p.T854I,APC:NM_001354901:exon15:c.C2468T:p.T823I,APC:NM_001354902:exon15:c.C2372T:p.T791I,APC:NM_001354905:exon15:c.C2165T:p.T722I,APC:NM_000038:exon16:c.C2645T:p.T882I,APC:NM_001354895:exon16:c.C2645T:p.T882I,APC:NM_001354898:exon16:c.C2570T:p.T857I,APC:NM_001354900:exon16:c.C2522T:…	.	Uncertain significance	InterVar: Uncertain significance PVS1=0 PS=[0, 0, 0, 0, 0] PM=[1, 1, 0, 0, 0, 0, 0] PP=[0, 0, 1, 0, 0, 0] BA1=0 BS=[0, 0, 0, 0, 0] BP=[1, 0, 0, 0, 0, 0, 0, 0]	Uncertain_significance	182366	MONDO:MONDO:0015356,MedGen:C0027672,Orphanet:ORPHA140162,SNOMED_CT:699346009|MONDO:MONDO:0021056,MedGen:C2713442,OMIM:175100	Hereditary_cancer-predisposing_syndrome|Familial_adenomatous_polyposis_1	criteria_provided,_multiple_submitters,_no_conflicts	clinvar: Uncertain_significance	.	.	.	.	.	.	.	.	.	.	D	T	B	B	D	N	D	D	T	D	0.679	0.353
5	112838187	112838187	T	C	rs192620988	APC	exonic	nonsynonymous SNV	APC:NM_001127511:exon14:c.C2539T:p.P847S,APC:NM_001354897:exon15:c.C2623T:p.P875S,APC:NM_001354899:exon15:c.C2509T:p.P837S,APC:NM_001354901:exon15:c.C2416T:p.P806S,APC:NM_001354902:exon15:c.C2320T:p.P774S,APC:NM_001354905:exon15:c.C2113T:p.P705S,APC:NM_000038:exon16:c.C2593T:p.P865S,APC:NM_001354895:exon16:c.C2593T:p.P865S,APC:NM_001354898:exon16:c.C2518T:p.P840S,APC:NM_001354900:exon16:c.C2470T:…	.	Uncertain significance	InterVar: Uncertain significance PVS1=0 PS=[0, 0, 0, 0, 0] PM=[1, 1, 0, 0, 0, 0, 0] PP=[0, 0, 0, 0, 0, 0] BA1=0 BS=[0, 0, 0, 0, 0] BP=[1, 0, 0, 0, 0, 0, 0, 0]	Conflicting_interpretations_of_pathogenicity	139402	MONDO:MONDO:0015356,MedGen:C0027672,Orphanet:ORPHA140162,SNOMED_CT:699346009|MONDO:MONDO:0021055,MedGen:C0032580,OMIM:PS175100,Orphanet:ORPHA733,SNOMED_CT:72900001|MONDO:MONDO:0021056,MedGen:C2713442,OMIM:175100|MedGen:CN235283|MedGen:CN239210|MedGen:CN517202	Hereditary_cancer-predisposing_syndrome|Familial_multiple_polyposis_syndrome|Familial_adenomatous_polyposis_1|none_provided|APC-Associated_Polyposis_Disorders|not_provided	criteria_provided,_conflicting_interpretations	clinvar: Conflicting_interpretations_of_pathogenicity	0.0002	0.0002	0.0012	0	0	0	0.0001	0	0.0002	0.000798722	T	T	B	B	D	N	T	D	T	T	0.311	0.183
5	112841372	112841372	G	A	.	APC	exonic	nonsynonymous SNV	APC:NM_001127511:exon14:c.A5724G:p.I1908M,APC:NM_001354897:exon15:c.A5808G:p.I1936M,APC:NM_001354899:exon15:c.A5694G:p.I1898M,APC:NM_001354901:exon15:c.A5601G:p.I1867M,APC:NM_001354902:exon15:c.A5505G:p.I1835M,APC:NM_001354905:exon15:c.A5298G:p.I1766M,APC:NM_000038:exon16:c.A5778G:p.I1926M,APC:NM_001354895:exon16:c.A5778G:p.I1926M,APC:NM_001354898:exon16:c.A5703G:p.I1901M,APC:NM_001354900:exon16:…	.	Likely benign	InterVar: Likely benign PVS1=0 PS=[0, 0, 0, 0, 0] PM=[1, 1, 0, 0, 0, 0, 0] PP=[0, 0, 0, 0, 0, 0] BA1=0 BS=[0, 0, 0, 0, 0] BP=[1, 0, 0, 1, 0, 0, 0, 0]	Uncertain_significance	617191	MONDO:MONDO:0015356,MedGen:C0027672,Orphanet:ORPHA140162,SNOMED_CT:699346009|MONDO:MONDO:0021056,MedGen:C2713442,OMIM:175100	Hereditary_cancer-predisposing_syndrome|Familial_adenomatous_polyposis_1	criteria_provided,_multiple_submitters,_no_conflicts	clinvar: Uncertain_significance	.	.	.	.	.	.	.	.	.	.	T	T	B	B	D	N	T	T	T	D	0.467	0.062
5	112842579	112842579	G	A	rs146048493	APC	exonic	nonsynonymous SNV	APC:NM_001127511:exon14:c.A6931G:p.I2311V,APC:NM_001354897:exon15:c.A7015G:p.I2339V,APC:NM_001354899:exon15:c.A6901G:p.I2301V,APC:NM_001354901:exon15:c.A6808G:p.I2270V,APC:NM_001354902:exon15:c.A6712G:p.I2238V,APC:NM_001354905:exon15:c.A6505G:p.I2169V,APC:NM_000038:exon16:c.A6985G:p.I2329V,APC:NM_001354895:exon16:c.A6985G:p.I2329V,APC:NM_001354898:exon16:c.A6910G:p.I2304V,APC:NM_001354900:exon16:…	.	Uncertain significance	InterVar: Uncertain significance PVS1=0 PS=[0, 0, 0, 0, 0] PM=[1, 0, 0, 0, 0, 0, 0] PP=[0, 0, 0, 0, 0, 0] BA1=0 BS=[0, 0, 0, 0, 0] BP=[1, 0, 0, 0, 0, 0, 0, 0]	Conflicting_interpretations_of_pathogenicity	139428	MONDO:MONDO:0005484,MedGen:C1302401|MONDO:MONDO:0015356,MedGen:C0027672,Orphanet:ORPHA140162,SNOMED_CT:699346009|MONDO:MONDO:0021056,MedGen:C2713442,OMIM:175100|MedGen:CN169374|MedGen:CN239210	Colorectal_adenoma|Hereditary_cancer-predisposing_syndrome|Familial_adenomatous_polyposis_1|not_specified|APC-Associated_Polyposis_Disorders	criteria_provided,_conflicting_interpretations	clinvar: Conflicting_interpretations_of_pathogenicity	9.69e-05	0	0	0.0099	0	0	0	0	0.0002	0.000599042	T	T	B	B	D	N	T	T	T	D	0.658	0.246
5	112738434	112738434	A	G	rs745770540	APC	exonic	nonsynonymous SNV	APC:NM_001354898:exon2:c.G34A:p.G12R,APC:NM_001354904:exon2:c.G34A:p.G12R	.	Uncertain significance	InterVar: Uncertain significance PVS1=0 PS=[0, 0, 0, 0, 0] PM=[0, 1, 0, 0, 0, 0, 0] PP=[0, 0, 0, 0, 0, 0] BA1=0 BS=[0, 0, 0, 0, 0] BP=[1, 0, 0, 0, 0, 0, 0, 0]	.	.	.	.	.	clinvar: UNK	9.689e-05	0	0	0	0	0	0.0002	0	.	.	.	.	.	.	.	.	.	.	.	.	.	.
5	112767285	112767285	A	G	rs201764637	APC	exonic	nonsynonymous SNV	APC:NM_001127511:exon3:c.G347A:p.R116H,APC:NM_001354897:exon3:c.G347A:p.R116H,APC:NM_001354900:exon3:c.G140A:p.R47H,APC:NM_001354901:exon3:c.G140A:p.R47H,APC:NM_001354902:exon3:c.G347A:p.R116H,APC:NM_001354905:exon3:c.G140A:p.R47H,APC:NM_000038:exon4:c.G317A:p.R106H,APC:NM_001354895:exon4:c.G317A:p.R106H,APC:NM_001354896:exon4:c.G317A:p.R106H,APC:NM_001354898:exon4:c.G242A:p.R81H,APC:NM_001354899…	.	Uncertain significance	InterVar: Uncertain significance PVS1=0 PS=[0, 0, 0, 0, 0] PM=[1, 1, 0, 0, 0, 0, 0] PP=[0, 0, 0, 0, 0, 0] BA1=0 BS=[0, 0, 0, 0, 0] BP=[1, 0, 0, 0, 0, 0, 0, 0]	Uncertain_significance	49963	MONDO:MONDO:0015356,MedGen:C0027672,Orphanet:ORPHA140162,SNOMED_CT:699346009|MONDO:MONDO:0021055,MedGen:C0032580,OMIM:PS175100,Orphanet:ORPHA733,SNOMED_CT:72900001|MONDO:MONDO:0021056,MedGen:C2713442,OMIM:175100|MedGen:CN169374|MedGen:CN517202	Hereditary_cancer-predisposing_syndrome|Familial_multiple_polyposis_syndrome|Familial_adenomatous_polyposis_1|not_specified|not_provided	criteria_provided,_multiple_submitters,_no_conflicts	clinvar: Uncertain_significance	0.0002	0	0	0	0	0	0.0003	0	.	0.000199681	T	T	B	B	D	N	T	T	T	T	0.660	0.487
5	112821981	112821981	A	G	.	APC	exonic	nonsynonymous SNV	APC:NM_001127511:exon9:c.G1344A:p.M448I,APC:NM_001354897:exon10:c.G1428A:p.M476I,APC:NM_001354899:exon10:c.G1314A:p.M438I,APC:NM_001354900:exon10:c.G1221A:p.M407I,APC:NM_001354901:exon10:c.G1221A:p.M407I,APC:NM_001354902:exon10:c.G1125A:p.M375I,APC:NM_001354905:exon10:c.G918A:p.M306I,APC:NM_000038:exon11:c.G1398A:p.M466I,APC:NM_001354895:exon11:c.G1398A:p.M466I,APC:NM_001354896:exon11:c.G1398A:p.…	.	Uncertain significance	InterVar: Uncertain significance PVS1=0 PS=[0, 0, 0, 0, 0] PM=[1, 1, 0, 0, 0, 0, 0] PP=[0, 0, 0, 0, 0, 0] BA1=0 BS=[0, 0, 0, 0, 0] BP=[1, 0, 0, 0, 0, 0, 0, 0]	Uncertain_significance	239538	MONDO:MONDO:0015356,MedGen:C0027672,Orphanet:ORPHA140162,SNOMED_CT:699346009|MONDO:MONDO:0021056,MedGen:C2713442,OMIM:175100|MedGen:CN239210	Hereditary_cancer-predisposing_syndrome|Familial_adenomatous_polyposis_1|APC-Associated_Polyposis_Disorders	criteria_provided,_multiple_submitters,_no_conflicts	clinvar: Uncertain_significance	.	.	.	.	.	.	.	.	.	.	T	T	B	B	T	D	T	T	T	T	0.673	0.702
5	112838429	112838429	T	G	rs747840298	APC	exonic	nonsynonymous SNV	APC:NM_001127511:exon14:c.G2781T:p.R927S,APC:NM_001354897:exon15:c.G2865T:p.R955S,APC:NM_001354899:exon15:c.G2751T:p.R917S,APC:NM_001354901:exon15:c.G2658T:p.R886S,APC:NM_001354902:exon15:c.G2562T:p.R854S,APC:NM_001354905:exon15:c.G2355T:p.R785S,APC:NM_000038:exon16:c.G2835T:p.R945S,APC:NM_001354895:exon16:c.G2835T:p.R945S,APC:NM_001354898:exon16:c.G2760T:p.R920S,APC:NM_001354900:exon16:c.G2712T:…	.	Uncertain significance	InterVar: Uncertain significance PVS1=0 PS=[0, 0, 0, 0, 0] PM=[1, 1, 0, 0, 0, 0, 0] PP=[0, 0, 1, 0, 0, 0] BA1=0 BS=[0, 0, 0, 0, 0] BP=[1, 0, 0, 0, 0, 0, 0, 0]	.	.	.	.	.	clinvar: UNK	3.229e-05	0	0	0	0	0.0003	0	0	.	.	D	T	D	D	D	N	D	D	D	D	0.909	0.627
5	112839723	112839723	A	G	.	APC	exonic	nonsynonymous SNV	APC:NM_001127511:exon14:c.G4075A:p.V1359I,APC:NM_001354897:exon15:c.G4159A:p.V1387I,APC:NM_001354899:exon15:c.G4045A:p.V1349I,APC:NM_001354901:exon15:c.G3952A:p.V1318I,APC:NM_001354902:exon15:c.G3856A:p.V1286I,APC:NM_001354905:exon15:c.G3649A:p.V1217I,APC:NM_000038:exon16:c.G4129A:p.V1377I,APC:NM_001354895:exon16:c.G4129A:p.V1377I,APC:NM_001354898:exon16:c.G4054A:p.V1352I,APC:NM_001354900:exon16:…	.	Uncertain significance	InterVar: Uncertain significance PVS1=0 PS=[0, 0, 0, 0, 0] PM=[1, 1, 0, 0, 0, 0, 0] PP=[0, 0, 0, 0, 0, 0] BA1=0 BS=[0, 0, 0, 0, 0] BP=[1, 0, 0, 0, 0, 0, 0, 0]	.	.	.	.	.	clinvar: UNK	.	.	.	.	.	.	.	.	.	.	T	T	D	P	D	N	T	T	T	T	0.663	0.443
5	112838221	112838221	A	G	rs373428732	APC	exonic	nonsynonymous SNV	APC:NM_001127511:exon14:c.G2573A:p.R858Q,APC:NM_001354897:exon15:c.G2657A:p.R886Q,APC:NM_001354899:exon15:c.G2543A:p.R848Q,APC:NM_001354901:exon15:c.G2450A:p.R817Q,APC:NM_001354902:exon15:c.G2354A:p.R785Q,APC:NM_001354905:exon15:c.G2147A:p.R716Q,APC:NM_000038:exon16:c.G2627A:p.R876Q,APC:NM_001354895:exon16:c.G2627A:p.R876Q,APC:NM_001354898:exon16:c.G2552A:p.R851Q,APC:NM_001354900:exon16:c.G2504A:…	.	Uncertain significance	InterVar: Uncertain significance PVS1=0 PS=[0, 0, 0, 0, 0] PM=[1, 1, 0, 0, 0, 0, 0] PP=[0, 0, 1, 0, 0, 0] BA1=0 BS=[0, 0, 0, 0, 0] BP=[1, 0, 0, 0, 0, 0, 0, 0]	Conflicting_interpretations_of_pathogenicity	221496	MONDO:MONDO:0015356,MedGen:C0027672,Orphanet:ORPHA140162,SNOMED_CT:699346009|MONDO:MONDO:0021056,MedGen:C2713442,OMIM:175100|MedGen:CN169374|MedGen:CN517202	Hereditary_cancer-predisposing_syndrome|Familial_adenomatous_polyposis_1|not_specified|not_provided	criteria_provided,_conflicting_interpretations	clinvar: Conflicting_interpretations_of_pathogenicity	3.228e-05	0	0	0	0	0	6.66e-05	0	7.7e-05	.	T	T	D	B	D	N	D	D	T	D	0.766	0.465
5	112842318	112842318	G	A	rs201375478	APC	exonic	nonsynonymous SNV	APC:NM_001127511:exon14:c.A6670G:p.S2224G,APC:NM_001354897:exon15:c.A6754G:p.S2252G,APC:NM_001354899:exon15:c.A6640G:p.S2214G,APC:NM_001354901:exon15:c.A6547G:p.S2183G,APC:NM_001354902:exon15:c.A6451G:p.S2151G,APC:NM_001354905:exon15:c.A6244G:p.S2082G,APC:NM_000038:exon16:c.A6724G:p.S2242G,APC:NM_001354895:exon16:c.A6724G:p.S2242G,APC:NM_001354898:exon16:c.A6649G:p.S2217G,APC:NM_001354900:exon16:…	.	Uncertain significance	InterVar: Uncertain significance PVS1=0 PS=[0, 0, 0, 0, 0] PM=[1, 1, 0, 0, 0, 0, 0] PP=[0, 0, 1, 0, 0, 0] BA1=0 BS=[0, 0, 0, 0, 0] BP=[1, 0, 0, 0, 0, 0, 0, 0]	Conflicting_interpretations_of_pathogenicity	49949	Human_Phenotype_Ontology:HP:0001402,Human_Phenotype_Ontology:HP:0002899,Human_Phenotype_Ontology:HP:0003007,Human_Phenotype_Ontology:HP:0006750,MedGen:C2239176,OMIM:114550,Orphanet:ORPHA88673,SNOMED_CT:187769009,SNOMED_CT:25370001|Human_Phenotype_Ontology:HP:0006753,MONDO:MONDO:0021085,MeSH:D013274,MedGen:C0038356,SNOMED_CT:126824007|MONDO:MONDO:0002032,MedGen:C0699790,SNOMED_CT:269533000|MONDO:M…	Hepatocellular_carcinoma|Neoplasm_of_stomach|Carcinoma_of_colon|Hereditary_cancer-predisposing_syndrome|Familial_multiple_polyposis_syndrome|Familial_adenomatous_polyposis_1|Desmoid_disease,_hereditary|not_specified|APC-Associated_Polyposis_Disorders|not_provided	criteria_provided,_conflicting_interpretations	clinvar: Conflicting_interpretations_of_pathogenicity	0.0002	0.0001	0	0	0	0	0.0004	0	7.7e-05	.	D	T	D	D	D	N	D	D	T	D	0.715	0.698
5	112707763	112707763	A	T	.	APC	exonic	nonsynonymous SNV	APC:NM_001127511:exon1:c.T46A:p.S16T,APC:NM_001354897:exon1:c.T46A:p.S16T,APC:NM_001354902:exon1:c.T46A:p.S16T	.	Likely benign	InterVar: Likely benign PVS1=0 PS=[0, 0, 0, 0, 0] PM=[0, 1, 0, 0, 0, 0, 0] PP=[0, 0, 0, 0, 0, 0] BA1=0 BS=[0, 0, 0, 0, 0] BP=[1, 0, 0, 1, 0, 0, 0, 0]	.	.	.	.	.	clinvar: UNK	.	.	.	.	.	.	.	.	.	.	D	.	.	.	D	N	T	D	T	.	0.501	0.242
5	112840282	112840282	C	T	rs201675099	APC	exonic	nonsynonymous SNV	APC:NM_001127511:exon14:c.T4634C:p.L1545P,APC:NM_001354897:exon15:c.T4718C:p.L1573P,APC:NM_001354899:exon15:c.T4604C:p.L1535P,APC:NM_001354901:exon15:c.T4511C:p.L1504P,APC:NM_001354902:exon15:c.T4415C:p.L1472P,APC:NM_001354905:exon15:c.T4208C:p.L1403P,APC:NM_000038:exon16:c.T4688C:p.L1563P,APC:NM_001354895:exon16:c.T4688C:p.L1563P,APC:NM_001354898:exon16:c.T4613C:p.L1538P,APC:NM_001354900:exon16:…	.	Uncertain significance	InterVar: Uncertain significance PVS1=0 PS=[0, 0, 0, 0, 0] PM=[1, 1, 0, 0, 0, 0, 0] PP=[0, 0, 1, 0, 0, 0] BA1=0 BS=[0, 0, 0, 0, 0] BP=[1, 0, 0, 0, 0, 0, 0, 0]	Uncertain_significance	1043140	MONDO:MONDO:0021056,MedGen:C2713442,OMIM:175100	Familial_adenomatous_polyposis_1	criteria_provided,_single_submitter	clinvar: Uncertain_significance	0.0003	0	0	0	0	0	0.0005	0	.	0.000199681	D	T	P	B	D	N	D	D	T	D	0.704	0.438
5	112843167	112843167	T	C	rs774952444	APC	exonic	nonsynonymous SNV	APC:NM_001127511:exon14:c.C7519T:p.R2507C,APC:NM_001354897:exon15:c.C7603T:p.R2535C,APC:NM_001354899:exon15:c.C7489T:p.R2497C,APC:NM_001354901:exon15:c.C7396T:p.R2466C,APC:NM_001354902:exon15:c.C7300T:p.R2434C,APC:NM_001354905:exon15:c.C7093T:p.R2365C,APC:NM_000038:exon16:c.C7573T:p.R2525C,APC:NM_001354895:exon16:c.C7573T:p.R2525C,APC:NM_001354898:exon16:c.C7498T:p.R2500C,APC:NM_001354900:exon16:…	.	Uncertain significance	InterVar: Uncertain significance PVS1=0 PS=[0, 0, 0, 0, 0] PM=[1, 1, 0, 0, 0, 0, 0] PP=[0, 0, 1, 0, 0, 0] BA1=0 BS=[0, 0, 0, 0, 0] BP=[1, 0, 0, 0, 0, 0, 0, 0]	Uncertain_significance	215306	MONDO:MONDO:0015356,MedGen:C0027672,Orphanet:ORPHA140162,SNOMED_CT:699346009|MONDO:MONDO:0021055,MedGen:C0032580,OMIM:PS175100,Orphanet:ORPHA733,SNOMED_CT:72900001|MONDO:MONDO:0021056,MedGen:C2713442,OMIM:175100|MedGen:CN169374|MedGen:CN517202	Hereditary_cancer-predisposing_syndrome|Familial_multiple_polyposis_syndrome|Familial_adenomatous_polyposis_1|not_specified|not_provided	criteria_provided,_multiple_submitters,_no_conflicts	clinvar: Uncertain_significance	3.229e-05	0	0	0	0	0	6.665e-05	0	.	.	D	D	D	D	D	D	D	D	D	D	0.838	0.739
5	112841926	112841926	C	T	.	APC	exonic	nonsynonymous SNV	APC:NM_001127511:exon14:c.T6278C:p.I2093T,APC:NM_001354897:exon15:c.T6362C:p.I2121T,APC:NM_001354899:exon15:c.T6248C:p.I2083T,APC:NM_001354901:exon15:c.T6155C:p.I2052T,APC:NM_001354902:exon15:c.T6059C:p.I2020T,APC:NM_001354905:exon15:c.T5852C:p.I1951T,APC:NM_000038:exon16:c.T6332C:p.I2111T,APC:NM_001354895:exon16:c.T6332C:p.I2111T,APC:NM_001354898:exon16:c.T6257C:p.I2086T,APC:NM_001354900:exon16:…	.	Uncertain significance	InterVar: Uncertain significance PVS1=0 PS=[0, 0, 0, 0, 0] PM=[1, 1, 0, 0, 0, 0, 0] PP=[0, 0, 1, 0, 0, 0] BA1=0 BS=[0, 0, 0, 0, 0] BP=[1, 0, 0, 0, 0, 0, 0, 0]	.	.	.	.	.	clinvar: UNK	.	.	.	.	.	.	.	.	.	.	D	D	D	D	D	D	D	D	D	D	0.922	0.757
5	112843774	112843774	T	A	.	APC	exonic	nonsynonymous SNV	APC:NM_001127511:exon14:c.A8126T:p.Q2709L,APC:NM_001354897:exon15:c.A8210T:p.Q2737L,APC:NM_001354899:exon15:c.A8096T:p.Q2699L,APC:NM_001354901:exon15:c.A8003T:p.Q2668L,APC:NM_001354902:exon15:c.A7907T:p.Q2636L,APC:NM_001354905:exon15:c.A7700T:p.Q2567L,APC:NM_000038:exon16:c.A8180T:p.Q2727L,APC:NM_001354895:exon16:c.A8180T:p.Q2727L,APC:NM_001354898:exon16:c.A8105T:p.Q2702L,APC:NM_001354900:exon16:…	.	Uncertain significance	InterVar: Uncertain significance PVS1=0 PS=[0, 0, 0, 0, 0] PM=[1, 1, 0, 0, 0, 0, 0] PP=[0, 0, 0, 0, 0, 0] BA1=0 BS=[0, 0, 0, 0, 0] BP=[1, 0, 0, 0, 0, 0, 0, 0]	Uncertain_significance	932570	MONDO:MONDO:0021056,MedGen:C2713442,OMIM:175100	Familial_adenomatous_polyposis_1	criteria_provided,_single_submitter	clinvar: Uncertain_significance	.	.	.	.	.	.	.	.	.	.	D	T	B	B	T	N	T	T	D	D	0.667	0.545
5	112842282	112842282	G	A	rs751547785	APC	exonic	nonsynonymous SNV	APC:NM_001127511:exon14:c.A6634G:p.M2212V,APC:NM_001354897:exon15:c.A6718G:p.M2240V,APC:NM_001354899:exon15:c.A6604G:p.M2202V,APC:NM_001354901:exon15:c.A6511G:p.M2171V,APC:NM_001354902:exon15:c.A6415G:p.M2139V,APC:NM_001354905:exon15:c.A6208G:p.M2070V,APC:NM_000038:exon16:c.A6688G:p.M2230V,APC:NM_001354895:exon16:c.A6688G:p.M2230V,APC:NM_001354898:exon16:c.A6613G:p.M2205V,APC:NM_001354900:exon16:…	.	Uncertain significance	InterVar: Uncertain significance PVS1=0 PS=[0, 0, 0, 0, 0] PM=[1, 1, 0, 0, 0, 0, 0] PP=[0, 0, 0, 0, 0, 0] BA1=0 BS=[0, 0, 0, 0, 0] BP=[1, 0, 0, 0, 0, 0, 0, 0]	Uncertain_significance	406583	MONDO:MONDO:0015356,MedGen:C0027672,Orphanet:ORPHA140162,SNOMED_CT:699346009|MONDO:MONDO:0021056,MedGen:C2713442,OMIM:175100|MedGen:CN169374|MedGen:CN517202	Hereditary_cancer-predisposing_syndrome|Familial_adenomatous_polyposis_1|not_specified|not_provided	criteria_provided,_multiple_submitters,_no_conflicts	clinvar: Uncertain_significance	.	.	.	.	.	.	.	.	.	.	T	T	B	B	T	N	T	T	T	D	0.654	0.226
5	112840929	112840929	G	A	.	APC	exonic	nonsynonymous SNV	APC:NM_001127511:exon14:c.A5281G:p.I1761V,APC:NM_001354897:exon15:c.A5365G:p.I1789V,APC:NM_001354899:exon15:c.A5251G:p.I1751V,APC:NM_001354901:exon15:c.A5158G:p.I1720V,APC:NM_001354902:exon15:c.A5062G:p.I1688V,APC:NM_001354905:exon15:c.A4855G:p.I1619V,APC:NM_000038:exon16:c.A5335G:p.I1779V,APC:NM_001354895:exon16:c.A5335G:p.I1779V,APC:NM_001354898:exon16:c.A5260G:p.I1754V,APC:NM_001354900:exon16:…	.	Uncertain significance	InterVar: Uncertain significance PVS1=0 PS=[0, 0, 0, 0, 0] PM=[1, 1, 0, 0, 0, 0, 0] PP=[0, 0, 0, 0, 0, 0] BA1=0 BS=[0, 0, 0, 0, 0] BP=[1, 0, 0, 0, 0, 0, 0, 0]	Uncertain_significance	564317	MONDO:MONDO:0015356,MedGen:C0027672,Orphanet:ORPHA140162,SNOMED_CT:699346009|MONDO:MONDO:0021056,MedGen:C2713442,OMIM:175100	Hereditary_cancer-predisposing_syndrome|Familial_adenomatous_polyposis_1	criteria_provided,_multiple_submitters,_no_conflicts	clinvar: Uncertain_significance	.	.	.	.	.	.	.	.	.	.	T	T	B	B	D	N	T	T	T	D	0.471	0.215
5	112840896	112840896	G	A	rs199630012	APC	exonic	nonsynonymous SNV	APC:NM_001127511:exon14:c.A5248G:p.K1750E,APC:NM_001354897:exon15:c.A5332G:p.K1778E,APC:NM_001354899:exon15:c.A5218G:p.K1740E,APC:NM_001354901:exon15:c.A5125G:p.K1709E,APC:NM_001354902:exon15:c.A5029G:p.K1677E,APC:NM_001354905:exon15:c.A4822G:p.K1608E,APC:NM_000038:exon16:c.A5302G:p.K1768E,APC:NM_001354895:exon16:c.A5302G:p.K1768E,APC:NM_001354898:exon16:c.A5227G:p.K1743E,APC:NM_001354900:exon16:…	.	Uncertain significance	InterVar: Uncertain significance PVS1=0 PS=[0, 0, 0, 0, 0] PM=[1, 1, 0, 0, 0, 0, 0] PP=[0, 0, 0, 0, 0, 0] BA1=0 BS=[0, 0, 0, 0, 0] BP=[1, 0, 0, 0, 0, 0, 0, 0]	Uncertain_significance	132761	MONDO:MONDO:0015356,MedGen:C0027672,Orphanet:ORPHA140162,SNOMED_CT:699346009|MONDO:MONDO:0021056,MedGen:C2713442,OMIM:175100|MedGen:CN517202	Hereditary_cancer-predisposing_syndrome|Familial_adenomatous_polyposis_1|not_provided	criteria_provided,_multiple_submitters,_no_conflicts	clinvar: Uncertain_significance	.	.	.	.	.	.	.	.	0.0002	.	T	T	B	B	D	N	T	T	T	D	0.619	0.222
5	112839204	112839204	G	C	.	APC	exonic	nonsynonymous SNV	APC:NM_001127511:exon14:c.C3556G:p.Q1186E,APC:NM_001354897:exon15:c.C3640G:p.Q1214E,APC:NM_001354899:exon15:c.C3526G:p.Q1176E,APC:NM_001354901:exon15:c.C3433G:p.Q1145E,APC:NM_001354902:exon15:c.C3337G:p.Q1113E,APC:NM_001354905:exon15:c.C3130G:p.Q1044E,APC:NM_000038:exon16:c.C3610G:p.Q1204E,APC:NM_001354895:exon16:c.C3610G:p.Q1204E,APC:NM_001354898:exon16:c.C3535G:p.Q1179E,APC:NM_001354900:exon16:…	.	Uncertain significance	InterVar: Uncertain significance PVS1=0 PS=[0, 0, 0, 0, 0] PM=[1, 1, 0, 0, 0, 0, 0] PP=[0, 0, 0, 0, 0, 0] BA1=0 BS=[0, 0, 0, 0, 0] BP=[1, 0, 0, 0, 0, 0, 0, 0]	.	.	.	.	.	clinvar: UNK	.	.	.	.	.	.	.	.	.	.	D	T	B	B	D	N	T	D	T	D	0.701	0.287
5	112840603	112840603	T	C	rs202228932	APC	exonic	nonsynonymous SNV	APC:NM_001127511:exon14:c.C4955T:p.A1652V,APC:NM_001354897:exon15:c.C5039T:p.A1680V,APC:NM_001354899:exon15:c.C4925T:p.A1642V,APC:NM_001354901:exon15:c.C4832T:p.A1611V,APC:NM_001354902:exon15:c.C4736T:p.A1579V,APC:NM_001354905:exon15:c.C4529T:p.A1510V,APC:NM_000038:exon16:c.C5009T:p.A1670V,APC:NM_001354895:exon16:c.C5009T:p.A1670V,APC:NM_001354898:exon16:c.C4934T:p.A1645V,APC:NM_001354900:exon16:…	.	Uncertain significance	InterVar: Uncertain significance PVS1=0 PS=[0, 0, 0, 0, 0] PM=[1, 1, 0, 0, 0, 0, 0] PP=[0, 0, 0, 0, 0, 0] BA1=0 BS=[0, 0, 0, 0, 0] BP=[1, 0, 0, 0, 0, 0, 0, 0]	Conflicting_interpretations_of_pathogenicity	139417	MONDO:MONDO:0002032,MedGen:C0699790,SNOMED_CT:269533000|MONDO:MONDO:0015356,MedGen:C0027672,Orphanet:ORPHA140162,SNOMED_CT:699346009|MONDO:MONDO:0021056,MedGen:C2713442,OMIM:175100|MedGen:CN169374|MedGen:CN517202	Carcinoma_of_colon|Hereditary_cancer-predisposing_syndrome|Familial_adenomatous_polyposis_1|not_specified|not_provided	criteria_provided,_conflicting_interpretations	clinvar: Conflicting_interpretations_of_pathogenicity	0.0003	0	0	0	0	0.0009	0.0004	0	7.7e-05	.	T	T	B	B	D	N	T	D	T	D	0.718	0.478
5	112839514	112839514	A	T	rs1801155	APC	exonic	nonsynonymous SNV	APC:NM_001127511:exon14:c.T3866A:p.I1289K,APC:NM_001354897:exon15:c.T3950A:p.I1317K,APC:NM_001354899:exon15:c.T3836A:p.I1279K,APC:NM_001354901:exon15:c.T3743A:p.I1248K,APC:NM_001354902:exon15:c.T3647A:p.I1216K,APC:NM_001354905:exon15:c.T3440A:p.I1147K,APC:NM_000038:exon16:c.T3920A:p.I1307K,APC:NM_001354895:exon16:c.T3920A:p.I1307K,APC:NM_001354898:exon16:c.T3845A:p.I1282K,APC:NM_001354900:exon16:…	.	Likely benign	InterVar: Likely benign PVS1=0 PS=[0, 0, 0, 0, 0] PM=[1, 0, 0, 0, 0, 0, 0] PP=[0, 0, 0, 0, 0, 0] BA1=0 BS=[1, 0, 0, 0, 0] BP=[1, 0, 0, 0, 0, 0, 0, 0]	Conflicting_interpretations_of_pathogenicity,_association,_risk_factor	15861	.|MONDO:MONDO:0002032,MedGen:C0699790,SNOMED_CT:269533000|MONDO:MONDO:0005575,MedGen:C0009402,OMIM:114500|MONDO:MONDO:0015356,MedGen:C0027672,Orphanet:ORPHA140162,SNOMED_CT:699346009|MONDO:MONDO:0021055,MedGen:C0032580,OMIM:PS175100,Orphanet:ORPHA733,SNOMED_CT:72900001|MONDO:MONDO:0021056,MedGen:C2713442,OMIM:175100|MedGen:C1858438|MedGen:C3469522|MedGen:CN169374|MedGen:CN517202	Adenomatous_polyposis_coli,_susceptibility_to|Carcinoma_of_colon|Colorectal_cancer|Hereditary_cancer-predisposing_syndrome|Familial_multiple_polyposis_syndrome|Familial_adenomatous_polyposis_1|Colorectal_cancer,_susceptibility_to|Breast_cancer,_susceptibility_to|not_specified|not_provided	criteria_provided,_conflicting_interpretations	clinvar: Conflicting_interpretations_of_pathogenicity,_association,_risk_factor	0.0008	0.0001	0.0012	0.0464	0	0	0.0005	0.0020	0.0011	.	T	T	B	B	D	N	T	T	T	D	0.539	0.115
5	112838167	112838167	G	T	.	APC	exonic	nonsynonymous SNV	APC:NM_001127511:exon14:c.T2519G:p.I840S,APC:NM_001354897:exon15:c.T2603G:p.I868S,APC:NM_001354899:exon15:c.T2489G:p.I830S,APC:NM_001354901:exon15:c.T2396G:p.I799S,APC:NM_001354902:exon15:c.T2300G:p.I767S,APC:NM_001354905:exon15:c.T2093G:p.I698S,APC:NM_000038:exon16:c.T2573G:p.I858S,APC:NM_001354895:exon16:c.T2573G:p.I858S,APC:NM_001354898:exon16:c.T2498G:p.I833S,APC:NM_001354900:exon16:c.T2450G:…	.	Uncertain significance	InterVar: Uncertain significance PVS1=0 PS=[0, 0, 0, 0, 0] PM=[1, 1, 0, 0, 0, 0, 0] PP=[0, 0, 0, 0, 0, 0] BA1=0 BS=[0, 0, 0, 0, 0] BP=[1, 0, 0, 0, 0, 0, 0, 0]	Uncertain_significance	909895	MONDO:MONDO:0015356,MedGen:C0027672,Orphanet:ORPHA140162,SNOMED_CT:699346009	Hereditary_cancer-predisposing_syndrome	criteria_provided,_single_submitter	clinvar: Uncertain_significance	.	.	.	.	.	.	.	.	.	.	T	T	B	B	D	N	T	D	T	D	0.614	0.310
5	112819282	112819282	A	G	.	APC	exonic	nonsynonymous SNV	APC:NM_001127511:exon8:c.G1196A:p.C399Y,APC:NM_001354897:exon9:c.G1280A:p.C427Y,APC:NM_001354899:exon9:c.G1166A:p.C389Y,APC:NM_001354900:exon9:c.G1073A:p.C358Y,APC:NM_001354901:exon9:c.G1073A:p.C358Y,APC:NM_001354902:exon9:c.G977A:p.C326Y,APC:NM_001354905:exon9:c.G770A:p.C257Y,APC:NM_000038:exon10:c.G1250A:p.C417Y,APC:NM_001354895:exon10:c.G1250A:p.C417Y,APC:NM_001354896:exon10:c.G1250A:p.C417Y,A…	.	Uncertain significance	InterVar: Uncertain significance PVS1=0 PS=[0, 0, 0, 0, 0] PM=[1, 1, 0, 0, 0, 0, 0] PP=[0, 0, 1, 0, 0, 0] BA1=0 BS=[0, 0, 0, 0, 0] BP=[1, 0, 0, 0, 0, 0, 0, 0]	.	.	.	.	.	clinvar: UNK	.	.	.	.	.	.	.	.	.	.	D	D	D	D	D	D	D	D	D	D	0.964	0.845
5	112843510	112843510	C	A	rs778376399	APC	exonic	nonsynonymous SNV	APC:NM_001127511:exon14:c.A7862C:p.E2621A,APC:NM_001354897:exon15:c.A7946C:p.E2649A,APC:NM_001354899:exon15:c.A7832C:p.E2611A,APC:NM_001354901:exon15:c.A7739C:p.E2580A,APC:NM_001354902:exon15:c.A7643C:p.E2548A,APC:NM_001354905:exon15:c.A7436C:p.E2479A,APC:NM_000038:exon16:c.A7916C:p.E2639A,APC:NM_001354895:exon16:c.A7916C:p.E2639A,APC:NM_001354898:exon16:c.A7841C:p.E2614A,APC:NM_001354900:exon16:…	.	Uncertain significance	InterVar: Uncertain significance PVS1=0 PS=[0, 0, 0, 0, 0] PM=[1, 1, 0, 0, 0, 0, 0] PP=[0, 0, 0, 0, 0, 0] BA1=0 BS=[0, 0, 0, 0, 0] BP=[1, 0, 0, 0, 0, 0, 0, 0]	Uncertain_significance	406594	MONDO:MONDO:0015356,MedGen:C0027672,Orphanet:ORPHA140162,SNOMED_CT:699346009|MONDO:MONDO:0021056,MedGen:C2713442,OMIM:175100|MedGen:CN517202	Hereditary_cancer-predisposing_syndrome|Familial_adenomatous_polyposis_1|not_provided	criteria_provided,_multiple_submitters,_no_conflicts	clinvar: Uncertain_significance	.	.	.	.	.	.	.	.	.	.	T	T	B	B	D	N	T	T	T	D	0.649	0.393
5	112792489	112792489	A	G	rs587780545	APC	exonic	nonsynonymous SNV	APC:NM_001354897:exon6:c.G719A:p.R240H,APC:NM_001354900:exon6:c.G512A:p.R171H,APC:NM_001354901:exon6:c.G512A:p.R171H,APC:NM_001354902:exon6:c.G719A:p.R240H,APC:NM_001354905:exon6:c.G512A:p.R171H,APC:NM_000038:exon7:c.G689A:p.R230H,APC:NM_001354895:exon7:c.G689A:p.R230H,APC:NM_001354896:exon7:c.G689A:p.R230H,APC:NM_001354898:exon7:c.G614A:p.R205H,APC:NM_001354903:exon7:c.G689A:p.R230H,APC:NM_00135…	.	Uncertain significance	InterVar: Uncertain significance PVS1=0 PS=[0, 0, 0, 0, 0] PM=[1, 1, 0, 0, 0, 0, 0] PP=[0, 0, 1, 0, 0, 0] BA1=0 BS=[0, 0, 0, 0, 0] BP=[1, 0, 0, 0, 0, 0, 0, 0]	Uncertain_significance	136480	MONDO:MONDO:0015356,MedGen:C0027672,Orphanet:ORPHA140162,SNOMED_CT:699346009|MONDO:MONDO:0021056,MedGen:C2713442,OMIM:175100|MedGen:CN517202	Hereditary_cancer-predisposing_syndrome|Familial_adenomatous_polyposis_1|not_provided	criteria_provided,_multiple_submitters,_no_conflicts	clinvar: Uncertain_significance	3.231e-05	0	0	0	0	0.0003	0	0	.	.	D	D	D	D	D	N	D	D	T	D	0.839	0.855
5	112754949	112754949	C	A	.	APC	exonic	nonsynonymous SNV	APC:NM_000038:exon2:c.A59C:p.N20T,APC:NM_001354895:exon2:c.A59C:p.N20T,APC:NM_001354896:exon2:c.A59C:p.N20T,APC:NM_001354899:exon2:c.A59C:p.N20T,APC:NM_001354903:exon2:c.A59C:p.N20T,APC:NM_001127510:exon3:c.A59C:p.N20T	.	Uncertain significance	InterVar: Uncertain significance PVS1=0 PS=[0, 0, 0, 0, 0] PM=[1, 1, 0, 0, 0, 0, 0] PP=[0, 0, 0, 0, 0, 0] BA1=0 BS=[0, 0, 0, 0, 0] BP=[1, 0, 0, 0, 0, 0, 0, 0]	.	.	.	.	.	clinvar: UNK	.	.	.	.	.	.	.	.	.	.	D	D	D	D	T	D	T	T	D	T	0.710	0.752
5	112844023	112844023	G	A	rs758044862	APC	exonic	nonsynonymous SNV	APC:NM_001127511:exon14:c.A8375G:p.N2792S,APC:NM_001354897:exon15:c.A8459G:p.N2820S,APC:NM_001354899:exon15:c.A8345G:p.N2782S,APC:NM_001354901:exon15:c.A8252G:p.N2751S,APC:NM_001354902:exon15:c.A8156G:p.N2719S,APC:NM_001354905:exon15:c.A7949G:p.N2650S,APC:NM_000038:exon16:c.A8429G:p.N2810S,APC:NM_001354895:exon16:c.A8429G:p.N2810S,APC:NM_001354898:exon16:c.A8354G:p.N2785S,APC:NM_001354900:exon16:…	.	Likely benign	InterVar: Likely benign PVS1=0 PS=[0, 0, 0, 0, 0] PM=[1, 1, 0, 0, 0, 0, 0] PP=[0, 0, 0, 0, 0, 0] BA1=0 BS=[0, 0, 0, 0, 0] BP=[1, 0, 0, 1, 0, 0, 0, 0]	Conflicting_interpretations_of_pathogenicity	182492	MONDO:MONDO:0015356,MedGen:C0027672,Orphanet:ORPHA140162,SNOMED_CT:699346009|MONDO:MONDO:0021056,MedGen:C2713442,OMIM:175100|MedGen:CN517202	Hereditary_cancer-predisposing_syndrome|Familial_adenomatous_polyposis_1|not_provided	criteria_provided,_conflicting_interpretations	clinvar: Conflicting_interpretations_of_pathogenicity	3.228e-05	0	0	0	0	0	6.661e-05	0	.	.	T	T	B	B	T	N	T	T	T	T	0.377	0.050
5	112840263	112840263	G	A	rs763578917	APC	exonic	nonsynonymous SNV	APC:NM_001127511:exon14:c.A4615G:p.I1539V,APC:NM_001354897:exon15:c.A4699G:p.I1567V,APC:NM_001354899:exon15:c.A4585G:p.I1529V,APC:NM_001354901:exon15:c.A4492G:p.I1498V,APC:NM_001354902:exon15:c.A4396G:p.I1466V,APC:NM_001354905:exon15:c.A4189G:p.I1397V,APC:NM_000038:exon16:c.A4669G:p.I1557V,APC:NM_001354895:exon16:c.A4669G:p.I1557V,APC:NM_001354898:exon16:c.A4594G:p.I1532V,APC:NM_001354900:exon16:…	.	Likely benign	InterVar: Likely benign PVS1=0 PS=[0, 0, 0, 0, 0] PM=[1, 1, 0, 0, 0, 0, 0] PP=[0, 0, 0, 0, 0, 0] BA1=0 BS=[0, 0, 0, 0, 0] BP=[1, 0, 0, 1, 0, 0, 0, 0]	Conflicting_interpretations_of_pathogenicity	244435	MONDO:MONDO:0015356,MedGen:C0027672,Orphanet:ORPHA140162,SNOMED_CT:699346009|MONDO:MONDO:0021056,MedGen:C2713442,OMIM:175100|MedGen:CN517202	Hereditary_cancer-predisposing_syndrome|Familial_adenomatous_polyposis_1|not_provided	criteria_provided,_conflicting_interpretations	clinvar: Conflicting_interpretations_of_pathogenicity	9.686e-05	0.0001	0	0	0	0	0.0001	0	.	.	T	T	B	B	D	N	T	T	T	D	0.489	0.028
5	112838980	112838980	C	T	rs143638171	APC	exonic	nonsynonymous SNV	APC:NM_001127511:exon14:c.T3332C:p.L1111S,APC:NM_001354897:exon15:c.T3416C:p.L1139S,APC:NM_001354899:exon15:c.T3302C:p.L1101S,APC:NM_001354901:exon15:c.T3209C:p.L1070S,APC:NM_001354902:exon15:c.T3113C:p.L1038S,APC:NM_001354905:exon15:c.T2906C:p.L969S,APC:NM_000038:exon16:c.T3386C:p.L1129S,APC:NM_001354895:exon16:c.T3386C:p.L1129S,APC:NM_001354898:exon16:c.T3311C:p.L1104S,APC:NM_001354900:exon16:c…	.	Uncertain significance	InterVar: Uncertain significance PVS1=0 PS=[0, 0, 0, 0, 0] PM=[1, 1, 0, 0, 0, 0, 0] PP=[0, 0, 1, 0, 0, 0] BA1=0 BS=[0, 0, 0, 0, 0] BP=[1, 0, 0, 0, 0, 0, 0, 0]	Conflicting_interpretations_of_pathogenicity	49941	MONDO:MONDO:0002032,MedGen:C0699790,SNOMED_CT:269533000|MONDO:MONDO:0015356,MedGen:C0027672,Orphanet:ORPHA140162,SNOMED_CT:699346009|MONDO:MONDO:0021055,MedGen:C0032580,OMIM:PS175100,Orphanet:ORPHA733,SNOMED_CT:72900001|MONDO:MONDO:0021056,MedGen:C2713442,OMIM:175100|MedGen:CN169374|MedGen:CN239210|MedGen:CN517202	Carcinoma_of_colon|Hereditary_cancer-predisposing_syndrome|Familial_multiple_polyposis_syndrome|Familial_adenomatous_polyposis_1|not_specified|APC-Associated_Polyposis_Disorders|not_provided	criteria_provided,_conflicting_interpretations	clinvar: Conflicting_interpretations_of_pathogenicity	0.0024	0.0010	0.0024	0	0	0.0003	0.0042	0	0.0024	0.000998403	D	T	B	B	D	N	D	D	T	D	0.730	0.548
5	112843456	112843456	G	C	rs72541816	APC	exonic	nonsynonymous SNV	APC:NM_001127511:exon14:c.C7808G:p.S2603C,APC:NM_001354897:exon15:c.C7892G:p.S2631C,APC:NM_001354899:exon15:c.C7778G:p.S2593C,APC:NM_001354901:exon15:c.C7685G:p.S2562C,APC:NM_001354902:exon15:c.C7589G:p.S2530C,APC:NM_001354905:exon15:c.C7382G:p.S2461C,APC:NM_000038:exon16:c.C7862G:p.S2621C,APC:NM_001354895:exon16:c.C7862G:p.S2621C,APC:NM_001354898:exon16:c.C7787G:p.S2596C,APC:NM_001354900:exon16:…	.	Uncertain significance	InterVar: Uncertain significance PVS1=0 PS=[0, 0, 0, 0, 0] PM=[1, 0, 0, 0, 0, 0, 0] PP=[0, 0, 0, 0, 0, 0] BA1=0 BS=[0, 0, 0, 0, 0] BP=[1, 0, 0, 0, 0, 0, 0, 0]	Conflicting_interpretations_of_pathogenicity	49955	MONDO:MONDO:0002032,MedGen:C0699790,SNOMED_CT:269533000|MONDO:MONDO:0015356,MedGen:C0027672,Orphanet:ORPHA140162,SNOMED_CT:699346009|MONDO:MONDO:0021056,MedGen:C2713442,OMIM:175100|MedGen:CN169374|MedGen:CN235283|MedGen:CN239210|MedGen:CN517202	Carcinoma_of_colon|Hereditary_cancer-predisposing_syndrome|Familial_adenomatous_polyposis_1|not_specified|none_provided|APC-Associated_Polyposis_Disorders|not_provided	criteria_provided,_conflicting_interpretations	clinvar: Conflicting_interpretations_of_pathogenicity	0.0033	0.0017	0.0012	0	0	0.0014	0.0051	0.0031	0.0033	0.00179712	D	D	P	B	D	N	T	T	T	D	0.633	0.489
5	112837743	112837743	G	A	.	APC	exonic	nonsynonymous SNV	APC:NM_001127511:exon14:c.A2095G:p.M699V,APC:NM_001354897:exon15:c.A2179G:p.M727V,APC:NM_001354899:exon15:c.A2065G:p.M689V,APC:NM_001354901:exon15:c.A1972G:p.M658V,APC:NM_001354902:exon15:c.A1876G:p.M626V,APC:NM_001354905:exon15:c.A1669G:p.M557V,APC:NM_000038:exon16:c.A2149G:p.M717V,APC:NM_001354895:exon16:c.A2149G:p.M717V,APC:NM_001354898:exon16:c.A2074G:p.M692V,APC:NM_001354900:exon16:c.A2026G:…	.	Uncertain significance	InterVar: Uncertain significance PVS1=0 PS=[0, 0, 0, 0, 0] PM=[1, 1, 0, 0, 0, 0, 0] PP=[0, 0, 0, 0, 0, 0] BA1=0 BS=[0, 0, 0, 0, 0] BP=[1, 0, 0, 0, 0, 0, 0, 0]	Uncertain_significance	632640	MONDO:MONDO:0021056,MedGen:C2713442,OMIM:175100	Familial_adenomatous_polyposis_1	criteria_provided,_single_submitter	clinvar: Uncertain_significance	.	.	.	.	.	.	.	.	.	.	D	D	D	D	T	D	T	T	D	D	0.778	0.648
5	112819272	112819272	T	C	rs137854567	APC	exonic	nonsynonymous SNV	APC:NM_001127511:exon8:c.C1186T:p.R396C,APC:NM_001354897:exon9:c.C1270T:p.R424C,APC:NM_001354899:exon9:c.C1156T:p.R386C,APC:NM_001354900:exon9:c.C1063T:p.R355C,APC:NM_001354901:exon9:c.C1063T:p.R355C,APC:NM_001354902:exon9:c.C967T:p.R323C,APC:NM_001354905:exon9:c.C760T:p.R254C,APC:NM_000038:exon10:c.C1240T:p.R414C,APC:NM_001354895:exon10:c.C1240T:p.R414C,APC:NM_001354896:exon10:c.C1240T:p.R414C,A…	.	Uncertain significance	InterVar: Uncertain significance PVS1=0 PS=[0, 0, 0, 0, 0] PM=[1, 1, 0, 0, 0, 0, 0] PP=[0, 0, 0, 0, 0, 0] BA1=0 BS=[0, 0, 0, 0, 0] BP=[1, 0, 0, 0, 0, 0, 0, 0]	Conflicting_interpretations_of_pathogenicity	15836	MONDO:MONDO:0015356,MedGen:C0027672,Orphanet:ORPHA140162,SNOMED_CT:699346009|MONDO:MONDO:0016691,MedGen:C0334583,Orphanet:ORPHA251612|MONDO:MONDO:0019336,MedGen:C0017097,Orphanet:ORPHA79665,SNOMED_CT:60876000|MONDO:MONDO:0021056,MedGen:C2713442,OMIM:175100|MedGen:CN169374|MedGen:CN239210|MedGen:CN517202	Hereditary_cancer-predisposing_syndrome|Pilocytic_astrocytoma|Gardner_syndrome|Familial_adenomatous_polyposis_1|not_specified|APC-Associated_Polyposis_Disorders|not_provided	criteria_provided,_conflicting_interpretations	clinvar: Conflicting_interpretations_of_pathogenicity	0.0004	0	0	0	0	0.0017	0.0005	0	0.0004	0.000399361	D	D	D	D	T	D	T	T	T	D	0.853	0.856
5	112841744	112841744	C	G	.	APC	exonic	nonsynonymous SNV	APC:NM_001127511:exon14:c.G6096C:p.K2032N,APC:NM_001354897:exon15:c.G6180C:p.K2060N,APC:NM_001354899:exon15:c.G6066C:p.K2022N,APC:NM_001354901:exon15:c.G5973C:p.K1991N,APC:NM_001354902:exon15:c.G5877C:p.K1959N,APC:NM_001354905:exon15:c.G5670C:p.K1890N,APC:NM_000038:exon16:c.G6150C:p.K2050N,APC:NM_001354895:exon16:c.G6150C:p.K2050N,APC:NM_001354898:exon16:c.G6075C:p.K2025N,APC:NM_001354900:exon16:…	.	Uncertain significance	InterVar: Uncertain significance PVS1=0 PS=[0, 0, 0, 0, 0] PM=[1, 1, 0, 0, 0, 0, 0] PP=[0, 0, 1, 0, 0, 0] BA1=0 BS=[0, 0, 0, 0, 0] BP=[1, 0, 0, 0, 0, 0, 0, 0]	Uncertain_significance	808163	MONDO:MONDO:0015356,MedGen:C0027672,Orphanet:ORPHA140162,SNOMED_CT:699346009	Hereditary_cancer-predisposing_syndrome	criteria_provided,_single_submitter	clinvar: Uncertain_significance	.	.	.	.	.	.	.	.	.	.	D	D	B	B	D	N	D	D	T	D	0.688	0.579
5	112839989	112839989	A	T	rs779898882	APC	exonic	nonsynonymous SNV	APC:NM_001127511:exon14:c.T4341A:p.S1447R,APC:NM_001354897:exon15:c.T4425A:p.S1475R,APC:NM_001354899:exon15:c.T4311A:p.S1437R,APC:NM_001354901:exon15:c.T4218A:p.S1406R,APC:NM_001354902:exon15:c.T4122A:p.S1374R,APC:NM_001354905:exon15:c.T3915A:p.S1305R,APC:NM_000038:exon16:c.T4395A:p.S1465R,APC:NM_001354895:exon16:c.T4395A:p.S1465R,APC:NM_001354898:exon16:c.T4320A:p.S1440R,APC:NM_001354900:exon16:…	.	Likely benign	InterVar: Likely benign PVS1=0 PS=[0, 0, 0, 0, 0] PM=[1, 1, 0, 0, 0, 0, 0] PP=[0, 0, 0, 0, 0, 0] BA1=0 BS=[0, 0, 0, 0, 0] BP=[1, 0, 0, 1, 0, 0, 0, 0]	Conflicting_interpretations_of_pathogenicity	212427	MONDO:MONDO:0015356,MedGen:C0027672,Orphanet:ORPHA140162,SNOMED_CT:699346009|MONDO:MONDO:0021056,MedGen:C2713442,OMIM:175100|MedGen:CN169374|MedGen:CN517202	Hereditary_cancer-predisposing_syndrome|Familial_adenomatous_polyposis_1|not_specified|not_provided	criteria_provided,_conflicting_interpretations	clinvar: Conflicting_interpretations_of_pathogenicity	.	.	.	.	.	.	.	.	.	.	T	T	B	B	D	N	T	T	T	D	0.446	0.259
5	112838271	112838271	A	G	rs199740875	APC	exonic	nonsynonymous SNV	APC:NM_001127511:exon14:c.G2623A:p.E875K,APC:NM_001354897:exon15:c.G2707A:p.E903K,APC:NM_001354899:exon15:c.G2593A:p.E865K,APC:NM_001354901:exon15:c.G2500A:p.E834K,APC:NM_001354902:exon15:c.G2404A:p.E802K,APC:NM_001354905:exon15:c.G2197A:p.E733K,APC:NM_000038:exon16:c.G2677A:p.E893K,APC:NM_001354895:exon16:c.G2677A:p.E893K,APC:NM_001354898:exon16:c.G2602A:p.E868K,APC:NM_001354900:exon16:c.G2554A:…	.	Uncertain significance	InterVar: Uncertain significance PVS1=0 PS=[0, 0, 0, 0, 0] PM=[1, 1, 0, 0, 0, 0, 0] PP=[0, 0, 1, 0, 0, 0] BA1=0 BS=[0, 0, 0, 0, 0] BP=[1, 0, 0, 0, 0, 0, 0, 0]	Uncertain_significance	49940	MONDO:MONDO:0015356,MedGen:C0027672,Orphanet:ORPHA140162,SNOMED_CT:699346009|MONDO:MONDO:0021056,MedGen:C2713442,OMIM:175100|MedGen:CN169374|MedGen:CN517202	Hereditary_cancer-predisposing_syndrome|Familial_adenomatous_polyposis_1|not_specified|not_provided	criteria_provided,_multiple_submitters,_no_conflicts	clinvar: Uncertain_significance	.	.	.	.	.	.	.	.	7.7e-05	.	D	T	D	P	D	N	D	D	D	D	0.853	0.842
5	112843089	112843089	C	G	rs33941929	APC	exonic	nonsynonymous SNV	APC:NM_001127511:exon14:c.G7441C:p.V2481L,APC:NM_001354897:exon15:c.G7525C:p.V2509L,APC:NM_001354899:exon15:c.G7411C:p.V2471L,APC:NM_001354901:exon15:c.G7318C:p.V2440L,APC:NM_001354902:exon15:c.G7222C:p.V2408L,APC:NM_001354905:exon15:c.G7015C:p.V2339L,APC:NM_000038:exon16:c.G7495C:p.V2499L,APC:NM_001354895:exon16:c.G7495C:p.V2499L,APC:NM_001354898:exon16:c.G7420C:p.V2474L,APC:NM_001354900:exon16:…	.	Uncertain significance	InterVar: Uncertain significance PVS1=0 PS=[0, 0, 0, 0, 0] PM=[1, 1, 0, 0, 0, 0, 0] PP=[0, 0, 0, 0, 0, 0] BA1=0 BS=[0, 0, 0, 0, 0] BP=[1, 0, 0, 0, 0, 0, 0, 0]	Uncertain_significance	233205	MONDO:MONDO:0015356,MedGen:C0027672,Orphanet:ORPHA140162,SNOMED_CT:699346009|MONDO:MONDO:0021056,MedGen:C2713442,OMIM:175100|MedGen:CN517202	Hereditary_cancer-predisposing_syndrome|Familial_adenomatous_polyposis_1|not_provided	criteria_provided,_multiple_submitters,_no_conflicts	clinvar: Uncertain_significance	.	.	.	.	.	.	.	.	.	.	T	T	B	B	D	N	T	T	T	D	0.313	0.197
5	112843084	112843084	T	C	rs141010008	APC	exonic	nonsynonymous SNV	APC:NM_001127511:exon14:c.C7436T:p.S2479L,APC:NM_001354897:exon15:c.C7520T:p.S2507L,APC:NM_001354899:exon15:c.C7406T:p.S2469L,APC:NM_001354901:exon15:c.C7313T:p.S2438L,APC:NM_001354902:exon15:c.C7217T:p.S2406L,APC:NM_001354905:exon15:c.C7010T:p.S2337L,APC:NM_000038:exon16:c.C7490T:p.S2497L,APC:NM_001354895:exon16:c.C7490T:p.S2497L,APC:NM_001354898:exon16:c.C7415T:p.S2472L,APC:NM_001354900:exon16:…	.	Uncertain significance	InterVar: Uncertain significance PVS1=0 PS=[0, 0, 0, 0, 0] PM=[1, 1, 0, 0, 0, 0, 0] PP=[0, 0, 0, 0, 0, 0] BA1=0 BS=[0, 0, 0, 0, 0] BP=[1, 0, 0, 0, 0, 0, 0, 0]	Conflicting_interpretations_of_pathogenicity	137261	MONDO:MONDO:0015356,MedGen:C0027672,Orphanet:ORPHA140162,SNOMED_CT:699346009|MONDO:MONDO:0021056,MedGen:C2713442,OMIM:175100|MedGen:CN169374|MedGen:CN239210|MedGen:CN517202	Hereditary_cancer-predisposing_syndrome|Familial_adenomatous_polyposis_1|not_specified|APC-Associated_Polyposis_Disorders|not_provided	criteria_provided,_conflicting_interpretations	clinvar: Conflicting_interpretations_of_pathogenicity	0.0003	0.0005	0	0	0	0	0.0003	0	0.0002	.	T	T	B	B	D	N	T	T	T	T	0.552	0.328
5	112843701	112843701	G	A	rs730881270	APC	exonic	nonsynonymous SNV	APC:NM_001127511:exon14:c.A8053G:p.K2685E,APC:NM_001354897:exon15:c.A8137G:p.K2713E,APC:NM_001354899:exon15:c.A8023G:p.K2675E,APC:NM_001354901:exon15:c.A7930G:p.K2644E,APC:NM_001354902:exon15:c.A7834G:p.K2612E,APC:NM_001354905:exon15:c.A7627G:p.K2543E,APC:NM_000038:exon16:c.A8107G:p.K2703E,APC:NM_001354895:exon16:c.A8107G:p.K2703E,APC:NM_001354898:exon16:c.A8032G:p.K2678E,APC:NM_001354900:exon16:…	.	Uncertain significance	InterVar: Uncertain significance PVS1=0 PS=[0, 0, 0, 0, 0] PM=[1, 1, 0, 0, 0, 0, 0] PP=[0, 0, 0, 0, 0, 0] BA1=0 BS=[0, 0, 0, 0, 0] BP=[1, 0, 0, 0, 0, 0, 0, 0]	Uncertain_significance	180234	MONDO:MONDO:0003537,MedGen:C1301359|MONDO:MONDO:0015356,MedGen:C0027672,Orphanet:ORPHA140162,SNOMED_CT:699346009|MONDO:MONDO:0021056,MedGen:C2713442,OMIM:175100|MedGen:CN239210|MedGen:CN517202	T_Lymphoblastic_Leukemia/Lymphoma|Hereditary_cancer-predisposing_syndrome|Familial_adenomatous_polyposis_1|APC-Associated_Polyposis_Disorders|not_provided	criteria_provided,_multiple_submitters,_no_conflicts	clinvar: Uncertain_significance	3.229e-05	0	0	0	0	0	6.664e-05	0	.	.	D	T	P	B	T	N	T	T	T	D	0.699	0.520
5	112839247	112839247	T	C	rs377640390	APC	exonic	nonsynonymous SNV	APC:NM_001127511:exon14:c.C3599T:p.T1200M,APC:NM_001354897:exon15:c.C3683T:p.T1228M,APC:NM_001354899:exon15:c.C3569T:p.T1190M,APC:NM_001354901:exon15:c.C3476T:p.T1159M,APC:NM_001354902:exon15:c.C3380T:p.T1127M,APC:NM_001354905:exon15:c.C3173T:p.T1058M,APC:NM_000038:exon16:c.C3653T:p.T1218M,APC:NM_001354895:exon16:c.C3653T:p.T1218M,APC:NM_001354898:exon16:c.C3578T:p.T1193M,APC:NM_001354900:exon16:…	.	Uncertain significance	InterVar: Uncertain significance PVS1=0 PS=[0, 0, 0, 0, 0] PM=[1, 1, 0, 0, 0, 0, 0] PP=[0, 0, 0, 0, 0, 0] BA1=0 BS=[0, 0, 0, 0, 0] BP=[1, 0, 0, 0, 0, 0, 0, 0]	Uncertain_significance	182384	MONDO:MONDO:0015356,MedGen:C0027672,Orphanet:ORPHA140162,SNOMED_CT:699346009|MONDO:MONDO:0021056,MedGen:C2713442,OMIM:175100|MedGen:CN239210|MedGen:CN517202	Hereditary_cancer-predisposing_syndrome|Familial_adenomatous_polyposis_1|APC-Associated_Polyposis_Disorders|not_provided	criteria_provided,_multiple_submitters,_no_conflicts	clinvar: Uncertain_significance	.	.	.	.	.	.	.	.	7.7e-05	.	D	T	P	B	D	N	T	T	T	T	0.559	0.210
5	112839700	112839700	A	C	.	APC	exonic	nonsynonymous SNV	APC:NM_001127511:exon14:c.C4052A:p.P1351H,APC:NM_001354897:exon15:c.C4136A:p.P1379H,APC:NM_001354899:exon15:c.C4022A:p.P1341H,APC:NM_001354901:exon15:c.C3929A:p.P1310H,APC:NM_001354902:exon15:c.C3833A:p.P1278H,APC:NM_001354905:exon15:c.C3626A:p.P1209H,APC:NM_000038:exon16:c.C4106A:p.P1369H,APC:NM_001354895:exon16:c.C4106A:p.P1369H,APC:NM_001354898:exon16:c.C4031A:p.P1344H,APC:NM_001354900:exon16:…	.	Uncertain significance	InterVar: Uncertain significance PVS1=0 PS=[0, 0, 0, 0, 0] PM=[1, 1, 0, 0, 0, 0, 0] PP=[0, 0, 1, 0, 0, 0] BA1=0 BS=[0, 0, 0, 0, 0] BP=[1, 0, 0, 0, 0, 0, 0, 0]	.	.	.	.	.	clinvar: UNK	.	.	.	.	.	.	.	.	.	.	D	D	D	D	D	D	D	D	D	D	0.814	0.681
5	112767356	112767356	G	A	rs150973053	APC	exonic	nonsynonymous SNV	APC:NM_001127511:exon3:c.A418G:p.S140G,APC:NM_001354897:exon3:c.A418G:p.S140G,APC:NM_001354900:exon3:c.A211G:p.S71G,APC:NM_001354901:exon3:c.A211G:p.S71G,APC:NM_001354902:exon3:c.A418G:p.S140G,APC:NM_001354905:exon3:c.A211G:p.S71G,APC:NM_000038:exon4:c.A388G:p.S130G,APC:NM_001354895:exon4:c.A388G:p.S130G,APC:NM_001354896:exon4:c.A388G:p.S130G,APC:NM_001354898:exon4:c.A313G:p.S105G,APC:NM_00135489…	.	Uncertain significance	InterVar: Uncertain significance PVS1=0 PS=[0, 0, 0, 0, 0] PM=[1, 1, 0, 0, 0, 0, 0] PP=[0, 0, 0, 0, 0, 0] BA1=0 BS=[0, 0, 0, 0, 0] BP=[1, 0, 0, 0, 0, 0, 0, 0]	Conflicting_interpretations_of_pathogenicity	49944	MONDO:MONDO:0015356,MedGen:C0027672,Orphanet:ORPHA140162,SNOMED_CT:699346009|MONDO:MONDO:0021055,MedGen:C0032580,OMIM:PS175100,Orphanet:ORPHA733,SNOMED_CT:72900001|MONDO:MONDO:0021056,MedGen:C2713442,OMIM:175100|MedGen:CN169374|MedGen:CN239210|MedGen:CN517202	Hereditary_cancer-predisposing_syndrome|Familial_multiple_polyposis_syndrome|Familial_adenomatous_polyposis_1|not_specified|APC-Associated_Polyposis_Disorders|not_provided	criteria_provided,_conflicting_interpretations	clinvar: Conflicting_interpretations_of_pathogenicity	6.458e-05	0	0	0.0033	0	0	0	0.0010	0.0002	.	T	D	B	B	T	N	T	T	T	D	0.498	0.479
5	112801297	112801297	G	C	.	APC	exonic	nonsynonymous SNV	APC:NM_001127511:exon6:c.C694G:p.H232D,APC:NM_001354897:exon7:c.C778G:p.H260D,APC:NM_001354899:exon7:c.C664G:p.H222D,APC:NM_001354900:exon7:c.C571G:p.H191D,APC:NM_001354901:exon7:c.C571G:p.H191D,APC:NM_001354902:exon7:c.C778G:p.H260D,APC:NM_001354905:exon7:c.C571G:p.H191D,APC:NM_000038:exon8:c.C748G:p.H250D,APC:NM_001354895:exon8:c.C748G:p.H250D,APC:NM_001354896:exon8:c.C748G:p.H250D,APC:NM_00135…	.	Uncertain significance	InterVar: Uncertain significance PVS1=0 PS=[0, 0, 0, 0, 0] PM=[1, 1, 0, 0, 0, 0, 0] PP=[0, 0, 1, 0, 0, 0] BA1=0 BS=[0, 0, 0, 0, 0] BP=[1, 0, 0, 0, 0, 0, 0, 0]	.	.	.	.	.	clinvar: UNK	.	.	.	.	.	.	.	.	.	.	D	T	B	B	D	N	D	D	T	D	0.771	0.343
5	112842451	112842451	T	C	rs200587641	APC	exonic	nonsynonymous SNV	APC:NM_001127511:exon14:c.C6803T:p.A2268V,APC:NM_001354897:exon15:c.C6887T:p.A2296V,APC:NM_001354899:exon15:c.C6773T:p.A2258V,APC:NM_001354901:exon15:c.C6680T:p.A2227V,APC:NM_001354902:exon15:c.C6584T:p.A2195V,APC:NM_001354905:exon15:c.C6377T:p.A2126V,APC:NM_000038:exon16:c.C6857T:p.A2286V,APC:NM_001354895:exon16:c.C6857T:p.A2286V,APC:NM_001354898:exon16:c.C6782T:p.A2261V,APC:NM_001354900:exon16:…	.	Uncertain significance	InterVar: Uncertain significance PVS1=0 PS=[0, 0, 0, 0, 0] PM=[1, 1, 0, 0, 0, 0, 0] PP=[0, 0, 0, 0, 0, 0] BA1=0 BS=[0, 0, 0, 0, 0] BP=[1, 0, 0, 0, 0, 0, 0, 0]	Conflicting_interpretations_of_pathogenicity	132772	MONDO:MONDO:0015356,MedGen:C0027672,Orphanet:ORPHA140162,SNOMED_CT:699346009|MONDO:MONDO:0021056,MedGen:C2713442,OMIM:175100|MONDO:MONDO:0023113,MedGen:CN280943|MedGen:CN169374|MedGen:CN517202	Hereditary_cancer-predisposing_syndrome|Familial_adenomatous_polyposis_1|Familial_colorectal_cancer|not_specified|not_provided	criteria_provided,_conflicting_interpretations	clinvar: Conflicting_interpretations_of_pathogenicity	6.46e-05	0	0	0	0	0	0.0001	0	7.7e-05	0.000199681	D	T	B	B	D	N	T	T	T	T	0.521	0.259
5	112842460	112842460	T	C	.	APC	exonic	nonsynonymous SNV	APC:NM_001127511:exon14:c.C6812T:p.T2271I,APC:NM_001354897:exon15:c.C6896T:p.T2299I,APC:NM_001354899:exon15:c.C6782T:p.T2261I,APC:NM_001354901:exon15:c.C6689T:p.T2230I,APC:NM_001354902:exon15:c.C6593T:p.T2198I,APC:NM_001354905:exon15:c.C6386T:p.T2129I,APC:NM_000038:exon16:c.C6866T:p.T2289I,APC:NM_001354895:exon16:c.C6866T:p.T2289I,APC:NM_001354898:exon16:c.C6791T:p.T2264I,APC:NM_001354900:exon16:…	.	Uncertain significance	InterVar: Uncertain significance PVS1=0 PS=[0, 0, 0, 0, 0] PM=[1, 1, 0, 0, 0, 0, 0] PP=[0, 0, 0, 0, 0, 0] BA1=0 BS=[0, 0, 0, 0, 0] BP=[1, 0, 0, 0, 0, 0, 0, 0]	Uncertain_significance	233189	MONDO:MONDO:0015356,MedGen:C0027672,Orphanet:ORPHA140162,SNOMED_CT:699346009|MONDO:MONDO:0021056,MedGen:C2713442,OMIM:175100	Hereditary_cancer-predisposing_syndrome|Familial_adenomatous_polyposis_1	criteria_provided,_multiple_submitters,_no_conflicts	clinvar: Uncertain_significance	.	.	.	.	.	.	.	.	.	.	T	D	B	B	D	N	T	T	T	D	0.501	0.322
5	112838503	112838503	A	G	rs767473403	APC	exonic	nonsynonymous SNV	APC:NM_001127511:exon14:c.G2855A:p.S952N,APC:NM_001354897:exon15:c.G2939A:p.S980N,APC:NM_001354899:exon15:c.G2825A:p.S942N,APC:NM_001354901:exon15:c.G2732A:p.S911N,APC:NM_001354902:exon15:c.G2636A:p.S879N,APC:NM_001354905:exon15:c.G2429A:p.S810N,APC:NM_000038:exon16:c.G2909A:p.S970N,APC:NM_001354895:exon16:c.G2909A:p.S970N,APC:NM_001354898:exon16:c.G2834A:p.S945N,APC:NM_001354900:exon16:c.G2786A:…	.	Uncertain significance	InterVar: Uncertain significance PVS1=0 PS=[0, 0, 0, 0, 0] PM=[1, 1, 0, 0, 0, 0, 0] PP=[0, 0, 1, 0, 0, 0] BA1=0 BS=[0, 0, 0, 0, 0] BP=[1, 0, 0, 0, 0, 0, 0, 0]	Uncertain_significance	454128	MONDO:MONDO:0002032,MedGen:C0699790,SNOMED_CT:269533000|MONDO:MONDO:0015356,MedGen:C0027672,Orphanet:ORPHA140162,SNOMED_CT:699346009|MONDO:MONDO:0021056,MedGen:C2713442,OMIM:175100	Carcinoma_of_colon|Hereditary_cancer-predisposing_syndrome|Familial_adenomatous_polyposis_1	criteria_provided,_multiple_submitters,_no_conflicts	clinvar: Uncertain_significance	.	.	.	.	.	.	.	.	.	.	D	D	P	B	D	N	D	D	T	D	0.615	0.484
5	112823321	112823321	T	C	rs118179368	APC	exonic	nonsynonymous SNV	APC:NM_001354900:exon11:c.C1246T:p.R416W,APC:NM_001354896:exon12:c.C1423T:p.R475W	.	Uncertain significance	InterVar: Uncertain significance PVS1=0 PS=[0, 0, 0, 0, 0] PM=[0, 1, 0, 0, 0, 0, 0] PP=[0, 0, 1, 0, 0, 0] BA1=0 BS=[0, 0, 0, 0, 0] BP=[1, 0, 0, 0, 0, 0, 0, 0]	.	.	.	.	.	clinvar: UNK	0.0001	0	0	0	0.0025	0	0	0	.	0.000199681	.	D	.	.	.	.	.	.	T	.	.	0.363
5	112837950	112837950	T	C	.	APC	exonic	nonsynonymous SNV	APC:NM_001127511:exon14:c.C2302T:p.R768C,APC:NM_001354897:exon15:c.C2386T:p.R796C,APC:NM_001354899:exon15:c.C2272T:p.R758C,APC:NM_001354901:exon15:c.C2179T:p.R727C,APC:NM_001354902:exon15:c.C2083T:p.R695C,APC:NM_001354905:exon15:c.C1876T:p.R626C,APC:NM_000038:exon16:c.C2356T:p.R786C,APC:NM_001354895:exon16:c.C2356T:p.R786C,APC:NM_001354898:exon16:c.C2281T:p.R761C,APC:NM_001354900:exon16:c.C2233T:…	.	Uncertain significance	InterVar: Uncertain significance PVS1=0 PS=[0, 0, 0, 0, 0] PM=[1, 1, 0, 0, 0, 0, 0] PP=[0, 0, 1, 0, 0, 0] BA1=0 BS=[0, 0, 0, 0, 0] BP=[1, 0, 0, 0, 0, 0, 0, 0]	Uncertain_significance	520751	MONDO:MONDO:0015356,MedGen:C0027672,Orphanet:ORPHA140162,SNOMED_CT:699346009|MONDO:MONDO:0021056,MedGen:C2713442,OMIM:175100	Hereditary_cancer-predisposing_syndrome|Familial_adenomatous_polyposis_1	criteria_provided,_multiple_submitters,_no_conflicts	clinvar: Uncertain_significance	.	.	.	.	.	.	.	.	.	.	D	T	D	D	T	N	D	D	D	D	0.734	0.807
5	112841613	112841613	C	T	rs745811356	APC	exonic	nonsynonymous SNV	APC:NM_001127511:exon14:c.T5965C:p.Y1989H,APC:NM_001354897:exon15:c.T6049C:p.Y2017H,APC:NM_001354899:exon15:c.T5935C:p.Y1979H,APC:NM_001354901:exon15:c.T5842C:p.Y1948H,APC:NM_001354902:exon15:c.T5746C:p.Y1916H,APC:NM_001354905:exon15:c.T5539C:p.Y1847H,APC:NM_000038:exon16:c.T6019C:p.Y2007H,APC:NM_001354895:exon16:c.T6019C:p.Y2007H,APC:NM_001354898:exon16:c.T5944C:p.Y1982H,APC:NM_001354900:exon16:…	.	Uncertain significance	InterVar: Uncertain significance PVS1=0 PS=[0, 0, 0, 0, 0] PM=[1, 1, 0, 0, 0, 0, 0] PP=[0, 0, 1, 0, 0, 0] BA1=0 BS=[0, 0, 0, 0, 0] BP=[1, 0, 0, 0, 0, 0, 0, 0]	Uncertain_significance	394952	MONDO:MONDO:0015356,MedGen:C0027672,Orphanet:ORPHA140162,SNOMED_CT:699346009|MONDO:MONDO:0021056,MedGen:C2713442,OMIM:175100|MedGen:CN169374|MedGen:CN239210|MedGen:CN517202	Hereditary_cancer-predisposing_syndrome|Familial_adenomatous_polyposis_1|not_specified|APC-Associated_Polyposis_Disorders|not_provided	criteria_provided,_multiple_submitters,_no_conflicts	clinvar: Uncertain_significance	6.457e-05	0	0	0	0	0	0.0001	0	.	.	T	T	D	D	D	N	D	D	D	D	0.819	0.609
5	112840255	112840255	G	A	.	APC	exonic	nonsynonymous SNV	APC:NM_001127511:exon14:c.A4607G:p.E1536G,APC:NM_001354897:exon15:c.A4691G:p.E1564G,APC:NM_001354899:exon15:c.A4577G:p.E1526G,APC:NM_001354901:exon15:c.A4484G:p.E1495G,APC:NM_001354902:exon15:c.A4388G:p.E1463G,APC:NM_001354905:exon15:c.A4181G:p.E1394G,APC:NM_000038:exon16:c.A4661G:p.E1554G,APC:NM_001354895:exon16:c.A4661G:p.E1554G,APC:NM_001354898:exon16:c.A4586G:p.E1529G,APC:NM_001354900:exon16:…	.	Uncertain significance	InterVar: Uncertain significance PVS1=0 PS=[0, 0, 0, 0, 0] PM=[1, 1, 0, 0, 0, 0, 0] PP=[0, 0, 1, 0, 0, 0] BA1=0 BS=[0, 0, 0, 0, 0] BP=[1, 0, 0, 0, 0, 0, 0, 0]	.	.	.	.	.	clinvar: UNK	.	.	.	.	.	.	.	.	.	.	T	T	B	B	D	N	D	D	T	D	0.684	0.448
5	112834999	112834999	T	C	.	APC	exonic	nonsynonymous SNV	APC:NM_001127511:exon13:c.C1738T:p.H580Y,APC:NM_001354897:exon14:c.C1822T:p.H608Y,APC:NM_001354899:exon14:c.C1708T:p.H570Y,APC:NM_001354901:exon14:c.C1615T:p.H539Y,APC:NM_001354902:exon14:c.C1519T:p.H507Y,APC:NM_001354905:exon14:c.C1312T:p.H438Y,APC:NM_000038:exon15:c.C1792T:p.H598Y,APC:NM_001354895:exon15:c.C1792T:p.H598Y,APC:NM_001354898:exon15:c.C1717T:p.H573Y,APC:NM_001354900:exon15:c.C1669T:…	.	Uncertain significance	InterVar: Uncertain significance PVS1=0 PS=[0, 0, 0, 0, 0] PM=[1, 1, 0, 0, 0, 0, 0] PP=[0, 0, 1, 0, 0, 0] BA1=0 BS=[0, 0, 0, 0, 0] BP=[1, 0, 0, 0, 0, 0, 0, 0]	.	.	.	.	.	clinvar: UNK	.	.	.	.	.	.	.	.	.	.	D	D	D	D	T	D	D	D	D	D	0.805	0.703
5	112837834	112837834	T	C	rs773020689	APC	exonic	nonsynonymous SNV	APC:NM_001127511:exon14:c.C2186T:p.S729L,APC:NM_001354897:exon15:c.C2270T:p.S757L,APC:NM_001354899:exon15:c.C2156T:p.S719L,APC:NM_001354901:exon15:c.C2063T:p.S688L,APC:NM_001354902:exon15:c.C1967T:p.S656L,APC:NM_001354905:exon15:c.C1760T:p.S587L,APC:NM_000038:exon16:c.C2240T:p.S747L,APC:NM_001354895:exon16:c.C2240T:p.S747L,APC:NM_001354898:exon16:c.C2165T:p.S722L,APC:NM_001354900:exon16:c.C2117T:…	.	Uncertain significance	InterVar: Uncertain significance PVS1=0 PS=[0, 0, 0, 0, 0] PM=[1, 1, 0, 0, 0, 0, 0] PP=[0, 0, 1, 0, 0, 0] BA1=0 BS=[0, 0, 0, 0, 0] BP=[1, 0, 0, 0, 0, 0, 0, 0]	Uncertain_significance	186030	MONDO:MONDO:0015356,MedGen:C0027672,Orphanet:ORPHA140162,SNOMED_CT:699346009|MONDO:MONDO:0021056,MedGen:C2713442,OMIM:175100|MedGen:CN517202	Hereditary_cancer-predisposing_syndrome|Familial_adenomatous_polyposis_1|not_provided	criteria_provided,_multiple_submitters,_no_conflicts	clinvar: Uncertain_significance	3.229e-05	0	0	0	0	0.0003	0	0	.	.	D	D	D	P	T	D	D	D	D	D	0.864	0.713
10	86921680	86921680	T	C	rs35619497	BMPR1A	exonic	nonsynonymous SNV	BMPR1A:NM_004329:exon11:c.C1327T:p.R443C	.	Uncertain significance	InterVar: Uncertain significance PVS1=0 PS=[0, 0, 0, 0, 0] PM=[1, 0, 0, 0, 0, 0, 0] PP=[0, 0, 1, 0, 0, 0] BA1=0 BS=[0, 0, 0, 0, 0] BP=[0, 0, 0, 0, 0, 0, 0, 0]	Conflicting_interpretations_of_pathogenicity	137456	MONDO:MONDO:0002032,MedGen:C0699790,SNOMED_CT:269533000|MONDO:MONDO:0008276,MedGen:C1868081,OMIM:174900,Orphanet:ORPHA329971|MONDO:MONDO:0012405,MedGen:C1864730,OMIM:610069|MONDO:MONDO:0015356,MedGen:C0027672,Orphanet:ORPHA140162,SNOMED_CT:699346009|MedGen:CN169374|MedGen:CN517202	Carcinoma_of_colon|Generalized_juvenile_polyposis/juvenile_polyposis_coli|Hereditary_mixed_polyposis_syndrome_2|Hereditary_cancer-predisposing_syndrome|not_specified|not_provided	criteria_provided,_conflicting_interpretations	clinvar: Conflicting_interpretations_of_pathogenicity	0.0004	0.0002	0.0036	0	0	0	0.0005	0	0.0005	0.000998403	D	D	D	D	D	D	D	D	T	D	0.968	0.899
10	86917218	86917218	T	C	rs587782578	BMPR1A	exonic	nonsynonymous SNV	BMPR1A:NM_004329:exon9:c.C760T:p.R254C	.	Uncertain significance	InterVar: Uncertain significance PVS1=0 PS=[0, 0, 0, 0, 0] PM=[1, 1, 0, 0, 0, 0, 0] PP=[0, 0, 1, 0, 0, 0] BA1=0 BS=[0, 0, 0, 0, 0] BP=[0, 0, 0, 0, 0, 0, 0, 0]	Conflicting_interpretations_of_pathogenicity	152313	MONDO:MONDO:0008276,MedGen:C1868081,OMIM:174900,Orphanet:ORPHA329971|MONDO:MONDO:0012405,MedGen:C1864730,OMIM:610069|MONDO:MONDO:0015356,MedGen:C0027672,Orphanet:ORPHA140162,SNOMED_CT:699346009|MedGen:CN517202	Generalized_juvenile_polyposis/juvenile_polyposis_coli|Hereditary_mixed_polyposis_syndrome_2|Hereditary_cancer-predisposing_syndrome|not_provided	criteria_provided,_conflicting_interpretations	clinvar: Conflicting_interpretations_of_pathogenicity	.	.	.	.	.	.	.	.	.	.	T	T	D	D	D	D	D	D	D	D	0.903	0.820
10	86890173	86890173	C	A	.	BMPR1A	exonic	nonsynonymous SNV	BMPR1A:NM_004329:exon4:c.A179C:p.K60T	.	Uncertain significance	InterVar: Uncertain significance PVS1=0 PS=[0, 0, 0, 0, 0] PM=[1, 1, 0, 0, 0, 0, 0] PP=[0, 0, 1, 0, 0, 0] BA1=0 BS=[0, 0, 0, 0, 0] BP=[0, 0, 0, 0, 0, 0, 0, 0]	.	.	.	.	.	clinvar: UNK	.	.	.	.	.	.	.	.	.	.	T	T	B	B	D	N	D	D	D	D	0.745	0.432
10	86921596	86921596	A	G	rs140592056	BMPR1A	exonic	nonsynonymous SNV	BMPR1A:NM_004329:exon11:c.G1243A:p.E415K	.	Uncertain significance	InterVar: Uncertain significance PVS1=0 PS=[0, 0, 0, 0, 0] PM=[1, 0, 0, 0, 0, 0, 0] PP=[0, 0, 1, 0, 0, 0] BA1=0 BS=[0, 0, 0, 0, 0] BP=[0, 0, 0, 0, 0, 0, 0, 0]	Conflicting_interpretations_of_pathogenicity	50218	MONDO:MONDO:0007254,MedGen:C0006142,SNOMED_CT:254837009|MONDO:MONDO:0008276,MedGen:C1868081,OMIM:174900,Orphanet:ORPHA329971|MONDO:MONDO:0015356,MedGen:C0027672,Orphanet:ORPHA140162,SNOMED_CT:699346009|MedGen:CN169374|MedGen:CN221591|MedGen:CN517202	Malignant_tumor_of_breast|Generalized_juvenile_polyposis/juvenile_polyposis_coli|Hereditary_cancer-predisposing_syndrome|not_specified|Gastrointestinal_polyposis|not_provided	criteria_provided,_conflicting_interpretations	clinvar: Conflicting_interpretations_of_pathogenicity	0.0002	0	0	0.0066	0	0	0.0003	0.0010	0.0005	0.000399361	D	D	D	D	D	D	D	D	T	D	0.938	0.752
10	86923618	86923618	G	A	rs376651641	BMPR1A	exonic	nonsynonymous SNV	BMPR1A:NM_004329:exon13:c.A1498G:p.M500V	.	Uncertain significance	InterVar: Uncertain significance PVS1=0 PS=[0, 0, 0, 0, 0] PM=[1, 0, 0, 0, 0, 0, 0] PP=[0, 0, 0, 0, 0, 0] BA1=0 BS=[0, 0, 0, 0, 0] BP=[0, 0, 0, 0, 0, 0, 0, 0]	Uncertain_significance	311450	MONDO:MONDO:0008276,MedGen:C1868081,OMIM:174900,Orphanet:ORPHA329971|MONDO:MONDO:0015356,MedGen:C0027672,Orphanet:ORPHA140162,SNOMED_CT:699346009|MONDO:MONDO:0017152,MedGen:C3697119,Orphanet:ORPHA275803|MONDO:MONDO:0017380,MedGen:C0345893,Orphanet:ORPHA2929,SNOMED_CT:9273005|MedGen:CN517202	Generalized_juvenile_polyposis/juvenile_polyposis_coli|Hereditary_cancer-predisposing_syndrome|Pulmonary_arterial_hypertension_associated_with_congenital_heart_disease|Juvenile_polyposis_syndrome|not_provided	criteria_provided,_multiple_submitters,_no_conflicts	clinvar: Uncertain_significance	3.228e-05	0	0	0	0	0	6.662e-05	0	0.0002	.	D	D	D	D	T	D	T	T	D	D	0.859	0.733
10	86900074	86900074	G	A	rs145101532	BMPR1A	exonic	nonsynonymous SNV	BMPR1A:NM_004329:exon7:c.A478G:p.M160V	.	Uncertain significance	InterVar: Uncertain significance PVS1=0 PS=[0, 0, 0, 0, 0] PM=[0, 0, 0, 0, 0, 0, 0] PP=[0, 0, 0, 0, 0, 0] BA1=0 BS=[0, 0, 0, 0, 0] BP=[0, 0, 0, 0, 0, 0, 0, 0]	Uncertain_significance	150736	MONDO:MONDO:0008276,MedGen:C1868081,OMIM:174900,Orphanet:ORPHA329971|MONDO:MONDO:0012405,MedGen:C1864730,OMIM:610069|MONDO:MONDO:0015356,MedGen:C0027672,Orphanet:ORPHA140162,SNOMED_CT:699346009|MONDO:MONDO:0017380,MedGen:C0345893,Orphanet:ORPHA2929,SNOMED_CT:9273005|MedGen:CN169374|MedGen:CN517202	Generalized_juvenile_polyposis/juvenile_polyposis_coli|Hereditary_mixed_polyposis_syndrome_2|Hereditary_cancer-predisposing_syndrome|Juvenile_polyposis_syndrome|not_specified|not_provided	criteria_provided,_multiple_submitters,_no_conflicts	clinvar: Uncertain_significance	3.229e-05	0	0	0	0	0	6.667e-05	0	0.0002	.	T	T	B	B	T	N	T	T	T	T	0.607	0.244
10	86919217	86919217	G	T	.	BMPR1A	exonic	nonsynonymous SNV	BMPR1A:NM_004329:exon10:c.T914G:p.L305R	.	Uncertain significance	InterVar: Uncertain significance PVS1=0 PS=[0, 0, 0, 0, 0] PM=[1, 0, 0, 0, 0, 0, 0] PP=[0, 0, 0, 0, 0, 0] BA1=0 BS=[0, 0, 0, 0, 0] BP=[0, 0, 0, 0, 0, 0, 0, 0]	Uncertain_significance	810028	MONDO:MONDO:0015356,MedGen:C0027672,Orphanet:ORPHA140162,SNOMED_CT:699346009	Hereditary_cancer-predisposing_syndrome	criteria_provided,_multiple_submitters,_no_conflicts	clinvar: Uncertain_significance	0.0001	0	0	0	0	0	0.0003	0	.	.	D	D	D	D	T	D	T	T	D	D	0.944	0.873
17	43092077	43092077	T	C	rs80357175	BRCA1	exonic	nonsynonymous SNV	BRCA1:NM_007297:exon9:c.G3313A:p.D1105N,BRCA1:NM_007294:exon10:c.G3454A:p.D1152N,BRCA1:NM_007300:exon10:c.G3454A:p.D1152N	.	Uncertain significance	InterVar: Uncertain significance PVS1=0 PS=[0, 0, 0, 0, 0] PM=[1, 0, 0, 0, 0, 0, 0] PP=[0, 0, 0, 0, 0, 0] BA1=0 BS=[0, 0, 0, 0, 0] BP=[1, 0, 0, 0, 0, 0, 0, 0]	Conflicting_interpretations_of_pathogenicity	69557	MONDO:MONDO:0003582,MeSH:D061325,MedGen:C0677776,OMIM:PS604370,Orphanet:ORPHA145|MONDO:MONDO:0007254,MedGen:C0006142,SNOMED_CT:254837009|MONDO:MONDO:0011450,MedGen:C2676676,OMIM:604370|MONDO:MONDO:0015356,MedGen:C0027672,Orphanet:ORPHA140162,SNOMED_CT:699346009|MONDO:MONDO:0016419,MedGen:C0346153,OMIM:114480,Orphanet:ORPHA227535,SNOMED_CT:254843006|MedGen:CN169374|MedGen:CN517202	Hereditary_breast_and_ovarian_cancer_syndrome|Malignant_tumor_of_breast|Breast-ovarian_cancer,_familial_1|Hereditary_cancer-predisposing_syndrome|Familial_cancer_of_breast|not_specified|not_provided	criteria_provided,_conflicting_interpretations	clinvar: Conflicting_interpretations_of_pathogenicity	3.228e-05	0	0	0	0	0	6.66e-05	0	.	.	T	T	B	B	D	D	T	D	T	D	0.693	0.227
17	43094612	43094612	C	T	.	BRCA1	exonic	nonsynonymous SNV	BRCA1:NM_007297:exon9:c.A778G:p.K260E,BRCA1:NM_007294:exon10:c.A919G:p.K307E,BRCA1:NM_007300:exon10:c.A919G:p.K307E	.	Uncertain significance	InterVar: Uncertain significance PVS1=0 PS=[0, 0, 0, 0, 0] PM=[1, 1, 0, 0, 0, 0, 0] PP=[0, 0, 0, 0, 0, 0] BA1=0 BS=[0, 0, 0, 0, 0] BP=[1, 0, 0, 0, 0, 0, 0, 0]	Uncertain_significance	479483	MONDO:MONDO:0003582,MeSH:D061325,MedGen:C0677776,OMIM:PS604370,Orphanet:ORPHA145|MONDO:MONDO:0015356,MedGen:C0027672,Orphanet:ORPHA140162,SNOMED_CT:699346009|MedGen:CN517202	Hereditary_breast_and_ovarian_cancer_syndrome|Hereditary_cancer-predisposing_syndrome|not_provided	criteria_provided,_multiple_submitters,_no_conflicts	clinvar: Uncertain_significance	.	.	.	.	.	.	.	.	.	.	T	T	D	P	D	D	D	D	T	D	0.830	0.286
17	43049144	43049144	T	G	.	BRCA1	exonic	nonsynonymous SNV	BRCA1:NM_007297:exon20:c.C5242A:p.L1748I,BRCA1:NM_007298:exon20:c.C2071A:p.L691I,BRCA1:NM_007294:exon21:c.C5383A:p.L1795I,BRCA1:NM_007300:exon22:c.C5446A:p.L1816I	.	Uncertain significance	InterVar: Uncertain significance PVS1=0 PS=[0, 0, 0, 0, 0] PM=[1, 1, 0, 0, 0, 0, 0] PP=[0, 0, 0, 0, 0, 0] BA1=0 BS=[0, 0, 0, 0, 0] BP=[1, 0, 0, 0, 0, 0, 0, 0]	Uncertain_significance	618553	MONDO:MONDO:0011450,MedGen:C2676676,OMIM:604370|MONDO:MONDO:0015356,MedGen:C0027672,Orphanet:ORPHA140162,SNOMED_CT:699346009	Breast-ovarian_cancer,_familial_1|Hereditary_cancer-predisposing_syndrome	criteria_provided,_single_submitter	clinvar: Uncertain_significance	.	.	.	.	.	.	.	.	.	.	T	T	B	B	D	N	T	D	T	D	0.778	0.265
17	43057062	43057062	G	-	rs397507246	BRCA1	exonic	frameshift insertion	BRCA1:NM_007297:exon18:c.5125dupC:p.Q1709Pfs*74,BRCA1:NM_007298:exon18:c.1954dupC:p.Q652Pfs*74,BRCA1:NM_007294:exon19:c.5266dupC:p.Q1756Pfs*74,BRCA1:NM_007299:exon19:c.1954dupC:p.Q652Pfs*54,BRCA1:NM_007300:exon20:c.5329dupC:p.Q1777Pfs*74	.	Uncertain significance	InterVar: Uncertain significance PVS1=1 PS=[0, 0, 0, 0, 0] PM=[0, 0, 0, 0, 0, 0, 0] PP=[0, 0, 0, 0, 1, 0] BA1=0 BS=[0, 0, 0, 0, 0] BP=[0, 0, 0, 0, 0, 0, 0, 0]	Pathogenic	32716	.|Human_Phenotype_Ontology:HP:0010623,Human_Phenotype_Ontology:HP:0100013,MONDO:MONDO:0021100,MeSH:D001943,MedGen:C1458155,SNOMED_CT:126926005|Human_Phenotype_Ontology:HP:0100615,MONDO:MONDO:0021068,MeSH:D010051,MedGen:C0919267,OMIM:167000,SNOMED_CT:123843001|MONDO:MONDO:0003582,MeSH:D061325,MedGen:C0677776,OMIM:PS604370,Orphanet:ORPHA145|MONDO:MONDO:0007254,MedGen:C0006142,SNOMED_CT:254837009|MO…	Pancreatic_cancer,_susceptibility_to|Breast_neoplasm|Neoplasm_of_ovary|Hereditary_breast_and_ovarian_cancer_syndrome|Malignant_tumor_of_breast|Punctate_palmoplantar_keratoderma_type_2|Breast-ovarian_cancer,_familial_1|Hereditary_cancer-predisposing_syndrome|Familial_cancer_of_breast|Breast_and/or_ovarian_cancer|none_provided|not_provided	reviewed_by_expert_panel	clinvar: Pathogenic	0.0002	0	0	0	0	0	0.0004	0	.	.	.	.	.	.	.	.	.	.	.	.	.	.
17	43094231	43094231	C	T	rs786203753	BRCA1	exonic	nonsynonymous SNV	BRCA1:NM_007297:exon9:c.A1159G:p.S387G,BRCA1:NM_007294:exon10:c.A1300G:p.S434G,BRCA1:NM_007300:exon10:c.A1300G:p.S434G	.	Likely benign	InterVar: Likely benign PVS1=0 PS=[0, 0, 0, 0, 0] PM=[0, 1, 0, 0, 0, 0, 0] PP=[0, 0, 0, 0, 0, 0] BA1=0 BS=[0, 0, 0, 0, 0] BP=[1, 0, 0, 1, 0, 0, 0, 0]	Uncertain_significance	185069	MONDO:MONDO:0015356,MedGen:C0027672,Orphanet:ORPHA140162,SNOMED_CT:699346009	Hereditary_cancer-predisposing_syndrome	criteria_provided,_single_submitter	clinvar: Uncertain_significance	.	.	.	.	.	.	.	.	.	.	T	T	B	B	D	D	T	D	T	D	0.829	0.167
17	43124028	43124029	-	CT	rs386833395	BRCA1	exonic	frameshift deletion	BRCA1:NM_007298:exon1:c.68_69del:p.E23Vfs*17,BRCA1:NM_007294:exon2:c.68_69del:p.E23Vfs*17,BRCA1:NM_007299:exon2:c.68_69del:p.E23Vfs*17,BRCA1:NM_007300:exon2:c.68_69del:p.E23Vfs*17	.	Uncertain significance	InterVar: Uncertain significance PVS1=1 PS=[0, 0, 0, 0, 0] PM=[0, 0, 0, 0, 0, 0, 0] PP=[0, 0, 0, 0, 1, 0] BA1=0 BS=[0, 0, 0, 0, 0] BP=[0, 0, 0, 0, 0, 0, 0, 0]	Pathogenic	32701	Human_Phenotype_Ontology:HP:0100615,MONDO:MONDO:0021068,MeSH:D010051,MedGen:C0919267,OMIM:167000,SNOMED_CT:123843001|MONDO:MONDO:0003582,MeSH:D061325,MedGen:C0677776,OMIM:PS604370,Orphanet:ORPHA145|MONDO:MONDO:0007254,MedGen:C0006142,SNOMED_CT:254837009|MONDO:MONDO:0011450,MedGen:C2676676,OMIM:604370|MONDO:MONDO:0013685,MedGen:C3280442,OMIM:614320|MONDO:MONDO:0015356,MedGen:C0027672,Orphanet:ORPH…	Neoplasm_of_ovary|Hereditary_breast_and_ovarian_cancer_syndrome|Malignant_tumor_of_breast|Breast-ovarian_cancer,_familial_1|Pancreatic_cancer_4|Hereditary_cancer-predisposing_syndrome|Familial_cancer_of_breast|Breast_and/or_ovarian_cancer|none_provided|not_provided	reviewed_by_expert_panel	clinvar: Pathogenic	3.229e-05	0	0	0.0033	0	0	0	0	.	.	.	.	.	.	.	.	.	.	.	.	.	.
17	43092107	43092107	A	C	.	BRCA1	exonic	nonsynonymous SNV	BRCA1:NM_007297:exon9:c.G3283T:p.A1095S,BRCA1:NM_007294:exon10:c.G3424T:p.A1142S,BRCA1:NM_007300:exon10:c.G3424T:p.A1142S	.	Likely benign	InterVar: Likely benign PVS1=0 PS=[0, 0, 0, 0, 0] PM=[1, 1, 0, 0, 0, 0, 0] PP=[0, 0, 0, 0, 0, 0] BA1=0 BS=[0, 0, 0, 0, 0] BP=[1, 0, 0, 1, 0, 0, 0, 0]	Uncertain_significance	571443	MONDO:MONDO:0003582,MeSH:D061325,MedGen:C0677776,OMIM:PS604370,Orphanet:ORPHA145	Hereditary_breast_and_ovarian_cancer_syndrome	criteria_provided,_single_submitter	clinvar: Uncertain_significance	.	.	.	.	.	.	.	.	.	.	T	T	B	B	T	N	T	T	T	D	0.583	0.026
17	43106514	43106514	A	G	rs80357084	BRCA1	exonic	nonsynonymous SNV	BRCA1:NM_007297:exon3:c.C13T:p.L5F,BRCA1:NM_007298:exon3:c.C154T:p.L52F,BRCA1:NM_007294:exon4:c.C154T:p.L52F,BRCA1:NM_007299:exon4:c.C154T:p.L52F,BRCA1:NM_007300:exon4:c.C154T:p.L52F	.	Uncertain significance	InterVar: Uncertain significance PVS1=0 PS=[0, 0, 0, 0, 0] PM=[1, 1, 0, 0, 0, 0, 0] PP=[0, 0, 1, 0, 0, 0] BA1=0 BS=[0, 0, 0, 0, 0] BP=[1, 0, 0, 0, 0, 0, 0, 0]	Conflicting_interpretations_of_pathogenicity	45977	MONDO:MONDO:0003582,MeSH:D061325,MedGen:C0677776,OMIM:PS604370,Orphanet:ORPHA145|MONDO:MONDO:0011450,MedGen:C2676676,OMIM:604370|MONDO:MONDO:0015356,MedGen:C0027672,Orphanet:ORPHA140162,SNOMED_CT:699346009|MedGen:CN169374|MedGen:CN517202	Hereditary_breast_and_ovarian_cancer_syndrome|Breast-ovarian_cancer,_familial_1|Hereditary_cancer-predisposing_syndrome|not_specified|not_provided	criteria_provided,_conflicting_interpretations	clinvar: Conflicting_interpretations_of_pathogenicity	.	.	.	.	.	.	.	.	.	.	D	D	D	D	D	N	D	D	T	D	0.885	0.740
17	43106487	43106487	C	A	rs28897672	BRCA1	exonic	nonsynonymous SNV	BRCA1:NM_007297:exon3:c.T40G:p.C14G,BRCA1:NM_007298:exon3:c.T181G:p.C61G,BRCA1:NM_007294:exon4:c.T181G:p.C61G,BRCA1:NM_007299:exon4:c.T181G:p.C61G,BRCA1:NM_007300:exon4:c.T181G:p.C61G	.	Likely pathogenic	InterVar: Likely pathogenic PVS1=0 PS=[0, 0, 0, 0, 0] PM=[1, 1, 0, 0, 0, 0, 0] PP=[0, 0, 1, 0, 1, 0] BA1=0 BS=[0, 0, 0, 0, 0] BP=[1, 0, 0, 0, 0, 0, 0, 0]	Pathogenic	32700	Human_Phenotype_Ontology:HP:0003002,MONDO:MONDO:0004989,MedGen:C0678222|Human_Phenotype_Ontology:HP:0010623,Human_Phenotype_Ontology:HP:0100013,MONDO:MONDO:0021100,MeSH:D001943,MedGen:C1458155,SNOMED_CT:126926005|Human_Phenotype_Ontology:HP:0100615,MONDO:MONDO:0021068,MeSH:D010051,MedGen:C0919267,OMIM:167000,SNOMED_CT:123843001|MONDO:MONDO:0003582,MeSH:D061325,MedGen:C0677776,OMIM:PS604370,Orphan…	Breast_carcinoma|Breast_neoplasm|Neoplasm_of_ovary|Hereditary_breast_and_ovarian_cancer_syndrome|Breast-ovarian_cancer,_familial_1|Pancreatic_cancer_4|Hereditary_cancer-predisposing_syndrome|Familial_cancer_of_breast|Fanconi_anemia,_complementation_group_S|Breast_and/or_ovarian_cancer|none_provided|not_provided	reviewed_by_expert_panel	clinvar: Pathogenic	.	.	.	.	.	.	.	.	.	.	D	D	B	B	D	N	D	D	D	D	0.990	0.779
17	43091884	43091884	G	A	.	BRCA1	exonic	nonsynonymous SNV	BRCA1:NM_007297:exon9:c.T3506C:p.L1169S,BRCA1:NM_007294:exon10:c.T3647C:p.L1216S,BRCA1:NM_007300:exon10:c.T3647C:p.L1216S	.	Likely benign	InterVar: Likely benign PVS1=0 PS=[0, 0, 0, 0, 0] PM=[1, 1, 0, 0, 0, 0, 0] PP=[0, 0, 0, 0, 0, 0] BA1=0 BS=[0, 0, 0, 0, 0] BP=[1, 0, 0, 1, 0, 0, 0, 0]	.	.	.	.	.	clinvar: UNK	.	.	.	.	.	.	.	.	.	.	T	T	B	B	T	N	T	T	T	D	0.579	0.059
17	43095848	43095848	G	T	.	BRCA1	exonic	nonsynonymous SNV	BRCA1:NM_007297:exon8:c.A527C:p.K176T,BRCA1:NM_007298:exon8:c.A668C:p.K223T,BRCA1:NM_007294:exon9:c.A668C:p.K223T,BRCA1:NM_007299:exon9:c.A668C:p.K223T,BRCA1:NM_007300:exon9:c.A668C:p.K223T	.	Uncertain significance	InterVar: Uncertain significance PVS1=0 PS=[0, 0, 0, 0, 0] PM=[1, 1, 0, 0, 0, 0, 0] PP=[0, 0, 1, 0, 0, 0] BA1=0 BS=[0, 0, 0, 0, 0] BP=[1, 0, 0, 0, 0, 0, 0, 0]	.	.	.	.	.	clinvar: UNK	.	.	.	.	.	.	.	.	.	.	T	T	P	B	D	N	D	D	T	D	0.827	0.334
17	43091678	43091678	C	G	.	BRCA1	exonic	nonsynonymous SNV	BRCA1:NM_007297:exon9:c.C3712G:p.L1238V,BRCA1:NM_007294:exon10:c.C3853G:p.L1285V,BRCA1:NM_007300:exon10:c.C3853G:p.L1285V	.	Likely benign	InterVar: Likely benign PVS1=0 PS=[0, 0, 0, 0, 0] PM=[1, 1, 0, 0, 0, 0, 0] PP=[0, 0, 0, 0, 0, 0] BA1=0 BS=[0, 0, 0, 0, 0] BP=[1, 0, 0, 1, 0, 0, 0, 0]	.	.	.	.	.	clinvar: UNK	.	.	.	.	.	.	.	.	.	.	D	T	P	B	D	N	T	D	T	D	0.785	0.208
17	43067677	43067677	A	C	rs80357087	BRCA1	exonic	nonsynonymous SNV	BRCA1:NM_007297:exon15:c.G4864T:p.A1622S,BRCA1:NM_007298:exon15:c.G1693T:p.A565S,BRCA1:NM_007294:exon16:c.G5005T:p.A1669S,BRCA1:NM_007299:exon16:c.G1693T:p.A565S,BRCA1:NM_007300:exon17:c.G5068T:p.A1690S	.	Uncertain significance	InterVar: Uncertain significance PVS1=0 PS=[0, 0, 0, 0, 0] PM=[1, 0, 0, 0, 0, 0, 0] PP=[0, 0, 1, 0, 0, 0] BA1=0 BS=[0, 0, 0, 0, 0] BP=[1, 0, 0, 0, 0, 0, 0, 0]	Conflicting_interpretations_of_pathogenicity	50270	Human_Phenotype_Ontology:HP:0003002,MONDO:MONDO:0004989,MedGen:C0678222|MONDO:MONDO:0003582,MeSH:D061325,MedGen:C0677776,OMIM:PS604370,Orphanet:ORPHA145|MONDO:MONDO:0007254,MedGen:C0006142,SNOMED_CT:254837009|MONDO:MONDO:0011450,MedGen:C2676676,OMIM:604370|MONDO:MONDO:0015356,MedGen:C0027672,Orphanet:ORPHA140162,SNOMED_CT:699346009|MONDO:MONDO:0016419,MedGen:C0346153,OMIM:114480,Orphanet:ORPHA227…	Breast_carcinoma|Hereditary_breast_and_ovarian_cancer_syndrome|Malignant_tumor_of_breast|Breast-ovarian_cancer,_familial_1|Hereditary_cancer-predisposing_syndrome|Familial_cancer_of_breast|not_specified|Breast_and/or_ovarian_cancer|not_provided	criteria_provided,_conflicting_interpretations	clinvar: Conflicting_interpretations_of_pathogenicity	0.0007	0	0	0	0	0	0.0015	0.0010	7.7e-05	.	T	T	P	P	T	N	D	D	D	D	0.895	0.552
17	43093408	43093408	T	G	rs80357182	BRCA1	exonic	nonsynonymous SNV	BRCA1:NM_007297:exon9:c.C1982A:p.S661Y,BRCA1:NM_007294:exon10:c.C2123A:p.S708Y,BRCA1:NM_007300:exon10:c.C2123A:p.S708Y	.	Likely benign	InterVar: Likely benign PVS1=0 PS=[0, 0, 0, 0, 0] PM=[1, 0, 0, 0, 0, 0, 0] PP=[0, 0, 0, 0, 0, 0] BA1=0 BS=[0, 0, 0, 0, 0] BP=[1, 0, 0, 1, 0, 0, 0, 0]	Conflicting_interpretations_of_pathogenicity	46003	MONDO:MONDO:0003582,MeSH:D061325,MedGen:C0677776,OMIM:PS604370,Orphanet:ORPHA145|MONDO:MONDO:0011450,MedGen:C2676676,OMIM:604370|MONDO:MONDO:0015356,MedGen:C0027672,Orphanet:ORPHA140162,SNOMED_CT:699346009|MedGen:CN169374|MedGen:CN517202	Hereditary_breast_and_ovarian_cancer_syndrome|Breast-ovarian_cancer,_familial_1|Hereditary_cancer-predisposing_syndrome|not_specified|not_provided	criteria_provided,_conflicting_interpretations	clinvar: Conflicting_interpretations_of_pathogenicity	3.232e-05	0	0	0	0	0	6.67e-05	0	.	.	T	T	B	B	T	N	T	T	T	D	0.764	0.010
17	43099856	43099856	T	G	.	BRCA1	exonic	nonsynonymous SNV	BRCA1:NM_007297:exon6:c.C325A:p.L109I,BRCA1:NM_007298:exon6:c.C466A:p.L156I,BRCA1:NM_007294:exon7:c.C466A:p.L156I,BRCA1:NM_007299:exon7:c.C466A:p.L156I,BRCA1:NM_007300:exon7:c.C466A:p.L156I	.	Uncertain significance	InterVar: Uncertain significance PVS1=0 PS=[0, 0, 0, 0, 0] PM=[1, 1, 0, 0, 0, 0, 0] PP=[0, 0, 0, 0, 0, 0] BA1=0 BS=[0, 0, 0, 0, 0] BP=[1, 0, 0, 0, 0, 0, 0, 0]	Uncertain_significance	236162	MONDO:MONDO:0003582,MeSH:D061325,MedGen:C0677776,OMIM:PS604370,Orphanet:ORPHA145|MONDO:MONDO:0015356,MedGen:C0027672,Orphanet:ORPHA140162,SNOMED_CT:699346009|MedGen:CN169374|MedGen:CN517202	Hereditary_breast_and_ovarian_cancer_syndrome|Hereditary_cancer-predisposing_syndrome|not_specified|not_provided	criteria_provided,_multiple_submitters,_no_conflicts	clinvar: Uncertain_significance	.	.	.	.	.	.	.	.	.	.	D	T	P	B	D	N	T	T	T	D	0.785	0.306
17	43094839	43094839	A	G	rs80357001	BRCA1	exonic	nonsynonymous SNV	BRCA1:NM_007297:exon9:c.C551T:p.T184M,BRCA1:NM_007298:exon9:c.C692T:p.T231M,BRCA1:NM_007294:exon10:c.C692T:p.T231M,BRCA1:NM_007299:exon10:c.C692T:p.T231M,BRCA1:NM_007300:exon10:c.C692T:p.T231M	.	Likely benign	InterVar: Likely benign PVS1=0 PS=[0, 0, 0, 0, 0] PM=[1, 1, 0, 0, 0, 0, 0] PP=[0, 0, 0, 0, 0, 0] BA1=0 BS=[0, 0, 0, 0, 0] BP=[1, 0, 0, 1, 0, 0, 0, 0]	Conflicting_interpretations_of_pathogenicity	70336	MONDO:MONDO:0003582,MeSH:D061325,MedGen:C0677776,OMIM:PS604370,Orphanet:ORPHA145|MONDO:MONDO:0011450,MedGen:C2676676,OMIM:604370|MONDO:MONDO:0015356,MedGen:C0027672,Orphanet:ORPHA140162,SNOMED_CT:699346009|MedGen:CN169374|MedGen:CN517202	Hereditary_breast_and_ovarian_cancer_syndrome|Breast-ovarian_cancer,_familial_1|Hereditary_cancer-predisposing_syndrome|not_specified|not_provided	criteria_provided,_conflicting_interpretations	clinvar: Conflicting_interpretations_of_pathogenicity	.	.	.	.	.	.	.	.	.	.	D	D	P	B	D	N	T	D	T	D	0.813	0.289
17	43076602	43076602	A	G	.	BRCA1	exonic	nonsynonymous SNV	BRCA1:NM_007297:exon12:c.C4229T:p.S1410L,BRCA1:NM_007298:exon12:c.C1058T:p.S353L,BRCA1:NM_007294:exon13:c.C4370T:p.S1457L,BRCA1:NM_007299:exon13:c.C1058T:p.S353L,BRCA1:NM_007300:exon14:c.C4433T:p.S1478L	.	Uncertain significance	InterVar: Uncertain significance PVS1=0 PS=[0, 0, 0, 0, 0] PM=[1, 1, 0, 0, 0, 0, 0] PP=[0, 0, 0, 0, 0, 0] BA1=0 BS=[0, 0, 0, 0, 0] BP=[1, 0, 0, 0, 0, 0, 0, 0]	Uncertain_significance	813693	MONDO:MONDO:0015356,MedGen:C0027672,Orphanet:ORPHA140162,SNOMED_CT:699346009	Hereditary_cancer-predisposing_syndrome	criteria_provided,_single_submitter	clinvar: Uncertain_significance	.	.	.	.	.	.	.	.	.	.	D	T	B	B	T	D	T	T	T	D	0.600	0.781
17	43093539	43093539	G	T	.	BRCA1	exonic	nonsynonymous SNV	BRCA1:NM_007297:exon9:c.A1851C:p.R617S,BRCA1:NM_007294:exon10:c.A1992C:p.R664S,BRCA1:NM_007300:exon10:c.A1992C:p.R664S	.	Uncertain significance	InterVar: Uncertain significance PVS1=0 PS=[0, 0, 0, 0, 0] PM=[1, 1, 0, 0, 0, 0, 0] PP=[0, 0, 0, 0, 0, 0] BA1=0 BS=[0, 0, 0, 0, 0] BP=[1, 0, 0, 0, 0, 0, 0, 0]	.	.	.	.	.	clinvar: UNK	.	.	.	.	.	.	.	.	.	.	D	T	B	B	D	D	D	D	T	D	0.836	0.290
17	43094198	43094198	G	C	rs80356915	BRCA1	exonic	nonsynonymous SNV	BRCA1:NM_007297:exon9:c.G1192C:p.E398Q,BRCA1:NM_007294:exon10:c.G1333C:p.E445Q,BRCA1:NM_007300:exon10:c.G1333C:p.E445Q	.	Uncertain significance	InterVar: Uncertain significance PVS1=0 PS=[0, 0, 0, 0, 0] PM=[0, 1, 0, 0, 0, 0, 0] PP=[0, 0, 0, 0, 0, 0] BA1=0 BS=[0, 0, 0, 0, 0] BP=[1, 0, 0, 0, 0, 0, 0, 0]	Uncertain_significance	68870	MONDO:MONDO:0003582,MeSH:D061325,MedGen:C0677776,OMIM:PS604370,Orphanet:ORPHA145|MONDO:MONDO:0011450,MedGen:C2676676,OMIM:604370|MONDO:MONDO:0015356,MedGen:C0027672,Orphanet:ORPHA140162,SNOMED_CT:699346009|MedGen:CN169374|MedGen:CN517202	Hereditary_breast_and_ovarian_cancer_syndrome|Breast-ovarian_cancer,_familial_1|Hereditary_cancer-predisposing_syndrome|not_specified|not_provided	criteria_provided,_multiple_submitters,_no_conflicts	clinvar: Uncertain_significance	.	.	.	.	.	.	.	.	.	.	D	D	D	D	D	N	D	D	T	D	0.802	0.339
17	43093057	43093057	C	T	.	BRCA1	exonic	nonsynonymous SNV	BRCA1:NM_007297:exon9:c.A2333G:p.D778G,BRCA1:NM_007294:exon10:c.A2474G:p.D825G,BRCA1:NM_007300:exon10:c.A2474G:p.D825G	.	Likely benign	InterVar: Likely benign PVS1=0 PS=[0, 0, 0, 0, 0] PM=[1, 1, 0, 0, 0, 0, 0] PP=[0, 0, 0, 0, 0, 0] BA1=0 BS=[0, 0, 0, 0, 0] BP=[1, 0, 0, 1, 0, 0, 0, 0]	.	.	.	.	.	clinvar: UNK	.	.	.	.	.	.	.	.	.	.	T	T	B	B	T	D	T	T	T	D	0.641	0.041
17	43079342	43079342	A	T	.	BRCA1	exonic	nonsynonymous SNV	BRCA1:NM_007300:exon13:c.A4415T:p.H1472L	.	Likely benign	InterVar: Likely benign PVS1=0 PS=[0, 0, 0, 0, 0] PM=[0, 1, 0, 0, 0, 0, 0] PP=[0, 0, 0, 0, 0, 0] BA1=0 BS=[0, 0, 0, 0, 0] BP=[1, 0, 0, 1, 0, 0, 0, 0]	.	.	.	.	.	clinvar: UNK	.	.	.	.	.	.	.	.	.	.	T	T	.	.	D	N	T	T	T	T	0.607	0.337
17	43094180	43094180	T	A	.	BRCA1	exonic	nonsynonymous SNV	BRCA1:NM_007297:exon9:c.T1210A:p.S404T,BRCA1:NM_007294:exon10:c.T1351A:p.S451T,BRCA1:NM_007300:exon10:c.T1351A:p.S451T	.	Uncertain significance	InterVar: Uncertain significance PVS1=0 PS=[0, 0, 0, 0, 0] PM=[0, 1, 0, 0, 0, 0, 0] PP=[0, 0, 0, 0, 0, 0] BA1=0 BS=[0, 0, 0, 0, 0] BP=[1, 0, 0, 0, 0, 0, 0, 0]	.	.	.	.	.	clinvar: UNK	.	.	.	.	.	.	.	.	.	.	D	D	B	B	D	N	T	D	T	D	0.755	0.193
13	32354904	32354904	A	G	rs80358930	BRCA2	exonic	nonsynonymous SNV	BRCA2:NM_000059:exon14:c.G7051A:p.A2351T	.	Likely benign	InterVar: Likely benign PVS1=0 PS=[0, 0, 0, 0, 0] PM=[1, 1, 0, 0, 0, 0, 0] PP=[0, 0, 0, 0, 0, 0] BA1=0 BS=[0, 0, 0, 0, 0] BP=[1, 0, 0, 1, 0, 0, 0, 0]	Conflicting_interpretations_of_pathogenicity	66924	Human_Phenotype_Ontology:HP:0002575,MONDO:MONDO:0008586,MedGen:C0040588,OMIM:189960,Orphanet:ORPHA1199|Human_Phenotype_Ontology:HP:0002885,MONDO:MONDO:0007959,MeSH:D008527,MedGen:C0025149,OMIM:155255,Orphanet:ORPHA616|Human_Phenotype_Ontology:HP:0012125,MONDO:MONDO:0008315,MedGen:C0376358,OMIM:176807,SNOMED_CT:399068003|MONDO:MONDO:0003582,MeSH:D061325,MedGen:C0677776,OMIM:PS604370,Orphanet:ORPHA…	Tracheoesophageal_fistula|Medulloblastoma|Malignant_tumor_of_prostate|Hereditary_breast_and_ovarian_cancer_syndrome|Malignant_tumor_of_breast|Wilms_tumor_1|Fanconi_anemia,_complementation_group_D1|Breast-ovarian_cancer,_familial_2|Glioma_susceptibility_3|Pancreatic_cancer_2|Hereditary_cancer-predisposing_syndrome|Familial_cancer_of_breast|not_specified|not_provided	criteria_provided,_conflicting_interpretations	clinvar: Conflicting_interpretations_of_pathogenicity	6.458e-05	0	0	0	0	0	0.0001	0	.	.	T	T	.	.	T	N	T	T	T	D	0.678	0.304
13	32340456	32340456	A	G	rs80358849	BRCA2	exonic	nonsynonymous SNV	BRCA2:NM_000059:exon11:c.G6101A:p.R2034H	.	Likely benign	InterVar: Likely benign PVS1=0 PS=[0, 0, 0, 0, 0] PM=[1, 1, 0, 0, 0, 0, 0] PP=[0, 0, 0, 0, 0, 0] BA1=0 BS=[0, 0, 0, 0, 0] BP=[1, 0, 0, 1, 0, 0, 0, 0]	Conflicting_interpretations_of_pathogenicity	66680	MONDO:MONDO:0003582,MeSH:D061325,MedGen:C0677776,OMIM:PS604370,Orphanet:ORPHA145|MONDO:MONDO:0011584,MedGen:C1838457,OMIM:605724,Orphanet:ORPHA319462|MONDO:MONDO:0012933,MedGen:C2675520,OMIM:612555|MONDO:MONDO:0015356,MedGen:C0027672,Orphanet:ORPHA140162,SNOMED_CT:699346009|MedGen:CN169374	Hereditary_breast_and_ovarian_cancer_syndrome|Fanconi_anemia,_complementation_group_D1|Breast-ovarian_cancer,_familial_2|Hereditary_cancer-predisposing_syndrome|not_specified	criteria_provided,_conflicting_interpretations	clinvar: Conflicting_interpretations_of_pathogenicity	.	.	.	.	.	.	.	.	.	.	T	T	.	.	T	N	T	T	T	T	0.249	0.019
13	32346872	32346872	G	A	.	BRCA2	exonic	nonsynonymous SNV	BRCA2:NM_000059:exon13:c.A6983G:p.E2328G	.	Uncertain significance	InterVar: Uncertain significance PVS1=0 PS=[0, 0, 0, 0, 0] PM=[1, 1, 0, 0, 0, 0, 0] PP=[0, 0, 0, 0, 0, 0] BA1=0 BS=[0, 0, 0, 0, 0] BP=[1, 0, 0, 0, 0, 0, 0, 0]	Uncertain_significance	575585	MONDO:MONDO:0015356,MedGen:C0027672,Orphanet:ORPHA140162,SNOMED_CT:699346009	Hereditary_cancer-predisposing_syndrome	criteria_provided,_single_submitter	clinvar: Uncertain_significance	.	.	.	.	.	.	.	.	.	.	D	D	.	.	T	N	T	T	T	D	0.807	0.770
13	32363319	32363319	G	A	rs80359055	BRCA2	exonic	nonsynonymous SNV	BRCA2:NM_000059:exon18:c.A8117G:p.N2706S	.	Likely benign	InterVar: Likely benign PVS1=0 PS=[0, 0, 0, 0, 0] PM=[1, 1, 0, 0, 0, 0, 0] PP=[0, 0, 0, 0, 0, 0] BA1=0 BS=[0, 0, 0, 0, 0] BP=[1, 0, 0, 1, 0, 0, 0, 0]	Conflicting_interpretations_of_pathogenicity	46695	MONDO:MONDO:0003582,MeSH:D061325,MedGen:C0677776,OMIM:PS604370,Orphanet:ORPHA145|MONDO:MONDO:0012933,MedGen:C2675520,OMIM:612555|MONDO:MONDO:0015356,MedGen:C0027672,Orphanet:ORPHA140162,SNOMED_CT:699346009|MedGen:CN169374|MedGen:CN517202	Hereditary_breast_and_ovarian_cancer_syndrome|Breast-ovarian_cancer,_familial_2|Hereditary_cancer-predisposing_syndrome|not_specified|not_provided	criteria_provided,_conflicting_interpretations	clinvar: Conflicting_interpretations_of_pathogenicity	3.228e-05	0	0	0	0	0	0	0.0010	.	0.000798722	T	T	.	.	T	N	T	T	T	D	0.417	0.058
13	32363294	32363294	A	G	rs80359052	BRCA2	exonic	nonsynonymous SNV	BRCA2:NM_000059:exon18:c.G8092A:p.A2698T	.	Uncertain significance	InterVar: Uncertain significance PVS1=0 PS=[0, 0, 0, 0, 0] PM=[1, 1, 0, 0, 0, 0, 0] PP=[0, 0, 0, 0, 0, 0] BA1=0 BS=[0, 0, 0, 0, 0] BP=[1, 0, 0, 0, 0, 0, 0, 0]	Conflicting_interpretations_of_pathogenicity	46694	MONDO:MONDO:0003582,MeSH:D061325,MedGen:C0677776,OMIM:PS604370,Orphanet:ORPHA145|MONDO:MONDO:0007254,MedGen:C0006142,SNOMED_CT:254837009|MONDO:MONDO:0012933,MedGen:C2675520,OMIM:612555|MONDO:MONDO:0015356,MedGen:C0027672,Orphanet:ORPHA140162,SNOMED_CT:699346009|MedGen:CN169374|MedGen:CN517202	Hereditary_breast_and_ovarian_cancer_syndrome|Malignant_tumor_of_breast|Breast-ovarian_cancer,_familial_2|Hereditary_cancer-predisposing_syndrome|not_specified|not_provided	criteria_provided,_conflicting_interpretations	clinvar: Conflicting_interpretations_of_pathogenicity	3.229e-05	0.0001	0	0	0	0	0	0	.	.	T	T	.	.	T	N	T	T	T	D	0.574	0.078
13	32344591	32344591	G	A	rs397507378	BRCA2	exonic	nonsynonymous SNV	BRCA2:NM_000059:exon12:c.A6875G:p.E2292G	.	Uncertain significance	InterVar: Uncertain significance PVS1=0 PS=[0, 0, 0, 0, 0] PM=[1, 1, 0, 0, 0, 0, 0] PP=[0, 0, 1, 0, 0, 0] BA1=0 BS=[0, 0, 0, 0, 0] BP=[1, 0, 0, 0, 0, 0, 0, 0]	Uncertain_significance	46627	MONDO:MONDO:0003582,MeSH:D061325,MedGen:C0677776,OMIM:PS604370,Orphanet:ORPHA145|MONDO:MONDO:0007254,MedGen:C0006142,SNOMED_CT:254837009|MONDO:MONDO:0012933,MedGen:C2675520,OMIM:612555|MONDO:MONDO:0015356,MedGen:C0027672,Orphanet:ORPHA140162,SNOMED_CT:699346009|MedGen:CN169374|MedGen:CN517202	Hereditary_breast_and_ovarian_cancer_syndrome|Malignant_tumor_of_breast|Breast-ovarian_cancer,_familial_2|Hereditary_cancer-predisposing_syndrome|not_specified|not_provided	criteria_provided,_multiple_submitters,_no_conflicts	clinvar: Uncertain_significance	9.694e-05	0	0	0	0	0.0003	0.0001	0	.	.	D	D	.	.	D	N	D	D	D	D	0.908	0.860
13	32337792	32337792	G	A	rs80358588	BRCA2	exonic	nonsynonymous SNV	BRCA2:NM_000059:exon11:c.A3437G:p.E1146G	.	Likely benign	InterVar: Likely benign PVS1=0 PS=[0, 0, 0, 0, 0] PM=[1, 1, 0, 0, 0, 0, 0] PP=[0, 0, 0, 0, 0, 0] BA1=0 BS=[0, 0, 0, 0, 0] BP=[1, 0, 0, 1, 0, 0, 0, 0]	Uncertain_significance	46396	MONDO:MONDO:0003582,MeSH:D061325,MedGen:C0677776,OMIM:PS604370,Orphanet:ORPHA145|MONDO:MONDO:0012933,MedGen:C2675520,OMIM:612555|MONDO:MONDO:0015356,MedGen:C0027672,Orphanet:ORPHA140162,SNOMED_CT:699346009|MedGen:CN169374	Hereditary_breast_and_ovarian_cancer_syndrome|Breast-ovarian_cancer,_familial_2|Hereditary_cancer-predisposing_syndrome|not_specified	criteria_provided,_multiple_submitters,_no_conflicts	clinvar: Uncertain_significance	.	.	.	.	.	.	.	.	.	.	T	T	.	.	T	N	T	T	T	D	0.223	0.091
13	32380086	32380086	T	A	.	BRCA2	exonic	nonsynonymous SNV	BRCA2:NM_000059:exon24:c.A9197T:p.Q3066L	.	Uncertain significance	InterVar: Uncertain significance PVS1=0 PS=[0, 0, 0, 0, 0] PM=[1, 1, 0, 0, 0, 0, 0] PP=[0, 0, 0, 0, 0, 0] BA1=0 BS=[0, 0, 0, 0, 0] BP=[1, 0, 0, 0, 0, 0, 0, 0]	.	.	.	.	.	clinvar: UNK	.	.	.	.	.	.	.	.	.	.	D	T	.	.	D	N	T	D	D	D	0.848	0.622
13	32363292	32363292	A	G	rs80359051	BRCA2	exonic	nonsynonymous SNV	BRCA2:NM_000059:exon18:c.G8090A:p.S2697N	.	Likely benign	InterVar: Likely benign PVS1=0 PS=[0, 0, 0, 0, 0] PM=[1, 1, 0, 0, 0, 0, 0] PP=[0, 0, 0, 0, 0, 0] BA1=0 BS=[0, 0, 0, 0, 0] BP=[1, 0, 0, 1, 0, 0, 0, 0]	Conflicting_interpretations_of_pathogenicity	67171	MONDO:MONDO:0003582,MeSH:D061325,MedGen:C0677776,OMIM:PS604370,Orphanet:ORPHA145|MONDO:MONDO:0012933,MedGen:C2675520,OMIM:612555|MONDO:MONDO:0015356,MedGen:C0027672,Orphanet:ORPHA140162,SNOMED_CT:699346009|MedGen:CN169374|MedGen:CN517202	Hereditary_breast_and_ovarian_cancer_syndrome|Breast-ovarian_cancer,_familial_2|Hereditary_cancer-predisposing_syndrome|not_specified|not_provided	criteria_provided,_conflicting_interpretations	clinvar: Conflicting_interpretations_of_pathogenicity	6.457e-05	0	0	0	0.0006	0	0	0.0010	7.7e-05	.	T	T	.	.	T	N	T	T	T	D	0.574	0.133
13	32340341	32340341	T	G	rs80358833	BRCA2	exonic	nonsynonymous SNV	BRCA2:NM_000059:exon11:c.G5986T:p.A1996S	.	Uncertain significance	InterVar: Uncertain significance PVS1=0 PS=[0, 0, 0, 0, 0] PM=[1, 1, 0, 0, 0, 0, 0] PP=[0, 0, 1, 0, 0, 0] BA1=0 BS=[0, 0, 0, 0, 0] BP=[1, 0, 0, 0, 0, 0, 0, 0]	Uncertain_significance	46568	Human_Phenotype_Ontology:HP:0002885,MONDO:MONDO:0007959,MeSH:D008527,MedGen:C0025149,OMIM:155255,Orphanet:ORPHA616|Human_Phenotype_Ontology:HP:0012125,MONDO:MONDO:0008315,MedGen:C0376358,OMIM:176807,SNOMED_CT:399068003|MONDO:MONDO:0003582,MeSH:D061325,MedGen:C0677776,OMIM:PS604370,Orphanet:ORPHA145|MONDO:MONDO:0008679,MedGen:CN033288,OMIM:194070|MONDO:MONDO:0011584,MedGen:C1838457,OMIM:605724,Orp…	Medulloblastoma|Malignant_tumor_of_prostate|Hereditary_breast_and_ovarian_cancer_syndrome|Wilms_tumor_1|Fanconi_anemia,_complementation_group_D1|Breast-ovarian_cancer,_familial_2|Glioma_susceptibility_3|Pancreatic_cancer_2|Hereditary_cancer-predisposing_syndrome|Familial_cancer_of_breast|not_provided	criteria_provided,_multiple_submitters,_no_conflicts	clinvar: Uncertain_significance	.	.	.	.	.	.	.	.	.	.	D	D	.	.	T	D	D	D	D	D	0.895	0.525
13	32340794	32340794	T	C	rs587781476	BRCA2	exonic	nonsynonymous SNV	BRCA2:NM_000059:exon11:c.C6439T:p.H2147Y	.	Uncertain significance	InterVar: Uncertain significance PVS1=0 PS=[0, 0, 0, 0, 0] PM=[1, 1, 0, 0, 0, 0, 0] PP=[0, 0, 0, 0, 0, 0] BA1=0 BS=[0, 0, 0, 0, 0] BP=[1, 0, 0, 0, 0, 0, 0, 0]	Uncertain_significance	150789	MONDO:MONDO:0003582,MeSH:D061325,MedGen:C0677776,OMIM:PS604370,Orphanet:ORPHA145|MONDO:MONDO:0015356,MedGen:C0027672,Orphanet:ORPHA140162,SNOMED_CT:699346009|MedGen:CN517202	Hereditary_breast_and_ovarian_cancer_syndrome|Hereditary_cancer-predisposing_syndrome|not_provided	criteria_provided,_multiple_submitters,_no_conflicts	clinvar: Uncertain_significance	.	.	.	.	.	.	.	.	.	.	D	T	.	.	T	N	T	T	T	D	0.793	0.121
13	32398537	32398537	A	G	rs28897761	BRCA2	exonic	nonsynonymous SNV	BRCA2:NM_000059:exon27:c.G10024A:p.E3342K	.	Uncertain significance	InterVar: Uncertain significance PVS1=0 PS=[0, 0, 0, 0, 0] PM=[1, 1, 0, 0, 0, 0, 0] PP=[0, 0, 0, 0, 0, 0] BA1=0 BS=[0, 0, 0, 0, 0] BP=[1, 0, 0, 0, 0, 0, 0, 0]	Conflicting_interpretations_of_pathogenicity	46274	MONDO:MONDO:0003582,MeSH:D061325,MedGen:C0677776,OMIM:PS604370,Orphanet:ORPHA145|MONDO:MONDO:0012933,MedGen:C2675520,OMIM:612555|MONDO:MONDO:0015356,MedGen:C0027672,Orphanet:ORPHA140162,SNOMED_CT:699346009|MedGen:CN169374	Hereditary_breast_and_ovarian_cancer_syndrome|Breast-ovarian_cancer,_familial_2|Hereditary_cancer-predisposing_syndrome|not_specified	criteria_provided,_conflicting_interpretations	clinvar: Conflicting_interpretations_of_pathogenicity	.	.	.	.	.	.	.	.	.	.	D	D	.	.	T	N	T	T	T	D	0.562	0.867
13	32339137	32339137	T	G	.	BRCA2	exonic	nonsynonymous SNV	BRCA2:NM_000059:exon11:c.G4782T:p.M1594I	.	Likely benign	InterVar: Likely benign PVS1=0 PS=[0, 0, 0, 0, 0] PM=[1, 1, 0, 0, 0, 0, 0] PP=[0, 0, 0, 0, 0, 0] BA1=0 BS=[0, 0, 0, 0, 0] BP=[1, 0, 0, 1, 0, 0, 0, 0]	Uncertain_significance	234816	MONDO:MONDO:0015356,MedGen:C0027672,Orphanet:ORPHA140162,SNOMED_CT:699346009	Hereditary_cancer-predisposing_syndrome	criteria_provided,_single_submitter	clinvar: Uncertain_significance	.	.	.	.	.	.	.	.	.	.	T	T	.	.	T	N	T	T	T	D	0.402	0.108
13	32341176	32341176	T	G	rs55712212	BRCA2	exonic	nonsynonymous SNV	BRCA2:NM_000059:exon11:c.G6821T:p.G2274V	.	Likely benign	InterVar: Likely benign PVS1=0 PS=[0, 0, 0, 0, 0] PM=[1, 0, 0, 0, 0, 0, 0] PP=[0, 0, 0, 0, 0, 0] BA1=0 BS=[1, 0, 0, 0, 0] BP=[1, 0, 0, 0, 0, 0, 0, 0]	Conflicting_interpretations_of_pathogenicity	66867	MONDO:MONDO:0003582,MeSH:D061325,MedGen:C0677776,OMIM:PS604370,Orphanet:ORPHA145|MONDO:MONDO:0007254,MedGen:C0006142,SNOMED_CT:254837009|MONDO:MONDO:0011584,MedGen:C1838457,OMIM:605724,Orphanet:ORPHA319462|MONDO:MONDO:0012933,MedGen:C2675520,OMIM:612555|MONDO:MONDO:0015356,MedGen:C0027672,Orphanet:ORPHA140162,SNOMED_CT:699346009|MedGen:CN169374|MedGen:CN221562|MedGen:CN235283|MedGen:CN517202	Hereditary_breast_and_ovarian_cancer_syndrome|Malignant_tumor_of_breast|Fanconi_anemia,_complementation_group_D1|Breast-ovarian_cancer,_familial_2|Hereditary_cancer-predisposing_syndrome|not_specified|Breast_and/or_ovarian_cancer|none_provided|not_provided	criteria_provided,_conflicting_interpretations	clinvar: Conflicting_interpretations_of_pathogenicity	0.0024	0	0	0	0	0.0140	0.0014	0.0041	.	0.000199681	T	T	.	.	T	N	T	T	T	.	0.774	0.377
13	32340822	32340822	T	C	rs765575482	BRCA2	exonic	nonsynonymous SNV	BRCA2:NM_000059:exon11:c.C6467T:p.S2156F	.	Likely benign	InterVar: Likely benign PVS1=0 PS=[0, 0, 0, 0, 0] PM=[1, 1, 0, 0, 0, 0, 0] PP=[0, 0, 0, 0, 0, 0] BA1=0 BS=[0, 0, 0, 0, 0] BP=[1, 0, 0, 1, 0, 0, 0, 0]	Uncertain_significance	183918	MONDO:MONDO:0003582,MeSH:D061325,MedGen:C0677776,OMIM:PS604370,Orphanet:ORPHA145|MONDO:MONDO:0012933,MedGen:C2675520,OMIM:612555|MONDO:MONDO:0015356,MedGen:C0027672,Orphanet:ORPHA140162,SNOMED_CT:699346009|MedGen:CN169374	Hereditary_breast_and_ovarian_cancer_syndrome|Breast-ovarian_cancer,_familial_2|Hereditary_cancer-predisposing_syndrome|not_specified	criteria_provided,_multiple_submitters,_no_conflicts	clinvar: Uncertain_significance	.	.	.	.	.	.	.	.	.	.	D	D	.	.	T	N	T	T	T	D	0.748	0.295
13	32326258	32326258	C	G	.	BRCA2	exonic	nonsynonymous SNV	BRCA2:NM_000059:exon6:c.G492C:p.L164F	.	Likely benign	InterVar: Likely benign PVS1=0 PS=[0, 0, 0, 0, 0] PM=[1, 1, 0, 0, 0, 0, 0] PP=[0, 0, 0, 0, 0, 0] BA1=0 BS=[0, 0, 0, 0, 0] BP=[1, 0, 0, 1, 0, 0, 0, 0]	.	.	.	.	.	clinvar: UNK	.	.	.	.	.	.	.	.	.	.	D	D	.	.	T	N	T	T	T	D	0.404	0.449
13	32339786	32339786	C	G	.	BRCA2	exonic	nonsynonymous SNV	BRCA2:NM_000059:exon11:c.G5431C:p.E1811Q	.	Likely benign	InterVar: Likely benign PVS1=0 PS=[0, 0, 0, 0, 0] PM=[1, 1, 0, 0, 0, 0, 0] PP=[0, 0, 0, 0, 0, 0] BA1=0 BS=[0, 0, 0, 0, 0] BP=[1, 0, 0, 1, 0, 0, 0, 0]	.	.	.	.	.	clinvar: UNK	.	.	.	.	.	.	.	.	.	.	T	T	.	.	T	N	T	T	T	T	0.136	0.033
13	32341162	32341162	G	T	.	BRCA2	exonic	nonsynonymous SNV	BRCA2:NM_000059:exon11:c.T6807G:p.I2269M	.	Likely benign	InterVar: Likely benign PVS1=0 PS=[0, 0, 0, 0, 0] PM=[1, 1, 0, 0, 0, 0, 0] PP=[0, 0, 0, 0, 0, 0] BA1=0 BS=[0, 0, 0, 0, 0] BP=[1, 0, 0, 1, 0, 0, 0, 0]	.	.	.	.	.	clinvar: UNK	.	.	.	.	.	.	.	.	.	.	T	T	.	.	T	N	T	T	T	D	0.607	0.205
13	32338344	32338344	G	A	.	BRCA2	exonic	nonsynonymous SNV	BRCA2:NM_000059:exon11:c.A3989G:p.N1330S	.	Uncertain significance	InterVar: Uncertain significance PVS1=0 PS=[0, 0, 0, 0, 0] PM=[1, 1, 0, 0, 0, 0, 0] PP=[0, 0, 0, 0, 0, 0] BA1=0 BS=[0, 0, 0, 0, 0] BP=[1, 0, 0, 0, 0, 0, 0, 0]	Conflicting_interpretations_of_pathogenicity	375576	MONDO:MONDO:0003582,MeSH:D061325,MedGen:C0677776,OMIM:PS604370,Orphanet:ORPHA145|MONDO:MONDO:0015356,MedGen:C0027672,Orphanet:ORPHA140162,SNOMED_CT:699346009|MedGen:CN169374	Hereditary_breast_and_ovarian_cancer_syndrome|Hereditary_cancer-predisposing_syndrome|not_specified	criteria_provided,_conflicting_interpretations	clinvar: Conflicting_interpretations_of_pathogenicity	.	.	.	.	.	.	.	.	.	.	T	T	.	.	T	D	T	T	T	D	0.301	0.101
13	32337389	32337389	A	G	.	BRCA2	exonic	nonsynonymous SNV	BRCA2:NM_000059:exon11:c.G3034A:p.A1012T	.	Uncertain significance	InterVar: Uncertain significance PVS1=0 PS=[0, 0, 0, 0, 0] PM=[1, 1, 0, 0, 0, 0, 0] PP=[0, 0, 1, 0, 0, 0] BA1=0 BS=[0, 0, 0, 0, 0] BP=[1, 0, 0, 0, 0, 0, 0, 0]	.	.	.	.	.	clinvar: UNK	.	.	.	.	.	.	.	.	.	.	D	D	.	.	D	D	D	D	D	D	0.911	0.743
13	32339685	32339685	C	A	.	BRCA2	exonic	nonsynonymous SNV	BRCA2:NM_000059:exon11:c.A5330C:p.K1777T	.	Likely benign	InterVar: Likely benign PVS1=0 PS=[0, 0, 0, 0, 0] PM=[1, 1, 0, 0, 0, 0, 0] PP=[0, 0, 0, 0, 0, 0] BA1=0 BS=[0, 0, 0, 0, 0] BP=[1, 0, 0, 1, 0, 0, 0, 0]	.	.	.	.	.	clinvar: UNK	.	.	.	.	.	.	.	.	.	.	D	D	.	.	T	D	T	T	T	D	0.308	0.319
13	32337219	32337219	G	A	.	BRCA2	exonic	nonsynonymous SNV	BRCA2:NM_000059:exon11:c.A2864G:p.N955S	.	Likely benign	InterVar: Likely benign PVS1=0 PS=[0, 0, 0, 0, 0] PM=[1, 1, 0, 0, 0, 0, 0] PP=[0, 0, 0, 0, 0, 0] BA1=0 BS=[0, 0, 0, 0, 0] BP=[1, 0, 0, 1, 0, 0, 0, 0]	Uncertain_significance	399348	MONDO:MONDO:0003582,MeSH:D061325,MedGen:C0677776,OMIM:PS604370,Orphanet:ORPHA145	Hereditary_breast_and_ovarian_cancer_syndrome	criteria_provided,_single_submitter	clinvar: Uncertain_significance	.	.	.	.	.	.	.	.	.	.	T	T	.	.	T	D	T	T	T	T	0.143	0.085
13	32336418	32336418	G	A	rs28897713	BRCA2	exonic	nonsynonymous SNV	BRCA2:NM_000059:exon11:c.A2063G:p.Y688C	.	Likely benign	InterVar: Likely benign PVS1=0 PS=[0, 0, 0, 0, 0] PM=[1, 1, 0, 0, 0, 0, 0] PP=[0, 0, 0, 0, 0, 0] BA1=0 BS=[0, 0, 0, 0, 0] BP=[1, 0, 0, 1, 0, 0, 0, 0]	Uncertain_significance	514029	Human_Phenotype_Ontology:HP:0002861,Human_Phenotype_Ontology:HP:0002887,Human_Phenotype_Ontology:HP:0006777,Human_Phenotype_Ontology:HP:0007474,MONDO:MONDO:0005105,MeSH:D008545,MedGen:C0025202,SNOMED_CT:2092003,SNOMED_CT:372244006|MONDO:MONDO:0003582,MeSH:D061325,MedGen:C0677776,OMIM:PS604370,Orphanet:ORPHA145|MONDO:MONDO:0015356,MedGen:C0027672,Orphanet:ORPHA140162,SNOMED_CT:699346009	Melanoma|Hereditary_breast_and_ovarian_cancer_syndrome|Hereditary_cancer-predisposing_syndrome	criteria_provided,_multiple_submitters,_no_conflicts	clinvar: Uncertain_significance	.	.	.	.	.	.	.	.	.	.	T	T	.	.	T	D	T	T	T	D	0.635	0.154
13	32379412	32379412	T	G	rs28897754	BRCA2	exonic	nonsynonymous SNV	BRCA2:NM_000059:exon22:c.G8850T:p.K2950N	.	Likely benign	InterVar: Likely benign PVS1=0 PS=[0, 0, 0, 0, 0] PM=[1, 1, 0, 0, 0, 0, 0] PP=[0, 0, 0, 0, 0, 0] BA1=0 BS=[0, 0, 0, 0, 0] BP=[1, 0, 0, 1, 0, 0, 0, 0]	Conflicting_interpretations_of_pathogenicity	67360	MONDO:MONDO:0003582,MeSH:D061325,MedGen:C0677776,OMIM:PS604370,Orphanet:ORPHA145|MONDO:MONDO:0011584,MedGen:C1838457,OMIM:605724,Orphanet:ORPHA319462|MONDO:MONDO:0012933,MedGen:C2675520,OMIM:612555|MONDO:MONDO:0015356,MedGen:C0027672,Orphanet:ORPHA140162,SNOMED_CT:699346009|MedGen:CN169374|MedGen:CN221562|MedGen:CN235283|MedGen:CN517202	Hereditary_breast_and_ovarian_cancer_syndrome|Fanconi_anemia,_complementation_group_D1|Breast-ovarian_cancer,_familial_2|Hereditary_cancer-predisposing_syndrome|not_specified|Breast_and/or_ovarian_cancer|none_provided|not_provided	criteria_provided,_conflicting_interpretations	clinvar: Conflicting_interpretations_of_pathogenicity	0.0003	0.0002	0.0012	0	0	0	0.0005	0	0.0005	0.00119808	D	D	.	.	T	N	T	T	T	D	0.726	0.472
13	32363382	32363382	T	C	.	BRCA2	exonic	nonsynonymous SNV	BRCA2:NM_000059:exon18:c.C8180T:p.A2727V	.	Uncertain significance	InterVar: Uncertain significance PVS1=0 PS=[0, 0, 0, 0, 0] PM=[1, 1, 0, 0, 0, 0, 0] PP=[0, 0, 0, 0, 0, 0] BA1=0 BS=[0, 0, 0, 0, 0] BP=[1, 0, 0, 0, 0, 0, 0, 0]	Uncertain_significance	995566	MONDO:MONDO:0003582,MeSH:D061325,MedGen:C0677776,OMIM:PS604370,Orphanet:ORPHA145	Hereditary_breast_and_ovarian_cancer_syndrome	criteria_provided,_single_submitter	clinvar: Uncertain_significance	.	.	.	.	.	.	.	.	.	.	D	D	.	.	T	N	T	D	D	D	0.776	0.623
13	32336760	32336760	G	A	.	BRCA2	exonic	nonsynonymous SNV	BRCA2:NM_000059:exon11:c.A2405G:p.N802S	.	Likely benign	InterVar: Likely benign PVS1=0 PS=[0, 0, 0, 0, 0] PM=[1, 1, 0, 0, 0, 0, 0] PP=[0, 0, 0, 0, 0, 0] BA1=0 BS=[0, 0, 0, 0, 0] BP=[1, 0, 0, 1, 0, 0, 0, 0]	Uncertain_significance	231864	Human_Phenotype_Ontology:HP:0002885,MONDO:MONDO:0007959,MeSH:D008527,MedGen:C0025149,OMIM:155255,Orphanet:ORPHA616|Human_Phenotype_Ontology:HP:0012125,MONDO:MONDO:0008315,MedGen:C0376358,OMIM:176807,SNOMED_CT:399068003|MONDO:MONDO:0003582,MeSH:D061325,MedGen:C0677776,OMIM:PS604370,Orphanet:ORPHA145|MONDO:MONDO:0008679,MedGen:CN033288,OMIM:194070|MONDO:MONDO:0011584,MedGen:C1838457,OMIM:605724,Orp…	Medulloblastoma|Malignant_tumor_of_prostate|Hereditary_breast_and_ovarian_cancer_syndrome|Wilms_tumor_1|Fanconi_anemia,_complementation_group_D1|Breast-ovarian_cancer,_familial_2|Glioma_susceptibility_3|Pancreatic_cancer_2|Hereditary_cancer-predisposing_syndrome|Familial_cancer_of_breast|not_provided	criteria_provided,_multiple_submitters,_no_conflicts	clinvar: Uncertain_significance	.	.	.	.	.	.	.	.	.	.	T	T	.	.	T	N	T	T	T	D	0.271	0.071
13	32398583	32398583	G	C	rs80358388	BRCA2	exonic	nonsynonymous SNV	BRCA2:NM_000059:exon27:c.C10070G:p.T3357R	.	Uncertain significance	InterVar: Uncertain significance PVS1=0 PS=[0, 0, 0, 0, 0] PM=[1, 1, 0, 0, 0, 0, 0] PP=[0, 0, 0, 0, 0, 0] BA1=0 BS=[0, 0, 0, 0, 0] BP=[1, 0, 0, 0, 0, 0, 0, 0]	Conflicting_interpretations_of_pathogenicity	618204	MONDO:MONDO:0003582,MeSH:D061325,MedGen:C0677776,OMIM:PS604370,Orphanet:ORPHA145|MONDO:MONDO:0015356,MedGen:C0027672,Orphanet:ORPHA140162,SNOMED_CT:699346009	Hereditary_breast_and_ovarian_cancer_syndrome|Hereditary_cancer-predisposing_syndrome	criteria_provided,_conflicting_interpretations	clinvar: Conflicting_interpretations_of_pathogenicity	.	.	.	.	.	.	.	.	.	.	D	T	.	.	T	N	T	T	T	D	0.119	0.148
13	32319188	32319188	G	A	rs80358463	BRCA2	exonic	nonsynonymous SNV	BRCA2:NM_000059:exon3:c.A179G:p.N60S	.	Uncertain significance	InterVar: Uncertain significance PVS1=0 PS=[0, 0, 0, 0, 0] PM=[1, 1, 0, 0, 0, 0, 0] PP=[0, 0, 0, 0, 0, 0] BA1=0 BS=[0, 0, 0, 0, 0] BP=[1, 0, 0, 0, 0, 0, 0, 0]	Conflicting_interpretations_of_pathogenicity	46314	MONDO:MONDO:0003582,MeSH:D061325,MedGen:C0677776,OMIM:PS604370,Orphanet:ORPHA145|MONDO:MONDO:0011584,MedGen:C1838457,OMIM:605724,Orphanet:ORPHA319462|MONDO:MONDO:0012933,MedGen:C2675520,OMIM:612555|MONDO:MONDO:0015356,MedGen:C0027672,Orphanet:ORPHA140162,SNOMED_CT:699346009|MedGen:CN169374|MedGen:CN235283|MedGen:CN517202	Hereditary_breast_and_ovarian_cancer_syndrome|Fanconi_anemia,_complementation_group_D1|Breast-ovarian_cancer,_familial_2|Hereditary_cancer-predisposing_syndrome|not_specified|none_provided|not_provided	criteria_provided,_conflicting_interpretations	clinvar: Conflicting_interpretations_of_pathogenicity	3.228e-05	0	0	0	0	0	6.663e-05	0	.	.	D	T	.	.	T	N	T	T	T	D	0.320	0.102
13	32326139	32326139	C	G	rs377639990	BRCA2	exonic	nonsynonymous SNV	BRCA2:NM_000059:exon5:c.G464C:p.R155T	.	Uncertain significance	InterVar: Uncertain significance PVS1=0 PS=[0, 0, 0, 0, 0] PM=[1, 1, 0, 0, 0, 0, 0] PP=[0, 0, 0, 0, 0, 0] BA1=0 BS=[0, 0, 0, 0, 0] BP=[1, 0, 0, 0, 0, 0, 0, 0]	Uncertain_significance	46472	MONDO:MONDO:0003582,MeSH:D061325,MedGen:C0677776,OMIM:PS604370,Orphanet:ORPHA145|MONDO:MONDO:0012933,MedGen:C2675520,OMIM:612555|MONDO:MONDO:0015356,MedGen:C0027672,Orphanet:ORPHA140162,SNOMED_CT:699346009|MedGen:CN169374|MedGen:CN517202	Hereditary_breast_and_ovarian_cancer_syndrome|Breast-ovarian_cancer,_familial_2|Hereditary_cancer-predisposing_syndrome|not_specified|not_provided	criteria_provided,_multiple_submitters,_no_conflicts	clinvar: Uncertain_significance	.	.	.	.	.	.	.	.	7.7e-05	.	D	T	.	.	T	N	T	T	T	D	0.430	0.617
13	32337114	32337114	T	C	.	BRCA2	exonic	nonsynonymous SNV	BRCA2:NM_000059:exon11:c.C2759T:p.P920L	.	Uncertain significance	InterVar: Uncertain significance PVS1=0 PS=[0, 0, 0, 0, 0] PM=[1, 1, 0, 0, 0, 0, 0] PP=[0, 0, 0, 0, 0, 0] BA1=0 BS=[0, 0, 0, 0, 0] BP=[1, 0, 0, 0, 0, 0, 0, 0]	Uncertain_significance	463007	MONDO:MONDO:0003582,MeSH:D061325,MedGen:C0677776,OMIM:PS604370,Orphanet:ORPHA145|MONDO:MONDO:0015356,MedGen:C0027672,Orphanet:ORPHA140162,SNOMED_CT:699346009	Hereditary_breast_and_ovarian_cancer_syndrome|Hereditary_cancer-predisposing_syndrome	criteria_provided,_multiple_submitters,_no_conflicts	clinvar: Uncertain_significance	.	.	.	.	.	.	.	.	.	.	D	D	.	.	T	D	T	T	T	D	0.542	0.185
13	32363490	32363490	G	A	.	BRCA2	exonic	nonsynonymous SNV	BRCA2:NM_000059:exon18:c.A8288G:p.D2763G	.	Uncertain significance	InterVar: Uncertain significance PVS1=0 PS=[0, 0, 0, 0, 0] PM=[1, 1, 0, 0, 0, 0, 0] PP=[0, 0, 0, 0, 0, 0] BA1=0 BS=[0, 0, 0, 0, 0] BP=[1, 0, 0, 0, 0, 0, 0, 0]	Uncertain_significance	1010840	MONDO:MONDO:0003582,MeSH:D061325,MedGen:C0677776,OMIM:PS604370,Orphanet:ORPHA145	Hereditary_breast_and_ovarian_cancer_syndrome	criteria_provided,_single_submitter	clinvar: Uncertain_significance	.	.	.	.	.	.	.	.	.	.	D	D	.	.	T	N	T	D	T	D	0.859	0.731
13	32398447	32398447	G	A	rs80359254	BRCA2	exonic	nonsynonymous SNV	BRCA2:NM_000059:exon27:c.A9934G:p.I3312V	.	Likely benign	InterVar: Likely benign PVS1=0 PS=[0, 0, 0, 0, 0] PM=[1, 1, 0, 0, 0, 0, 0] PP=[0, 0, 0, 0, 0, 0] BA1=0 BS=[0, 0, 0, 0, 0] BP=[1, 0, 0, 1, 0, 0, 0, 0]	Conflicting_interpretations_of_pathogenicity	46821	MONDO:MONDO:0003582,MeSH:D061325,MedGen:C0677776,OMIM:PS604370,Orphanet:ORPHA145|MONDO:MONDO:0012933,MedGen:C2675520,OMIM:612555|MONDO:MONDO:0015356,MedGen:C0027672,Orphanet:ORPHA140162,SNOMED_CT:699346009|MedGen:CN169374|MedGen:CN517202	Hereditary_breast_and_ovarian_cancer_syndrome|Breast-ovarian_cancer,_familial_2|Hereditary_cancer-predisposing_syndrome|not_specified|not_provided	criteria_provided,_conflicting_interpretations	clinvar: Conflicting_interpretations_of_pathogenicity	.	.	.	.	.	.	.	.	.	.	T	T	.	.	T	N	T	T	T	D	0.029	0.089
13	32355223	32355223	G	T	.	BRCA2	exonic	nonsynonymous SNV	BRCA2:NM_000059:exon14:c.T7370G:p.F2457C	.	Likely benign	InterVar: Likely benign PVS1=0 PS=[0, 0, 0, 0, 0] PM=[1, 1, 0, 0, 0, 0, 0] PP=[0, 0, 0, 0, 0, 0] BA1=0 BS=[0, 0, 0, 0, 0] BP=[1, 0, 0, 1, 0, 0, 0, 0]	Uncertain_significance	231896	MONDO:MONDO:0003582,MeSH:D061325,MedGen:C0677776,OMIM:PS604370,Orphanet:ORPHA145|MedGen:CN517202	Hereditary_breast_and_ovarian_cancer_syndrome|not_provided	criteria_provided,_multiple_submitters,_no_conflicts	clinvar: Uncertain_significance	3.229e-05	0	0	0	0	0	6.661e-05	0	.	.	D	T	.	.	T	N	T	T	T	D	0.368	0.219
13	32329468	32329469	-	TG	rs768580992	BRCA2	exonic	frameshift deletion	BRCA2:NM_000059:exon8:c.657_658del:p.V220Ifs*4	.	Pathogenic	InterVar: Pathogenic PVS1=1 PS=[0, 0, 0, 0, 0] PM=[0, 1, 0, 0, 0, 0, 0] PP=[0, 0, 0, 0, 1, 0] BA1=0 BS=[0, 0, 0, 0, 0] BP=[0, 0, 0, 0, 0, 0, 0, 0]	Pathogenic	24381	Human_Phenotype_Ontology:HP:0002885,MONDO:MONDO:0007959,MeSH:D008527,MedGen:C0025149,OMIM:155255,Orphanet:ORPHA616|MONDO:MONDO:0003582,MeSH:D061325,MedGen:C0677776,OMIM:PS604370,Orphanet:ORPHA145|MONDO:MONDO:0007254,MedGen:C0006142,SNOMED_CT:254837009|MONDO:MONDO:0008679,MedGen:CN033288,OMIM:194070|MONDO:MONDO:0011450,MedGen:C2676676,OMIM:604370|MONDO:MONDO:0011584,MedGen:C1838457,OMIM:605724,Orp…	Medulloblastoma|Hereditary_breast_and_ovarian_cancer_syndrome|Malignant_tumor_of_breast|Wilms_tumor_1|Breast-ovarian_cancer,_familial_1|Fanconi_anemia,_complementation_group_D1|Breast-ovarian_cancer,_familial_2|Glioma_susceptibility_3|Hereditary_cancer-predisposing_syndrome|Familial_cancer_of_breast|not_specified|Breast_and/or_ovarian_cancer|not_provided	reviewed_by_expert_panel	clinvar: Pathogenic	6.463e-05	0.0002	0	0	0	0	0	0	.	.	.	.	.	.	.	.	.	.	.	.	.	.
13	32355138	32355138	A	G	.	BRCA2	exonic	nonsynonymous SNV	BRCA2:NM_000059:exon14:c.G7285A:p.E2429K	.	Uncertain significance	InterVar: Uncertain significance PVS1=0 PS=[0, 0, 0, 0, 0] PM=[1, 1, 0, 0, 0, 0, 0] PP=[0, 0, 0, 0, 0, 0] BA1=0 BS=[0, 0, 0, 0, 0] BP=[1, 0, 0, 0, 0, 0, 0, 0]	.	.	.	.	.	clinvar: UNK	.	.	.	.	.	.	.	.	.	.	T	T	.	.	D	N	T	T	T	D	0.804	0.447
13	32333291	32333291	G	A	.	BRCA2	exonic	nonsynonymous SNV	BRCA2:NM_000059:exon10:c.A1813G:p.I605V	.	Likely benign	InterVar: Likely benign PVS1=0 PS=[0, 0, 0, 0, 0] PM=[1, 1, 0, 0, 0, 0, 0] PP=[0, 0, 0, 0, 0, 0] BA1=0 BS=[0, 0, 0, 0, 0] BP=[1, 0, 0, 1, 0, 0, 0, 0]	.	.	.	.	.	clinvar: UNK	.	.	.	.	.	.	.	.	.	.	T	T	.	.	T	N	T	T	T	D	0.500	0.037
13	32337617	32337617	T	C	rs80358572	BRCA2	exonic	nonsynonymous SNV	BRCA2:NM_000059:exon11:c.C3262T:p.P1088S	.	Uncertain significance	InterVar: Uncertain significance PVS1=0 PS=[0, 0, 0, 0, 0] PM=[1, 1, 0, 0, 0, 0, 0] PP=[0, 0, 0, 0, 0, 0] BA1=0 BS=[0, 0, 0, 0, 0] BP=[1, 0, 0, 0, 0, 0, 0, 0]	Conflicting_interpretations_of_pathogenicity	46385	MONDO:MONDO:0003582,MeSH:D061325,MedGen:C0677776,OMIM:PS604370,Orphanet:ORPHA145|MONDO:MONDO:0012933,MedGen:C2675520,OMIM:612555|MONDO:MONDO:0015356,MedGen:C0027672,Orphanet:ORPHA140162,SNOMED_CT:699346009|MedGen:CN169374|MedGen:CN517202	Hereditary_breast_and_ovarian_cancer_syndrome|Breast-ovarian_cancer,_familial_2|Hereditary_cancer-predisposing_syndrome|not_specified|not_provided	criteria_provided,_conflicting_interpretations	clinvar: Conflicting_interpretations_of_pathogenicity	3.233e-05	0	0	0	0	0	6.674e-05	0	.	.	T	T	.	.	T	D	T	T	T	D	0.432	0.064
13	32338721	32338721	T	G	.	BRCA2	exonic	stopgain	BRCA2:NM_000059:exon11:c.G4366T:p.E1456X	.	Pathogenic	InterVar: Pathogenic PVS1=1 PS=[0, 0, 0, 0, 0] PM=[0, 1, 0, 0, 0, 0, 0] PP=[0, 0, 1, 0, 1, 0] BA1=0 BS=[0, 0, 0, 0, 0] BP=[0, 0, 0, 0, 0, 0, 0, 0]	Pathogenic	261237	MONDO:MONDO:0003582,MeSH:D061325,MedGen:C0677776,OMIM:PS604370,Orphanet:ORPHA145|MONDO:MONDO:0012933,MedGen:C2675520,OMIM:612555|MONDO:MONDO:0015356,MedGen:C0027672,Orphanet:ORPHA140162,SNOMED_CT:699346009|MedGen:CN517202	Hereditary_breast_and_ovarian_cancer_syndrome|Breast-ovarian_cancer,_familial_2|Hereditary_cancer-predisposing_syndrome|not_provided	reviewed_by_expert_panel	clinvar: Pathogenic	.	.	.	.	.	.	.	.	.	.	.	.	.	.	.	.	.	.	.	.	.	0.974
13	32340215	32340215	G	A	.	BRCA2	exonic	nonsynonymous SNV	BRCA2:NM_000059:exon11:c.A5860G:p.T1954A	.	Uncertain significance	InterVar: Uncertain significance PVS1=0 PS=[0, 0, 0, 0, 0] PM=[1, 1, 0, 0, 0, 0, 0] PP=[0, 0, 0, 0, 0, 0] BA1=0 BS=[0, 0, 0, 0, 0] BP=[1, 0, 0, 0, 0, 0, 0, 0]	Uncertain_significance	615057	MONDO:MONDO:0003582,MeSH:D061325,MedGen:C0677776,OMIM:PS604370,Orphanet:ORPHA145|MONDO:MONDO:0015356,MedGen:C0027672,Orphanet:ORPHA140162,SNOMED_CT:699346009|MedGen:CN221562	Hereditary_breast_and_ovarian_cancer_syndrome|Hereditary_cancer-predisposing_syndrome|Breast_and/or_ovarian_cancer	criteria_provided,_multiple_submitters,_no_conflicts	clinvar: Uncertain_significance	.	.	.	.	.	.	.	.	.	.	T	T	.	.	T	D	T	T	T	D	0.406	0.219
13	32340237	32340237	A	G	rs80358820	BRCA2	exonic	nonsynonymous SNV	BRCA2:NM_000059:exon11:c.G5882A:p.S1961N	.	Likely benign	InterVar: Likely benign PVS1=0 PS=[0, 0, 0, 0, 0] PM=[1, 1, 0, 0, 0, 0, 0] PP=[0, 0, 0, 0, 0, 0] BA1=0 BS=[0, 0, 0, 0, 0] BP=[1, 0, 0, 1, 0, 0, 0, 0]	Conflicting_interpretations_of_pathogenicity	46560	MONDO:MONDO:0003582,MeSH:D061325,MedGen:C0677776,OMIM:PS604370,Orphanet:ORPHA145|MONDO:MONDO:0012933,MedGen:C2675520,OMIM:612555|MONDO:MONDO:0015356,MedGen:C0027672,Orphanet:ORPHA140162,SNOMED_CT:699346009|MedGen:CN169374	Hereditary_breast_and_ovarian_cancer_syndrome|Breast-ovarian_cancer,_familial_2|Hereditary_cancer-predisposing_syndrome|not_specified	criteria_provided,_conflicting_interpretations	clinvar: Conflicting_interpretations_of_pathogenicity	.	.	.	.	.	.	.	.	.	.	T	T	.	.	T	N	T	T	T	D	0.140	0.015
13	32336294	32336294	C	T	.	BRCA2	exonic	nonsynonymous SNV	BRCA2:NM_000059:exon11:c.T1939C:p.C647R	.	Likely benign	InterVar: Likely benign PVS1=0 PS=[0, 0, 0, 0, 0] PM=[1, 1, 0, 0, 0, 0, 0] PP=[0, 0, 0, 0, 0, 0] BA1=0 BS=[0, 0, 0, 0, 0] BP=[1, 0, 0, 1, 0, 0, 0, 0]	Uncertain_significance	487651	MONDO:MONDO:0003582,MeSH:D061325,MedGen:C0677776,OMIM:PS604370,Orphanet:ORPHA145|MedGen:CN517202	Hereditary_breast_and_ovarian_cancer_syndrome|not_provided	criteria_provided,_multiple_submitters,_no_conflicts	clinvar: Uncertain_significance	.	.	.	.	.	.	.	.	.	.	D	T	.	.	T	D	T	T	T	D	0.347	0.199
13	32376718	32376718	G	A	.	BRCA2	exonic	nonsynonymous SNV	BRCA2:NM_000059:exon21:c.A8681G:p.Q2894R	.	Uncertain significance	InterVar: Uncertain significance PVS1=0 PS=[0, 0, 0, 0, 0] PM=[1, 1, 0, 0, 0, 0, 0] PP=[0, 0, 0, 0, 0, 0] BA1=0 BS=[0, 0, 0, 0, 0] BP=[1, 0, 0, 0, 0, 0, 0, 0]	Uncertain_significance	463196	MONDO:MONDO:0003582,MeSH:D061325,MedGen:C0677776,OMIM:PS604370,Orphanet:ORPHA145	Hereditary_breast_and_ovarian_cancer_syndrome	criteria_provided,_single_submitter	clinvar: Uncertain_significance	.	.	.	.	.	.	.	.	.	.	D	D	.	.	T	N	T	T	T	D	0.581	0.567
13	32340527	32340527	A	T	rs80358857	BRCA2	exonic	nonsynonymous SNV	BRCA2:NM_000059:exon11:c.T6172A:p.F2058I	.	Uncertain significance	InterVar: Uncertain significance PVS1=0 PS=[0, 0, 0, 0, 0] PM=[1, 1, 0, 0, 0, 0, 0] PP=[0, 0, 1, 0, 0, 0] BA1=0 BS=[0, 0, 0, 0, 0] BP=[1, 0, 0, 0, 0, 0, 0, 0]	Conflicting_interpretations_of_pathogenicity	66692	MONDO:MONDO:0003582,MeSH:D061325,MedGen:C0677776,OMIM:PS604370,Orphanet:ORPHA145|MONDO:MONDO:0012933,MedGen:C2675520,OMIM:612555|MONDO:MONDO:0015356,MedGen:C0027672,Orphanet:ORPHA140162,SNOMED_CT:699346009|MedGen:CN517202	Hereditary_breast_and_ovarian_cancer_syndrome|Breast-ovarian_cancer,_familial_2|Hereditary_cancer-predisposing_syndrome|not_provided	criteria_provided,_conflicting_interpretations	clinvar: Conflicting_interpretations_of_pathogenicity	.	.	.	.	.	.	.	.	.	.	D	T	.	.	D	D	D	D	D	D	0.950	0.794
13	32337113	32337113	A	C	rs397507293	BRCA2	exonic	nonsynonymous SNV	BRCA2:NM_000059:exon11:c.C2758A:p.P920T	.	Likely benign	InterVar: Likely benign PVS1=0 PS=[0, 0, 0, 0, 0] PM=[1, 1, 0, 0, 0, 0, 0] PP=[0, 0, 0, 0, 0, 0] BA1=0 BS=[0, 0, 0, 0, 0] BP=[1, 0, 0, 1, 0, 0, 0, 0]	Uncertain_significance	46356	MONDO:MONDO:0003582,MeSH:D061325,MedGen:C0677776,OMIM:PS604370,Orphanet:ORPHA145|MONDO:MONDO:0012933,MedGen:C2675520,OMIM:612555|MONDO:MONDO:0015356,MedGen:C0027672,Orphanet:ORPHA140162,SNOMED_CT:699346009|MedGen:CN517202	Hereditary_breast_and_ovarian_cancer_syndrome|Breast-ovarian_cancer,_familial_2|Hereditary_cancer-predisposing_syndrome|not_provided	criteria_provided,_multiple_submitters,_no_conflicts	clinvar: Uncertain_significance	.	.	.	.	.	.	.	.	.	.	D	T	.	.	T	D	T	T	T	D	0.271	0.033
13	32337027	32337027	G	T	.	BRCA2	exonic	nonsynonymous SNV	BRCA2:NM_000059:exon11:c.T2672G:p.V891G	.	Likely benign	InterVar: Likely benign PVS1=0 PS=[0, 0, 0, 0, 0] PM=[1, 1, 0, 0, 0, 0, 0] PP=[0, 0, 0, 0, 0, 0] BA1=0 BS=[0, 0, 0, 0, 0] BP=[1, 0, 0, 1, 0, 0, 0, 0]	.	.	.	.	.	clinvar: UNK	.	.	.	.	.	.	.	.	.	.	D	D	.	.	T	D	T	T	T	D	0.598	0.297
13	32397004	32397004	G	A	.	BRCA2	exonic	nonsynonymous SNV	BRCA2:NM_000059:exon26:c.A9608G:p.Y3203C	.	Likely benign	InterVar: Likely benign PVS1=0 PS=[0, 0, 0, 0, 0] PM=[1, 1, 0, 0, 0, 0, 0] PP=[0, 0, 0, 0, 0, 0] BA1=0 BS=[0, 0, 0, 0, 0] BP=[1, 0, 0, 1, 0, 0, 0, 0]	.	.	.	.	.	clinvar: UNK	.	.	.	.	.	.	.	.	.	.	D	T	.	.	T	N	T	T	T	D	0.663	0.225
13	32357749	32357749	T	C	rs80358989	BRCA2	exonic	nonsynonymous SNV	BRCA2:NM_000059:exon16:c.C7625T:p.T2542M	.	Likely benign	InterVar: Likely benign PVS1=0 PS=[0, 0, 0, 0, 0] PM=[1, 1, 0, 0, 0, 0, 0] PP=[0, 0, 0, 0, 0, 0] BA1=0 BS=[0, 0, 0, 0, 0] BP=[1, 0, 0, 1, 0, 0, 0, 0]	Conflicting_interpretations_of_pathogenicity	102757	Human_Phenotype_Ontology:HP:0002575,MONDO:MONDO:0008586,MedGen:C0040588,OMIM:189960,Orphanet:ORPHA1199|Human_Phenotype_Ontology:HP:0002885,MONDO:MONDO:0007959,MeSH:D008527,MedGen:C0025149,OMIM:155255,Orphanet:ORPHA616|Human_Phenotype_Ontology:HP:0012125,MONDO:MONDO:0008315,MedGen:C0376358,OMIM:176807,SNOMED_CT:399068003|MONDO:MONDO:0003582,MeSH:D061325,MedGen:C0677776,OMIM:PS604370,Orphanet:ORPHA…	Tracheoesophageal_fistula|Medulloblastoma|Malignant_tumor_of_prostate|Hereditary_breast_and_ovarian_cancer_syndrome|Wilms_tumor_1|Fanconi_anemia,_complementation_group_D1|Breast-ovarian_cancer,_familial_2|Glioma_susceptibility_3|Pancreatic_cancer_2|Hereditary_cancer-predisposing_syndrome|Familial_cancer_of_breast|not_provided	criteria_provided,_conflicting_interpretations	clinvar: Conflicting_interpretations_of_pathogenicity	.	.	.	.	.	.	.	.	.	.	T	T	.	.	D	N	T	T	T	D	0.455	0.126
13	32319125	32319125	T	C	rs398122724	BRCA2	exonic	nonsynonymous SNV	BRCA2:NM_000059:exon3:c.C116T:p.A39V	.	Uncertain significance	InterVar: Uncertain significance PVS1=0 PS=[0, 0, 0, 0, 0] PM=[1, 1, 0, 0, 0, 0, 0] PP=[0, 0, 0, 0, 0, 0] BA1=0 BS=[0, 0, 0, 0, 0] BP=[1, 0, 0, 0, 0, 0, 0, 0]	Uncertain_significance	97225	MONDO:MONDO:0003582,MeSH:D061325,MedGen:C0677776,OMIM:PS604370,Orphanet:ORPHA145|MONDO:MONDO:0012933,MedGen:C2675520,OMIM:612555|MONDO:MONDO:0015356,MedGen:C0027672,Orphanet:ORPHA140162,SNOMED_CT:699346009|MedGen:CN235283|MedGen:CN517202	Hereditary_breast_and_ovarian_cancer_syndrome|Breast-ovarian_cancer,_familial_2|Hereditary_cancer-predisposing_syndrome|none_provided|not_provided	criteria_provided,_multiple_submitters,_no_conflicts	clinvar: Uncertain_significance	.	.	.	.	.	.	.	.	.	.	D	D	.	.	T	N	T	T	T	D	0.552	0.556
13	32336552	32336552	A	G	.	BRCA2	exonic	nonsynonymous SNV	BRCA2:NM_000059:exon11:c.G2197A:p.V733I	.	Likely benign	InterVar: Likely benign PVS1=0 PS=[0, 0, 0, 0, 0] PM=[1, 1, 0, 0, 0, 0, 0] PP=[0, 0, 0, 0, 0, 0] BA1=0 BS=[0, 0, 0, 0, 0] BP=[1, 0, 0, 1, 0, 0, 0, 0]	Uncertain_significance	234690	MONDO:MONDO:0003582,MeSH:D061325,MedGen:C0677776,OMIM:PS604370,Orphanet:ORPHA145|MONDO:MONDO:0015356,MedGen:C0027672,Orphanet:ORPHA140162,SNOMED_CT:699346009	Hereditary_breast_and_ovarian_cancer_syndrome|Hereditary_cancer-predisposing_syndrome	criteria_provided,_multiple_submitters,_no_conflicts	clinvar: Uncertain_significance	.	.	.	.	.	.	.	.	.	.	T	T	.	.	T	N	T	T	T	D	0.377	0.045
13	32337452	32337452	T	G	.	BRCA2	exonic	nonsynonymous SNV	BRCA2:NM_000059:exon11:c.G3097T:p.D1033Y	.	Uncertain significance	InterVar: Uncertain significance PVS1=0 PS=[0, 0, 0, 0, 0] PM=[1, 1, 0, 0, 0, 0, 0] PP=[0, 0, 1, 0, 0, 0] BA1=0 BS=[0, 0, 0, 0, 0] BP=[1, 0, 0, 0, 0, 0, 0, 0]	.	.	.	.	.	clinvar: UNK	.	.	.	.	.	.	.	.	.	.	D	D	.	.	T	D	D	D	D	D	0.853	0.727
13	32370968	32370968	G	A	.	BRCA2	exonic	nonsynonymous SNV	BRCA2:NM_000059:exon20:c.A8500G:p.T2834A	.	Uncertain significance	InterVar: Uncertain significance PVS1=0 PS=[0, 0, 0, 0, 0] PM=[1, 1, 0, 0, 0, 0, 0] PP=[0, 0, 0, 0, 0, 0] BA1=0 BS=[0, 0, 0, 0, 0] BP=[1, 0, 0, 0, 0, 0, 0, 0]	Uncertain_significance	226185	Human_Phenotype_Ontology:HP:0010623,Human_Phenotype_Ontology:HP:0100013,MONDO:MONDO:0021100,MeSH:D001943,MedGen:C1458155,SNOMED_CT:126926005|MONDO:MONDO:0015356,MedGen:C0027672,Orphanet:ORPHA140162,SNOMED_CT:699346009	Breast_neoplasm|Hereditary_cancer-predisposing_syndrome	criteria_provided,_multiple_submitters,_no_conflicts	clinvar: Uncertain_significance	.	.	.	.	.	.	.	.	.	.	D	D	.	.	T	N	T	T	D	D	0.623	0.774
13	32336675	32336675	G	A	rs55968715	BRCA2	exonic	nonsynonymous SNV	BRCA2:NM_000059:exon11:c.A2320G:p.T774A	.	Likely benign	InterVar: Likely benign PVS1=0 PS=[0, 0, 0, 0, 0] PM=[1, 1, 0, 0, 0, 0, 0] PP=[0, 0, 0, 0, 0, 0] BA1=0 BS=[0, 0, 0, 0, 0] BP=[1, 0, 0, 1, 0, 0, 0, 0]	Conflicting_interpretations_of_pathogenicity	46337	MONDO:MONDO:0003582,MeSH:D061325,MedGen:C0677776,OMIM:PS604370,Orphanet:ORPHA145|MONDO:MONDO:0012933,MedGen:C2675520,OMIM:612555|MONDO:MONDO:0015356,MedGen:C0027672,Orphanet:ORPHA140162,SNOMED_CT:699346009|MedGen:CN169374	Hereditary_breast_and_ovarian_cancer_syndrome|Breast-ovarian_cancer,_familial_2|Hereditary_cancer-predisposing_syndrome|not_specified	criteria_provided,_conflicting_interpretations	clinvar: Conflicting_interpretations_of_pathogenicity	.	.	.	.	.	.	.	.	7.7e-05	.	T	T	.	.	T	N	T	T	T	T	0.417	0.014
13	32336765	32336765	A	G	.	BRCA2	exonic	nonsynonymous SNV	BRCA2:NM_000059:exon11:c.G2410A:p.E804K	.	Uncertain significance	InterVar: Uncertain significance PVS1=0 PS=[0, 0, 0, 0, 0] PM=[1, 1, 0, 0, 0, 0, 0] PP=[0, 0, 0, 0, 0, 0] BA1=0 BS=[0, 0, 0, 0, 0] BP=[1, 0, 0, 0, 0, 0, 0, 0]	.	.	.	.	.	clinvar: UNK	.	.	.	.	.	.	.	.	.	.	T	T	.	.	T	N	T	T	T	D	0.538	0.083
13	32394728	32394728	G	A	rs730881571	BRCA2	exonic	nonsynonymous SNV	BRCA2:NM_000059:exon25:c.A9296G:p.N3099S	.	Uncertain significance	InterVar: Uncertain significance PVS1=0 PS=[0, 0, 0, 0, 0] PM=[1, 1, 0, 0, 0, 0, 0] PP=[0, 0, 1, 0, 0, 0] BA1=0 BS=[0, 0, 0, 0, 0] BP=[1, 0, 0, 0, 0, 0, 0, 0]	Uncertain_significance	180686	MONDO:MONDO:0003582,MeSH:D061325,MedGen:C0677776,OMIM:PS604370,Orphanet:ORPHA145|MedGen:CN517202	Hereditary_breast_and_ovarian_cancer_syndrome|not_provided	criteria_provided,_multiple_submitters,_no_conflicts	clinvar: Uncertain_significance	.	.	.	.	.	.	.	.	.	.	D	D	.	.	D	N	D	D	D	D	0.792	0.511
13	32371035	32371035	C	A	rs11571747	BRCA2	exonic	nonsynonymous SNV	BRCA2:NM_000059:exon20:c.A8567C:p.E2856A	.	Uncertain significance	InterVar: Uncertain significance PVS1=0 PS=[0, 0, 0, 0, 0] PM=[1, 1, 0, 0, 0, 0, 0] PP=[0, 0, 0, 0, 0, 0] BA1=0 BS=[0, 0, 0, 0, 0] BP=[1, 0, 0, 0, 0, 0, 0, 0]	Conflicting_interpretations_of_pathogenicity	46724	MONDO:MONDO:0003582,MeSH:D061325,MedGen:C0677776,OMIM:PS604370,Orphanet:ORPHA145|MONDO:MONDO:0011584,MedGen:C1838457,OMIM:605724,Orphanet:ORPHA319462|MONDO:MONDO:0012933,MedGen:C2675520,OMIM:612555|MONDO:MONDO:0015356,MedGen:C0027672,Orphanet:ORPHA140162,SNOMED_CT:699346009|MedGen:CN169374|MedGen:CN221562|MedGen:CN235283|MedGen:CN517202	Hereditary_breast_and_ovarian_cancer_syndrome|Fanconi_anemia,_complementation_group_D1|Breast-ovarian_cancer,_familial_2|Hereditary_cancer-predisposing_syndrome|not_specified|Breast_and/or_ovarian_cancer|none_provided|not_provided	criteria_provided,_conflicting_interpretations	clinvar: Conflicting_interpretations_of_pathogenicity	0.0016	0.0005	0	0	0	0.0009	0.0027	0	0.0015	0.000199681	T	T	.	.	T	N	T	T	T	D	0.523	0.515
13	32339226	32339226	A	C	.	BRCA2	exonic	nonsynonymous SNV	BRCA2:NM_000059:exon11:c.C4871A:p.T1624N	.	Likely benign	InterVar: Likely benign PVS1=0 PS=[0, 0, 0, 0, 0] PM=[1, 1, 0, 0, 0, 0, 0] PP=[0, 0, 0, 0, 0, 0] BA1=0 BS=[0, 0, 0, 0, 0] BP=[1, 0, 0, 1, 0, 0, 0, 0]	.	.	.	.	.	clinvar: UNK	.	.	.	.	.	.	.	.	.	.	D	T	.	.	T	D	T	T	T	D	0.211	0.146
13	32379506	32379506	C	A	rs80359145	BRCA2	exonic	nonsynonymous SNV	BRCA2:NM_000059:exon22:c.A8944C:p.K2982Q	.	Uncertain significance	InterVar: Uncertain significance PVS1=0 PS=[0, 0, 0, 0, 0] PM=[1, 1, 0, 0, 0, 0, 0] PP=[0, 0, 0, 0, 0, 0] BA1=0 BS=[0, 0, 0, 0, 0] BP=[1, 0, 0, 0, 0, 0, 0, 0]	Uncertain_significance	67373	MONDO:MONDO:0003582,MeSH:D061325,MedGen:C0677776,OMIM:PS604370,Orphanet:ORPHA145|MONDO:MONDO:0012933,MedGen:C2675520,OMIM:612555|MONDO:MONDO:0015356,MedGen:C0027672,Orphanet:ORPHA140162,SNOMED_CT:699346009|MedGen:CN517202	Hereditary_breast_and_ovarian_cancer_syndrome|Breast-ovarian_cancer,_familial_2|Hereditary_cancer-predisposing_syndrome|not_provided	criteria_provided,_multiple_submitters,_no_conflicts	clinvar: Uncertain_significance	.	.	.	.	.	.	.	.	.	.	D	D	.	.	T	N	T	T	T	D	0.661	0.240
13	32340191	32340191	G	T	.	BRCA2	exonic	nonsynonymous SNV	BRCA2:NM_000059:exon11:c.T5836G:p.S1946A	.	Likely benign	InterVar: Likely benign PVS1=0 PS=[0, 0, 0, 0, 0] PM=[1, 1, 0, 0, 0, 0, 0] PP=[0, 0, 0, 0, 0, 0] BA1=0 BS=[0, 0, 0, 0, 0] BP=[1, 0, 0, 1, 0, 0, 0, 0]	Uncertain_significance	840772	MONDO:MONDO:0003582,MeSH:D061325,MedGen:C0677776,OMIM:PS604370,Orphanet:ORPHA145	Hereditary_breast_and_ovarian_cancer_syndrome	criteria_provided,_single_submitter	clinvar: Uncertain_significance	.	.	.	.	.	.	.	.	.	.	T	T	.	.	T	N	T	T	T	T	0.238	0.017
14	65076642	65076642	T	C	.	MAX	exonic	nonsynonymous SNV	MAX:NM_145112:exon4:c.G290A:p.R97K,MAX:NM_002382:exon5:c.G317A:p.R106K,MAX:NM_001320415:exon6:c.G128A:p.R43K	.	Uncertain significance	InterVar: Uncertain significance PVS1=0 PS=[0, 0, 0, 0, 0] PM=[1, 1, 0, 0, 0, 0, 0] PP=[0, 0, 0, 0, 0, 0] BA1=0 BS=[0, 0, 0, 0, 0] BP=[1, 0, 0, 0, 0, 0, 0, 0]	.	.	.	.	.	clinvar: UNK	.	.	.	.	.	.	.	.	.	.	T	T	B	B	D	N	T	D	T	T	0.651	0.271
14	65006243	65006243	C	A	rs143291877	MAX	exonic	stopgain	MAX:NM_001271069:exon3:c.T186G:p.Y62X,MAX:NM_197957:exon4:c.T213G:p.Y71X	.	Likely pathogenic	InterVar: Likely pathogenic PVS1=1 PS=[0, 0, 0, 0, 0] PM=[0, 1, 0, 0, 0, 0, 0] PP=[0, 0, 0, 0, 0, 0] BA1=0 BS=[0, 0, 0, 0, 0] BP=[0, 0, 0, 0, 0, 0, 0, 0]	.	.	.	.	.	clinvar: UNK	.	.	.	.	.	.	.	.	7.7e-05	.	.	.	.	.	.	.	.	.	.	.	.	0.771
14	65084266	65084266	T	C	rs148339628	MAX	exonic	nonsynonymous SNV	MAX:NM_001271068:exon3:c.G178A:p.V60I,MAX:NM_145114:exon4:c.G205A:p.V69I	.	Likely benign	InterVar: Likely benign PVS1=0 PS=[0, 0, 0, 0, 0] PM=[0, 1, 0, 0, 0, 0, 0] PP=[0, 0, 0, 0, 0, 0] BA1=0 BS=[0, 0, 0, 0, 0] BP=[1, 0, 0, 1, 0, 0, 0, 0]	Conflicting_interpretations_of_pathogenicity	791417	Human_Phenotype_Ontology:HP:0002666,MONDO:MONDO:0008233,MedGen:C0031511,OMIM:171300|MedGen:CN517202	Pheochromocytoma|not_provided	criteria_provided,_conflicting_interpretations	clinvar: Conflicting_interpretations_of_pathogenicity	0.0011	0.0003	0.0048	0	0	0.0014	0.0015	0.0010	0.0007	.	T	D	.	.	D	N	T	D	T	D	0.351	0.013
11	64804663	64804663	C	T	.	MEN1	exonic	nonsynonymous SNV	MEN1:NM_000244:exon10:c.A1519G:p.K507E,MEN1:NM_001370259:exon10:c.A1504G:p.K502E,MEN1:NM_001370260:exon10:c.A1504G:p.K502E,MEN1:NM_001370261:exon10:c.A1504G:p.K502E,MEN1:NM_001370262:exon10:c.A1399G:p.K467E,MEN1:NM_001370263:exon10:c.A1399G:p.K467E,MEN1:NM_130799:exon10:c.A1504G:p.K502E,MEN1:NM_130800:exon10:c.A1519G:p.K507E,MEN1:NM_130801:exon10:c.A1519G:p.K507E,MEN1:NM_130802:exon10:c.A1519G:p.…	.	Uncertain significance	InterVar: Uncertain significance PVS1=0 PS=[0, 0, 0, 0, 0] PM=[1, 1, 0, 0, 0, 0, 0] PP=[0, 0, 1, 0, 0, 0] BA1=0 BS=[0, 0, 0, 0, 0] BP=[0, 0, 0, 0, 0, 0, 0, 0]	.	.	.	.	.	clinvar: UNK	.	.	.	.	.	.	.	.	.	.	T	T	B	B	D	N	D	D	T	D	0.775	0.358
11	64805153	64805153	T	C	rs757179911	MEN1	exonic	nonsynonymous SNV	MEN1:NM_000244:exon9:c.G1246A:p.A416T,MEN1:NM_001370259:exon9:c.G1231A:p.A411T,MEN1:NM_001370260:exon9:c.G1231A:p.A411T,MEN1:NM_001370261:exon9:c.G1231A:p.A411T,MEN1:NM_001370262:exon9:c.G1126A:p.A376T,MEN1:NM_001370263:exon9:c.G1126A:p.A376T,MEN1:NM_130799:exon9:c.G1231A:p.A411T,MEN1:NM_130800:exon9:c.G1246A:p.A416T,MEN1:NM_130801:exon9:c.G1246A:p.A416T,MEN1:NM_130802:exon9:c.G1246A:p.A416T,MEN1…	.	Uncertain significance	InterVar: Uncertain significance PVS1=0 PS=[0, 0, 0, 0, 0] PM=[1, 1, 0, 0, 0, 0, 0] PP=[0, 0, 1, 0, 0, 0] BA1=0 BS=[0, 0, 0, 0, 0] BP=[0, 0, 0, 0, 0, 0, 0, 0]	Uncertain_significance	461282	MONDO:MONDO:0007540,MeSH:D018761,MedGen:C0025267,OMIM:131100,Orphanet:ORPHA652,SNOMED_CT:30664006	Multiple_endocrine_neoplasia,_type_1	criteria_provided,_single_submitter	clinvar: Uncertain_significance	.	.	.	.	.	.	.	.	.	.	D	D	D	D	D	D	D	D	D	D	0.962	0.776
11	64806256	64806256	A	G	rs377715802	MEN1	exonic	nonsynonymous SNV	MEN1:NM_000244:exon7:c.C1040T:p.A347V,MEN1:NM_001370251:exon7:c.C1025T:p.A342V,MEN1:NM_001370259:exon7:c.C1025T:p.A342V,MEN1:NM_001370260:exon7:c.C1025T:p.A342V,MEN1:NM_001370261:exon7:c.C1025T:p.A342V,MEN1:NM_001370262:exon7:c.C920T:p.A307V,MEN1:NM_001370263:exon7:c.C920T:p.A307V,MEN1:NM_130799:exon7:c.C1025T:p.A342V,MEN1:NM_130800:exon7:c.C1040T:p.A347V,MEN1:NM_130801:exon7:c.C1040T:p.A347V,MEN…	.	Uncertain significance	InterVar: Uncertain significance PVS1=0 PS=[0, 0, 0, 0, 0] PM=[1, 1, 0, 0, 0, 0, 0] PP=[0, 0, 1, 0, 0, 0] BA1=0 BS=[0, 0, 0, 0, 0] BP=[0, 0, 0, 0, 0, 0, 0, 0]	Uncertain_significance	461286	MONDO:MONDO:0007540,MeSH:D018761,MedGen:C0025267,OMIM:131100,Orphanet:ORPHA652,SNOMED_CT:30664006	Multiple_endocrine_neoplasia,_type_1	criteria_provided,_single_submitter	clinvar: Uncertain_significance	.	.	.	.	.	.	.	.	7.7e-05	.	T	T	D	P	D	D	D	D	D	D	0.960	0.673
11	64805722	64805722	A	T	rs149383809	MEN1	exonic	nonsynonymous SNV	MEN1:NM_000244:exon8:c.A1113T:p.E371D,MEN1:NM_001370259:exon8:c.A1098T:p.E366D,MEN1:NM_001370260:exon8:c.A1098T:p.E366D,MEN1:NM_001370261:exon8:c.A1098T:p.E366D,MEN1:NM_001370262:exon8:c.A993T:p.E331D,MEN1:NM_001370263:exon8:c.A993T:p.E331D,MEN1:NM_130799:exon8:c.A1098T:p.E366D,MEN1:NM_130800:exon8:c.A1113T:p.E371D,MEN1:NM_130801:exon8:c.A1113T:p.E371D,MEN1:NM_130802:exon8:c.A1113T:p.E371D,MEN1:N…	.	Uncertain significance	InterVar: Uncertain significance PVS1=0 PS=[0, 0, 0, 0, 0] PM=[1, 1, 0, 0, 0, 0, 0] PP=[0, 0, 0, 0, 0, 0] BA1=0 BS=[0, 0, 0, 0, 0] BP=[0, 0, 0, 0, 0, 0, 0, 0]	Conflicting_interpretations_of_pathogenicity	181216	MONDO:MONDO:0007540,MeSH:D018761,MedGen:C0025267,OMIM:131100,Orphanet:ORPHA652,SNOMED_CT:30664006|MONDO:MONDO:0015356,MedGen:C0027672,Orphanet:ORPHA140162,SNOMED_CT:699346009	Multiple_endocrine_neoplasia,_type_1|Hereditary_cancer-predisposing_syndrome	criteria_provided,_conflicting_interpretations	clinvar: Conflicting_interpretations_of_pathogenicity	.	.	.	.	.	.	.	.	.	0.000399361	T	T	B	B	D	N	D	D	T	D	0.850	0.201
11	64808033	64808033	T	C	rs607969	MEN1	exonic	nonsynonymous SNV	MEN1:NM_000244:exon3:c.G527A:p.R176Q,MEN1:NM_001370251:exon3:c.G512A:p.R171Q,MEN1:NM_001370259:exon3:c.G512A:p.R171Q,MEN1:NM_001370260:exon3:c.G512A:p.R171Q,MEN1:NM_001370261:exon3:c.G512A:p.R171Q,MEN1:NM_001370262:exon3:c.G512A:p.R171Q,MEN1:NM_001370263:exon3:c.G512A:p.R171Q,MEN1:NM_130799:exon3:c.G512A:p.R171Q,MEN1:NM_130800:exon3:c.G527A:p.R176Q,MEN1:NM_130801:exon3:c.G527A:p.R176Q,MEN1:NM_130…	.	Uncertain significance	InterVar: Uncertain significance PVS1=0 PS=[0, 0, 0, 0, 0] PM=[1, 0, 0, 0, 0, 0, 0] PP=[0, 0, 1, 0, 0, 0] BA1=0 BS=[1, 0, 0, 0, 0] BP=[0, 0, 0, 0, 0, 0, 0, 0]	Conflicting_interpretations_of_pathogenicity	50293	Human_Phenotype_Ontology:HP:0000843,MONDO:MONDO:0001741,MedGen:C0020502,OMIM:PS145000|MONDO:MONDO:0007540,MeSH:D018761,MedGen:C0025267,OMIM:131100,Orphanet:ORPHA652,SNOMED_CT:30664006|MONDO:MONDO:0015356,MedGen:C0027672,Orphanet:ORPHA140162,SNOMED_CT:699346009|MONDO:MONDO:0017169,MedGen:C0027662,OMIM:PS131100,Orphanet:ORPHA276161,SNOMED_CT:46724008|MedGen:CN169374|MedGen:CN235283|MedGen:CN517202	Hyperparathyroidism|Multiple_endocrine_neoplasia,_type_1|Hereditary_cancer-predisposing_syndrome|Multiple_endocrine_neoplasia|not_specified|none_provided|not_provided	criteria_provided,_conflicting_interpretations	clinvar: Conflicting_interpretations_of_pathogenicity	0.0138	0.0036	0.0072	0.0132	0.0062	0.0049	0.0232	0.0112	0.0154	0.0061901	T	T	P	B	D	N	D	D	T	.	0.742	0.518
11	64804573	64804573	A	C	rs587780843	MEN1	exonic	nonsynonymous SNV	MEN1:NM_000244:exon10:c.G1609T:p.G537C,MEN1:NM_001370259:exon10:c.G1594T:p.G532C,MEN1:NM_001370260:exon10:c.G1594T:p.G532C,MEN1:NM_001370261:exon10:c.G1594T:p.G532C,MEN1:NM_001370262:exon10:c.G1489T:p.G497C,MEN1:NM_001370263:exon10:c.G1489T:p.G497C,MEN1:NM_130799:exon10:c.G1594T:p.G532C,MEN1:NM_130800:exon10:c.G1609T:p.G537C,MEN1:NM_130801:exon10:c.G1609T:p.G537C,MEN1:NM_130802:exon10:c.G1609T:p.…	.	Uncertain significance	InterVar: Uncertain significance PVS1=0 PS=[0, 0, 0, 0, 0] PM=[1, 1, 0, 0, 0, 0, 0] PP=[0, 0, 0, 0, 0, 0] BA1=0 BS=[0, 0, 0, 0, 0] BP=[0, 0, 0, 0, 0, 0, 0, 0]	Uncertain_significance	139879	MONDO:MONDO:0007540,MeSH:D018761,MedGen:C0025267,OMIM:131100,Orphanet:ORPHA652,SNOMED_CT:30664006|MONDO:MONDO:0015356,MedGen:C0027672,Orphanet:ORPHA140162,SNOMED_CT:699346009	Multiple_endocrine_neoplasia,_type_1|Hereditary_cancer-predisposing_syndrome	criteria_provided,_multiple_submitters,_no_conflicts	clinvar: Uncertain_significance	.	.	.	.	.	.	.	.	.	.	D	T	B	B	D	N	D	D	D	D	0.879	0.194
11	64809851	64809851	T	C	.	MEN1	exonic	nonsynonymous SNV	MEN1:NM_000244:exon2:c.G259A:p.A87T,MEN1:NM_001370251:exon2:c.G259A:p.A87T,MEN1:NM_001370259:exon2:c.G259A:p.A87T,MEN1:NM_001370260:exon2:c.G259A:p.A87T,MEN1:NM_001370261:exon2:c.G259A:p.A87T,MEN1:NM_001370262:exon2:c.G259A:p.A87T,MEN1:NM_001370263:exon2:c.G259A:p.A87T,MEN1:NM_130799:exon2:c.G259A:p.A87T,MEN1:NM_130800:exon2:c.G259A:p.A87T,MEN1:NM_130801:exon2:c.G259A:p.A87T,MEN1:NM_130802:exon2:…	.	Uncertain significance	InterVar: Uncertain significance PVS1=0 PS=[0, 0, 0, 0, 0] PM=[1, 1, 0, 0, 0, 0, 0] PP=[0, 0, 1, 0, 0, 0] BA1=0 BS=[0, 0, 0, 0, 0] BP=[0, 0, 0, 0, 0, 0, 0, 0]	.	.	.	.	.	clinvar: UNK	.	.	.	.	.	.	.	.	.	.	T	T	P	B	D	N	D	D	D	D	0.771	0.628
11	64806305	64806305	T	C	.	MEN1	exonic	nonsynonymous SNV	MEN1:NM_000244:exon7:c.G991A:p.G331S,MEN1:NM_001370251:exon7:c.G976A:p.G326S,MEN1:NM_001370259:exon7:c.G976A:p.G326S,MEN1:NM_001370260:exon7:c.G976A:p.G326S,MEN1:NM_001370261:exon7:c.G976A:p.G326S,MEN1:NM_001370262:exon7:c.G871A:p.G291S,MEN1:NM_001370263:exon7:c.G871A:p.G291S,MEN1:NM_130799:exon7:c.G976A:p.G326S,MEN1:NM_130800:exon7:c.G991A:p.G331S,MEN1:NM_130801:exon7:c.G991A:p.G331S,MEN1:NM_130…	.	Uncertain significance	InterVar: Uncertain significance PVS1=0 PS=[0, 0, 0, 0, 0] PM=[1, 1, 0, 0, 0, 0, 0] PP=[0, 0, 1, 0, 0, 0] BA1=0 BS=[0, 0, 0, 0, 0] BP=[0, 0, 0, 0, 0, 0, 0, 0]	.	.	.	.	.	clinvar: UNK	.	.	.	.	.	.	.	.	.	.	D	D	P	B	D	D	D	D	D	D	0.960	0.644
11	64810048	64810048	A	C	.	MEN1	exonic	nonsynonymous SNV	MEN1:NM_000244:exon2:c.G62T:p.R21L,MEN1:NM_001370251:exon2:c.G62T:p.R21L,MEN1:NM_001370259:exon2:c.G62T:p.R21L,MEN1:NM_001370260:exon2:c.G62T:p.R21L,MEN1:NM_001370261:exon2:c.G62T:p.R21L,MEN1:NM_001370262:exon2:c.G62T:p.R21L,MEN1:NM_001370263:exon2:c.G62T:p.R21L,MEN1:NM_130799:exon2:c.G62T:p.R21L,MEN1:NM_130800:exon2:c.G62T:p.R21L,MEN1:NM_130801:exon2:c.G62T:p.R21L,MEN1:NM_130802:exon2:c.G62T:p.R…	.	Uncertain significance	InterVar: Uncertain significance PVS1=0 PS=[0, 0, 0, 0, 0] PM=[1, 1, 0, 0, 0, 0, 0] PP=[0, 0, 1, 0, 0, 0] BA1=0 BS=[0, 0, 0, 0, 0] BP=[0, 0, 0, 0, 0, 0, 0, 0]	.	.	.	.	.	clinvar: UNK	.	.	.	.	.	.	.	.	.	.	T	T	B	B	D	D	D	D	D	D	0.866	0.665
11	64807200	64807200	C	T	rs773500082	MEN1	exonic	nonsynonymous SNV	MEN1:NM_000244:exon5:c.A818G:p.Y273C,MEN1:NM_001370251:exon5:c.A803G:p.Y268C,MEN1:NM_001370259:exon5:c.A803G:p.Y268C,MEN1:NM_001370260:exon5:c.A803G:p.Y268C,MEN1:NM_001370261:exon5:c.A803G:p.Y268C,MEN1:NM_001370262:exon5:c.A698G:p.Y233C,MEN1:NM_001370263:exon5:c.A698G:p.Y233C,MEN1:NM_130799:exon5:c.A803G:p.Y268C,MEN1:NM_130800:exon5:c.A818G:p.Y273C,MEN1:NM_130801:exon5:c.A818G:p.Y273C,MEN1:NM_130…	.	Uncertain significance	InterVar: Uncertain significance PVS1=0 PS=[0, 0, 0, 0, 0] PM=[1, 1, 0, 0, 0, 0, 0] PP=[0, 0, 1, 0, 0, 0] BA1=0 BS=[0, 0, 0, 0, 0] BP=[0, 0, 0, 0, 0, 0, 0, 0]	Uncertain_significance	212944	MONDO:MONDO:0007540,MeSH:D018761,MedGen:C0025267,OMIM:131100,Orphanet:ORPHA652,SNOMED_CT:30664006|MONDO:MONDO:0015356,MedGen:C0027672,Orphanet:ORPHA140162,SNOMED_CT:699346009	Multiple_endocrine_neoplasia,_type_1|Hereditary_cancer-predisposing_syndrome	criteria_provided,_multiple_submitters,_no_conflicts	clinvar: Uncertain_significance	6.464e-05	0	0	0	0	0.0006	0	0	.	.	D	D	D	P	D	D	D	D	D	D	0.967	0.886
11	64805966	64805966	C	T	.	MEN1	exonic	nonsynonymous SNV	MEN1:NM_001370251:exon8:c.A1097G:p.D366G	.	Uncertain significance	InterVar: Uncertain significance PVS1=0 PS=[0, 0, 0, 0, 0] PM=[0, 1, 0, 0, 0, 0, 0] PP=[0, 0, 0, 0, 0, 0] BA1=0 BS=[0, 0, 0, 0, 0] BP=[0, 0, 0, 0, 0, 0, 0, 0]	.	.	.	.	.	clinvar: UNK	.	.	.	.	.	.	.	.	.	.	.	.	.	.	.	.	.	.	.	.	.	.
11	64809827	64809827	T	C	.	MEN1	exonic	nonsynonymous SNV	MEN1:NM_000244:exon2:c.G283A:p.A95T,MEN1:NM_001370251:exon2:c.G283A:p.A95T,MEN1:NM_001370259:exon2:c.G283A:p.A95T,MEN1:NM_001370260:exon2:c.G283A:p.A95T,MEN1:NM_001370261:exon2:c.G283A:p.A95T,MEN1:NM_001370262:exon2:c.G283A:p.A95T,MEN1:NM_001370263:exon2:c.G283A:p.A95T,MEN1:NM_130799:exon2:c.G283A:p.A95T,MEN1:NM_130800:exon2:c.G283A:p.A95T,MEN1:NM_130801:exon2:c.G283A:p.A95T,MEN1:NM_130802:exon2:…	.	Uncertain significance	InterVar: Uncertain significance PVS1=0 PS=[0, 0, 0, 0, 0] PM=[1, 1, 0, 0, 0, 0, 0] PP=[0, 0, 1, 0, 0, 0] BA1=0 BS=[0, 0, 0, 0, 0] BP=[0, 0, 0, 0, 0, 0, 0, 0]	.	.	.	.	.	clinvar: UNK	.	.	.	.	.	.	.	.	.	.	T	T	B	B	D	N	D	D	D	D	0.877	0.487
11	64806340	64806340	T	C	rs771645621	MEN1	exonic	nonsynonymous SNV	MEN1:NM_000244:exon7:c.G956A:p.R319Q,MEN1:NM_001370251:exon7:c.G941A:p.R314Q,MEN1:NM_001370259:exon7:c.G941A:p.R314Q,MEN1:NM_001370260:exon7:c.G941A:p.R314Q,MEN1:NM_001370261:exon7:c.G941A:p.R314Q,MEN1:NM_001370262:exon7:c.G836A:p.R279Q,MEN1:NM_001370263:exon7:c.G836A:p.R279Q,MEN1:NM_130799:exon7:c.G941A:p.R314Q,MEN1:NM_130800:exon7:c.G956A:p.R319Q,MEN1:NM_130801:exon7:c.G956A:p.R319Q,MEN1:NM_130…	.	Uncertain significance	InterVar: Uncertain significance PVS1=0 PS=[0, 0, 0, 0, 0] PM=[1, 1, 0, 0, 0, 0, 0] PP=[0, 0, 0, 0, 0, 0] BA1=0 BS=[0, 0, 0, 0, 0] BP=[0, 0, 0, 0, 0, 0, 0, 0]	Uncertain_significance	476473	Human_Phenotype_Ontology:HP:0000843,MONDO:MONDO:0001741,MedGen:C0020502,OMIM:PS145000|MONDO:MONDO:0007540,MeSH:D018761,MedGen:C0025267,OMIM:131100,Orphanet:ORPHA652,SNOMED_CT:30664006|MONDO:MONDO:0015356,MedGen:C0027672,Orphanet:ORPHA140162,SNOMED_CT:699346009	Hyperparathyroidism|Multiple_endocrine_neoplasia,_type_1|Hereditary_cancer-predisposing_syndrome	criteria_provided,_multiple_submitters,_no_conflicts	clinvar: Uncertain_significance	3.235e-05	0	0	0	0	0	6.685e-05	0	.	.	T	T	B	B	D	N	D	D	T	D	0.693	0.333
11	64806277	64806277	T	C	rs764998893	MEN1	exonic	nonsynonymous SNV	MEN1:NM_000244:exon7:c.G1019A:p.R340Q,MEN1:NM_001370251:exon7:c.G1004A:p.R335Q,MEN1:NM_001370259:exon7:c.G1004A:p.R335Q,MEN1:NM_001370260:exon7:c.G1004A:p.R335Q,MEN1:NM_001370261:exon7:c.G1004A:p.R335Q,MEN1:NM_001370262:exon7:c.G899A:p.R300Q,MEN1:NM_001370263:exon7:c.G899A:p.R300Q,MEN1:NM_130799:exon7:c.G1004A:p.R335Q,MEN1:NM_130800:exon7:c.G1019A:p.R340Q,MEN1:NM_130801:exon7:c.G1019A:p.R340Q,MEN…	.	Uncertain significance	InterVar: Uncertain significance PVS1=0 PS=[0, 0, 0, 0, 0] PM=[1, 1, 0, 0, 0, 0, 0] PP=[0, 0, 1, 0, 0, 0] BA1=0 BS=[0, 0, 0, 0, 0] BP=[0, 0, 0, 0, 0, 0, 0, 0]	Uncertain_significance	398872	MONDO:MONDO:0007540,MeSH:D018761,MedGen:C0025267,OMIM:131100,Orphanet:ORPHA652,SNOMED_CT:30664006	Multiple_endocrine_neoplasia,_type_1	criteria_provided,_single_submitter	clinvar: Uncertain_significance	.	.	.	.	.	.	.	.	.	.	T	T	B	B	D	N	D	D	D	D	0.805	0.578
11	64805964	64805964	C	A	.	MEN1	exonic	nonsynonymous SNV	MEN1:NM_001370251:exon8:c.T1099G:p.F367V	.	Uncertain significance	InterVar: Uncertain significance PVS1=0 PS=[0, 0, 0, 0, 0] PM=[0, 1, 0, 0, 0, 0, 0] PP=[0, 0, 0, 0, 0, 0] BA1=0 BS=[0, 0, 0, 0, 0] BP=[0, 0, 0, 0, 0, 0, 0, 0]	.	.	.	.	.	clinvar: UNK	.	.	.	.	.	.	.	.	.	.	.	.	.	.	.	.	.	.	.	.	.	.
11	64809767	64809767	C	G	.	MEN1	exonic	nonsynonymous SNV	MEN1:NM_000244:exon2:c.C343G:p.R115G,MEN1:NM_001370251:exon2:c.C343G:p.R115G,MEN1:NM_001370259:exon2:c.C343G:p.R115G,MEN1:NM_001370260:exon2:c.C343G:p.R115G,MEN1:NM_001370261:exon2:c.C343G:p.R115G,MEN1:NM_001370262:exon2:c.C343G:p.R115G,MEN1:NM_001370263:exon2:c.C343G:p.R115G,MEN1:NM_130799:exon2:c.C343G:p.R115G,MEN1:NM_130800:exon2:c.C343G:p.R115G,MEN1:NM_130801:exon2:c.C343G:p.R115G,MEN1:NM_130…	.	Uncertain significance	InterVar: Uncertain significance PVS1=0 PS=[0, 0, 0, 0, 0] PM=[1, 1, 0, 0, 0, 0, 0] PP=[0, 0, 1, 0, 0, 0] BA1=0 BS=[0, 0, 0, 0, 0] BP=[0, 0, 0, 0, 0, 0, 0, 0]	Uncertain_significance	575857	MONDO:MONDO:0007540,MeSH:D018761,MedGen:C0025267,OMIM:131100,Orphanet:ORPHA652,SNOMED_CT:30664006|MONDO:MONDO:0015356,MedGen:C0027672,Orphanet:ORPHA140162,SNOMED_CT:699346009	Multiple_endocrine_neoplasia,_type_1|Hereditary_cancer-predisposing_syndrome	criteria_provided,_multiple_submitters,_no_conflicts	clinvar: Uncertain_significance	.	.	.	.	.	.	.	.	.	.	D	D	B	B	D	D	D	D	D	D	0.974	0.888
3	37048557	37048557	G	A	rs35045067	MLH1	exonic	nonsynonymous SNV	MLH1:NM_001354625:exon14:c.A863G:p.Y288C,MLH1:NM_001354621:exon15:c.A914G:p.Y305C,MLH1:NM_001354623:exon15:c.A914G:p.Y305C,MLH1:NM_001354624:exon15:c.A863G:p.Y288C,MLH1:NM_001354626:exon15:c.A863G:p.Y288C,MLH1:NM_001354627:exon15:c.A863G:p.Y288C,MLH1:NM_001167619:exon16:c.A1214G:p.Y405C,MLH1:NM_001258273:exon16:c.A1214G:p.Y405C,MLH1:NM_001354615:exon16:c.A1214G:p.Y405C,MLH1:NM_001354616:exon16:c.…	.	Uncertain significance	InterVar: Uncertain significance PVS1=0 PS=[0, 0, 0, 0, 0] PM=[0, 1, 0, 0, 0, 0, 0] PP=[0, 0, 1, 0, 0, 0] BA1=0 BS=[0, 0, 0, 0, 0] BP=[1, 0, 0, 0, 0, 0, 0, 0]	Uncertain_significance	45207	MONDO:MONDO:0007356,MedGen:C2936783,OMIM:120435|MONDO:MONDO:0012249,MedGen:C1333991,OMIM:609310|MONDO:MONDO:0015356,MedGen:C0027672,Orphanet:ORPHA140162,SNOMED_CT:699346009|MedGen:C0009405|MedGen:CN517202	Lynch_syndrome_I|Lynch_syndrome_II|Hereditary_cancer-predisposing_syndrome|Hereditary_nonpolyposis_colorectal_neoplasms|not_provided	criteria_provided,_multiple_submitters,_no_conflicts	clinvar: Uncertain_significance	3.23e-05	0.0001	0	0	0	0	0	0	.	.	D	D	D	D	D	D	D	D	D	D	0.993	0.877
3	37042290	37042290	T	C	rs786202693	MLH1	exonic	nonsynonymous SNV	MLH1:NM_001354625:exon12:c.C616T:p.L206F,MLH1:NM_001354621:exon13:c.C667T:p.L223F,MLH1:NM_001354623:exon13:c.C667T:p.L223F,MLH1:NM_001354624:exon13:c.C616T:p.L206F,MLH1:NM_001354626:exon13:c.C616T:p.L206F,MLH1:NM_001354627:exon13:c.C616T:p.L206F,MLH1:NM_001167619:exon14:c.C967T:p.L323F,MLH1:NM_001258273:exon14:c.C967T:p.L323F,MLH1:NM_001354615:exon14:c.C967T:p.L323F,MLH1:NM_001354616:exon14:c.C96…	.	Uncertain significance	InterVar: Uncertain significance PVS1=0 PS=[0, 0, 0, 0, 0] PM=[0, 1, 0, 0, 0, 0, 0] PP=[0, 0, 1, 0, 0, 0] BA1=0 BS=[0, 0, 0, 0, 0] BP=[1, 0, 0, 0, 0, 0, 0, 0]	Uncertain_significance	182287	MONDO:MONDO:0012249,MedGen:C1333991,OMIM:609310|MONDO:MONDO:0015356,MedGen:C0027672,Orphanet:ORPHA140162,SNOMED_CT:699346009|MedGen:C0009405|MedGen:CN517202	Lynch_syndrome_II|Hereditary_cancer-predisposing_syndrome|Hereditary_nonpolyposis_colorectal_neoplasms|not_provided	criteria_provided,_multiple_submitters,_no_conflicts	clinvar: Uncertain_significance	.	.	.	.	.	.	.	.	.	.	T	T	B	B	D	N	D	D	D	D	0.809	0.394
3	37020368	37020368	T	C	rs151119913	MLH1	exonic	nonsynonymous SNV	MLH1:NM_001167619:exon10:c.C220T:p.H74Y,MLH1:NM_001258273:exon10:c.C220T:p.H74Y,MLH1:NM_001354615:exon10:c.C220T:p.H74Y,MLH1:NM_001354616:exon10:c.C220T:p.H74Y,MLH1:NM_001354629:exon10:c.C844T:p.H282Y,MLH1:NM_000249:exon11:c.C943T:p.H315Y,MLH1:NM_001167617:exon11:c.C649T:p.H217Y,MLH1:NM_001167618:exon11:c.C220T:p.H74Y,MLH1:NM_001258271:exon11:c.C943T:p.H315Y,MLH1:NM_001354617:exon11:c.C220T:p.H74…	.	Uncertain significance	InterVar: Uncertain significance PVS1=0 PS=[0, 0, 0, 0, 0] PM=[1, 1, 0, 0, 0, 0, 0] PP=[0, 0, 1, 0, 0, 0] BA1=0 BS=[0, 0, 0, 0, 0] BP=[1, 0, 0, 0, 0, 0, 0, 0]	Uncertain_significance	473558	MONDO:MONDO:0015356,MedGen:C0027672,Orphanet:ORPHA140162,SNOMED_CT:699346009|MedGen:C0009405	Hereditary_cancer-predisposing_syndrome|Hereditary_nonpolyposis_colorectal_neoplasms	criteria_provided,_multiple_submitters,_no_conflicts	clinvar: Uncertain_significance	.	.	.	.	.	.	.	.	7.7e-05	.	D	D	D	D	D	D	D	D	D	D	0.951	0.719
3	37050576	37050576	G	A	.	MLH1	exonic	nonsynonymous SNV	MLH1:NM_001354625:exon16:c.A1120G:p.K374E,MLH1:NM_001258271:exon17:c.A1987G:p.K663E,MLH1:NM_001354621:exon17:c.A1171G:p.K391E,MLH1:NM_001354623:exon17:c.A1171G:p.K391E,MLH1:NM_001354624:exon17:c.A1120G:p.K374E,MLH1:NM_001354626:exon17:c.A1120G:p.K374E,MLH1:NM_001354627:exon17:c.A1120G:p.K374E,MLH1:NM_001167619:exon18:c.A1471G:p.K491E,MLH1:NM_001258273:exon18:c.A1471G:p.K491E,MLH1:NM_001354615:exo…	.	Uncertain significance	InterVar: Uncertain significance PVS1=0 PS=[0, 0, 0, 0, 0] PM=[0, 1, 0, 0, 0, 0, 0] PP=[0, 0, 1, 0, 0, 0] BA1=0 BS=[0, 0, 0, 0, 0] BP=[1, 0, 0, 0, 0, 0, 0, 0]	Uncertain_significance	473488	MONDO:MONDO:0015356,MedGen:C0027672,Orphanet:ORPHA140162,SNOMED_CT:699346009|MedGen:C0009405	Hereditary_cancer-predisposing_syndrome|Hereditary_nonpolyposis_colorectal_neoplasms	criteria_provided,_multiple_submitters,_no_conflicts	clinvar: Uncertain_significance	.	.	.	.	.	.	.	.	.	.	T	T	P	B	D	D	D	D	T	D	0.879	0.511
3	37020438	37020438	G	A	rs63751467	MLH1	exonic	nonsynonymous SNV	MLH1:NM_001167619:exon10:c.A290G:p.N97S,MLH1:NM_001258273:exon10:c.A290G:p.N97S,MLH1:NM_001354615:exon10:c.A290G:p.N97S,MLH1:NM_001354616:exon10:c.A290G:p.N97S,MLH1:NM_001354629:exon10:c.A914G:p.N305S,MLH1:NM_000249:exon11:c.A1013G:p.N338S,MLH1:NM_001167617:exon11:c.A719G:p.N240S,MLH1:NM_001167618:exon11:c.A290G:p.N97S,MLH1:NM_001258271:exon11:c.A1013G:p.N338S,MLH1:NM_001354617:exon11:c.A290G:p.N…	.	Uncertain significance	InterVar: Uncertain significance PVS1=0 PS=[0, 0, 0, 0, 0] PM=[1, 1, 0, 0, 0, 0, 0] PP=[0, 0, 1, 0, 0, 0] BA1=0 BS=[0, 0, 0, 0, 0] BP=[1, 0, 0, 0, 0, 0, 0, 0]	Conflicting_interpretations_of_pathogenicity	95079	MONDO:MONDO:0005835,MedGen:C4552100,OMIM:PS120435,Orphanet:ORPHA144|MONDO:MONDO:0007254,MedGen:C0006142,SNOMED_CT:254837009|MONDO:MONDO:0008018,MedGen:C1321489,OMIM:158320,Orphanet:ORPHA587,SNOMED_CT:403824007|MONDO:MONDO:0010159,MedGen:C0265325,OMIM:276300,Orphanet:ORPHA252202,SNOMED_CT:61665008|MONDO:MONDO:0012249,MedGen:C1333991,OMIM:609310|MONDO:MONDO:0015356,MedGen:C0027672,Orphanet:ORPHA140…	Lynch_syndrome|Malignant_tumor_of_breast|Muir-Torré_syndrome|Turcot_syndrome|Lynch_syndrome_II|Hereditary_cancer-predisposing_syndrome|Hereditary_nonpolyposis_colorectal_neoplasms|not_specified|Colorectal_cancer,_non-polyposis|not_provided	criteria_provided,_conflicting_interpretations	clinvar: Conflicting_interpretations_of_pathogenicity	3.229e-05	0	0	0	0	0	6.664e-05	0	7.7e-05	0.000199681	T	T	P	B	D	D	D	D	D	D	0.880	0.404
3	37012017	37012017	C	G	rs63749887	MLH1	exonic	nonsynonymous SNV	MLH1:NM_001354629:exon7:c.G496C:p.E166Q,MLH1:NM_000249:exon8:c.G595C:p.E199Q,MLH1:NM_001167617:exon8:c.G301C:p.E101Q,MLH1:NM_001258271:exon8:c.G595C:p.E199Q,MLH1:NM_001354620:exon8:c.G301C:p.E101Q,MLH1:NM_001354628:exon8:c.G595C:p.E199Q,MLH1:NM_001354630:exon8:c.G595C:p.E199Q	.	Uncertain significance	InterVar: Uncertain significance PVS1=0 PS=[0, 0, 0, 0, 0] PM=[1, 1, 0, 0, 0, 0, 0] PP=[0, 0, 1, 0, 0, 0] BA1=0 BS=[0, 0, 0, 0, 0] BP=[1, 0, 0, 0, 0, 0, 0, 0]	Conflicting_interpretations_of_pathogenicity	95767	MONDO:MONDO:0012249,MedGen:C1333991,OMIM:609310|MONDO:MONDO:0015356,MedGen:C0027672,Orphanet:ORPHA140162,SNOMED_CT:699346009|MedGen:C0009405|MedGen:CN517202	Lynch_syndrome_II|Hereditary_cancer-predisposing_syndrome|Hereditary_nonpolyposis_colorectal_neoplasms|not_provided	criteria_provided,_conflicting_interpretations	clinvar: Conflicting_interpretations_of_pathogenicity	3.228e-05	0	0	0	0	0	6.661e-05	0	.	.	D	D	B	B	D	N	D	D	T	D	0.929	0.538
3	37050556	37050556	A	G	rs566928243	MLH1	exonic	nonsynonymous SNV	MLH1:NM_001354625:exon16:c.G1100A:p.R367H,MLH1:NM_001258271:exon17:c.G1967A:p.R656H,MLH1:NM_001354621:exon17:c.G1151A:p.R384H,MLH1:NM_001354623:exon17:c.G1151A:p.R384H,MLH1:NM_001354624:exon17:c.G1100A:p.R367H,MLH1:NM_001354626:exon17:c.G1100A:p.R367H,MLH1:NM_001354627:exon17:c.G1100A:p.R367H,MLH1:NM_001167619:exon18:c.G1451A:p.R484H,MLH1:NM_001258273:exon18:c.G1451A:p.R484H,MLH1:NM_001354615:exo…	.	Uncertain significance	InterVar: Uncertain significance PVS1=0 PS=[0, 0, 0, 0, 0] PM=[0, 1, 0, 0, 0, 0, 0] PP=[0, 0, 1, 0, 0, 0] BA1=0 BS=[0, 0, 0, 0, 0] BP=[1, 0, 0, 0, 0, 0, 0, 0]	Conflicting_interpretations_of_pathogenicity	95556	MONDO:MONDO:0005835,MedGen:C4552100,OMIM:PS120435,Orphanet:ORPHA144|MONDO:MONDO:0008018,MedGen:C1321489,OMIM:158320,Orphanet:ORPHA587,SNOMED_CT:403824007|MONDO:MONDO:0010159,MedGen:C0265325,OMIM:276300,Orphanet:ORPHA252202,SNOMED_CT:61665008|MONDO:MONDO:0012249,MedGen:C1333991,OMIM:609310|MONDO:MONDO:0015356,MedGen:C0027672,Orphanet:ORPHA140162,SNOMED_CT:699346009|MedGen:C0009405|MedGen:CN169374|…	Lynch_syndrome|Muir-Torré_syndrome|Turcot_syndrome|Lynch_syndrome_II|Hereditary_cancer-predisposing_syndrome|Hereditary_nonpolyposis_colorectal_neoplasms|not_specified|not_provided	criteria_provided,_conflicting_interpretations	clinvar: Conflicting_interpretations_of_pathogenicity	3.228e-05	0	0	0	0	0	0	0.0010	.	0.000199681	D	D	D	D	D	D	D	D	D	D	0.984	0.891
3	37050609	37050609	T	C	.	MLH1	exonic	nonsynonymous SNV	MLH1:NM_001354625:exon16:c.C1153T:p.L385F,MLH1:NM_001258271:exon17:c.C2020T:p.L674F,MLH1:NM_001354621:exon17:c.C1204T:p.L402F,MLH1:NM_001354623:exon17:c.C1204T:p.L402F,MLH1:NM_001354624:exon17:c.C1153T:p.L385F,MLH1:NM_001354626:exon17:c.C1153T:p.L385F,MLH1:NM_001354627:exon17:c.C1153T:p.L385F,MLH1:NM_001167619:exon18:c.C1504T:p.L502F,MLH1:NM_001258273:exon18:c.C1504T:p.L502F,MLH1:NM_001354615:exo…	.	Uncertain significance	InterVar: Uncertain significance PVS1=0 PS=[0, 0, 0, 0, 0] PM=[0, 1, 0, 0, 0, 0, 0] PP=[0, 0, 1, 0, 0, 0] BA1=0 BS=[0, 0, 0, 0, 0] BP=[1, 0, 0, 0, 0, 0, 0, 0]	Uncertain_significance	631264	MONDO:MONDO:0015356,MedGen:C0027672,Orphanet:ORPHA140162,SNOMED_CT:699346009|MedGen:C0009405	Hereditary_cancer-predisposing_syndrome|Hereditary_nonpolyposis_colorectal_neoplasms	criteria_provided,_multiple_submitters,_no_conflicts	clinvar: Uncertain_significance	.	.	.	.	.	.	.	.	.	.	D	D	P	P	D	N	D	D	D	D	0.920	0.647
3	37008839	37008839	T	C	rs63749924	MLH1	exonic	nonsynonymous SNV	MLH1:NM_001354629:exon5:c.C380T:p.A127V,MLH1:NM_000249:exon6:c.C479T:p.A160V,MLH1:NM_001167617:exon6:c.C185T:p.A62V,MLH1:NM_001258271:exon6:c.C479T:p.A160V,MLH1:NM_001354620:exon6:c.C185T:p.A62V,MLH1:NM_001354628:exon6:c.C479T:p.A160V,MLH1:NM_001354630:exon6:c.C479T:p.A160V	.	Uncertain significance	InterVar: Uncertain significance PVS1=0 PS=[0, 0, 0, 0, 0] PM=[1, 1, 0, 0, 0, 0, 0] PP=[0, 0, 0, 0, 0, 0] BA1=0 BS=[0, 0, 0, 0, 0] BP=[1, 0, 0, 0, 0, 0, 0, 0]	Conflicting_interpretations_of_pathogenicity	95718	MONDO:MONDO:0015356,MedGen:C0027672,Orphanet:ORPHA140162,SNOMED_CT:699346009|MedGen:C0009405|MedGen:CN169374	Hereditary_cancer-predisposing_syndrome|Hereditary_nonpolyposis_colorectal_neoplasms|not_specified	criteria_provided,_conflicting_interpretations	clinvar: Conflicting_interpretations_of_pathogenicity	.	.	.	.	.	.	.	.	.	0.000199681	T	D	B	B	D	N	T	T	T	T	0.796	0.478
3	37048569	37048569	C	T	.	MLH1	exonic	nonsynonymous SNV	MLH1:NM_001354625:exon14:c.T875C:p.L292S,MLH1:NM_001354621:exon15:c.T926C:p.L309S,MLH1:NM_001354623:exon15:c.T926C:p.L309S,MLH1:NM_001354624:exon15:c.T875C:p.L292S,MLH1:NM_001354626:exon15:c.T875C:p.L292S,MLH1:NM_001354627:exon15:c.T875C:p.L292S,MLH1:NM_001167619:exon16:c.T1226C:p.L409S,MLH1:NM_001258273:exon16:c.T1226C:p.L409S,MLH1:NM_001354615:exon16:c.T1226C:p.L409S,MLH1:NM_001354616:exon16:c.…	.	Uncertain significance	InterVar: Uncertain significance PVS1=0 PS=[0, 0, 0, 0, 0] PM=[0, 1, 0, 0, 0, 0, 0] PP=[0, 0, 1, 0, 0, 0] BA1=0 BS=[0, 0, 0, 0, 0] BP=[1, 0, 0, 0, 0, 0, 0, 0]	Uncertain_significance	519324	MedGen:C0009405	Hereditary_nonpolyposis_colorectal_neoplasms	criteria_provided,_single_submitter	clinvar: Uncertain_significance	.	.	.	.	.	.	.	.	.	.	D	T	D	P	D	D	D	D	D	D	0.961	0.681
3	37048953	37048953	C	G	.	MLH1	exonic	nonsynonymous SNV	MLH1:NM_001354625:exon15:c.G965C:p.C322S,MLH1:NM_001354621:exon16:c.G1016C:p.C339S,MLH1:NM_001354623:exon16:c.G1016C:p.C339S,MLH1:NM_001354624:exon16:c.G965C:p.C322S,MLH1:NM_001354626:exon16:c.G965C:p.C322S,MLH1:NM_001354627:exon16:c.G965C:p.C322S,MLH1:NM_001167619:exon17:c.G1316C:p.C439S,MLH1:NM_001258273:exon17:c.G1316C:p.C439S,MLH1:NM_001354615:exon17:c.G1316C:p.C439S,MLH1:NM_001354616:exon17:…	.	Uncertain significance	InterVar: Uncertain significance PVS1=0 PS=[0, 0, 0, 0, 0] PM=[0, 1, 0, 0, 0, 0, 0] PP=[0, 0, 1, 0, 0, 0] BA1=0 BS=[0, 0, 0, 0, 0] BP=[1, 0, 0, 0, 0, 0, 0, 0]	.	.	.	.	.	clinvar: UNK	.	.	.	.	.	.	.	.	.	.	D	D	P	B	D	D	D	D	D	D	0.891	0.574
3	37028839	37028839	A	G	.	MLH1	exonic	nonsynonymous SNV	MLH1:NM_001354625:exon10:c.G391A:p.E131K,MLH1:NM_001354621:exon11:c.G442A:p.E148K,MLH1:NM_001354623:exon11:c.G442A:p.E148K,MLH1:NM_001354624:exon11:c.G391A:p.E131K,MLH1:NM_001354626:exon11:c.G391A:p.E131K,MLH1:NM_001354627:exon11:c.G391A:p.E131K,MLH1:NM_001167619:exon12:c.G742A:p.E248K,MLH1:NM_001258273:exon12:c.G742A:p.E248K,MLH1:NM_001354615:exon12:c.G742A:p.E248K,MLH1:NM_001354616:exon12:c.G74…	.	Uncertain significance	InterVar: Uncertain significance PVS1=0 PS=[0, 0, 0, 0, 0] PM=[1, 1, 0, 0, 0, 0, 0] PP=[0, 0, 0, 0, 0, 0] BA1=0 BS=[0, 0, 0, 0, 0] BP=[1, 0, 0, 0, 0, 0, 0, 0]	.	.	.	.	.	clinvar: UNK	.	.	.	.	.	.	.	.	.	.	T	T	B	B	D	N	T	D	T	D	0.773	0.365
3	37004455	37004455	C	G	.	MLH1	exonic	nonsynonymous SNV	MLH1:NM_001354629:exon3:c.G262C:p.D88H,MLH1:NM_000249:exon4:c.G361C:p.D121H,MLH1:NM_001167617:exon4:c.G67C:p.D23H,MLH1:NM_001258271:exon4:c.G361C:p.D121H,MLH1:NM_001354620:exon4:c.G67C:p.D23H,MLH1:NM_001354628:exon4:c.G361C:p.D121H,MLH1:NM_001354630:exon4:c.G361C:p.D121H	.	Uncertain significance	InterVar: Uncertain significance PVS1=0 PS=[0, 0, 0, 0, 0] PM=[1, 1, 0, 0, 0, 0, 0] PP=[0, 0, 1, 0, 0, 0] BA1=0 BS=[0, 0, 0, 0, 0] BP=[1, 0, 0, 0, 0, 0, 0, 0]	.	.	.	.	.	clinvar: UNK	.	.	.	.	.	.	.	.	.	.	T	T	B	B	D	D	D	D	D	D	0.764	0.675
3	37048575	37048575	A	G	.	MLH1	exonic	nonsynonymous SNV	MLH1:NM_001354625:exon14:c.G881A:p.G294E,MLH1:NM_001354621:exon15:c.G932A:p.G311E,MLH1:NM_001354623:exon15:c.G932A:p.G311E,MLH1:NM_001354624:exon15:c.G881A:p.G294E,MLH1:NM_001354626:exon15:c.G881A:p.G294E,MLH1:NM_001354627:exon15:c.G881A:p.G294E,MLH1:NM_001167619:exon16:c.G1232A:p.G411E,MLH1:NM_001258273:exon16:c.G1232A:p.G411E,MLH1:NM_001354615:exon16:c.G1232A:p.G411E,MLH1:NM_001354616:exon16:c.…	.	Uncertain significance	InterVar: Uncertain significance PVS1=0 PS=[0, 0, 0, 0, 0] PM=[0, 1, 0, 0, 0, 0, 0] PP=[0, 0, 1, 0, 0, 0] BA1=0 BS=[0, 0, 0, 0, 0] BP=[1, 0, 0, 0, 0, 0, 0, 0]	Uncertain_significance	631252	MedGen:C0009405	Hereditary_nonpolyposis_colorectal_neoplasms	criteria_provided,_single_submitter	clinvar: Uncertain_significance	.	.	.	.	.	.	.	.	.	.	T	T	P	P	D	D	D	D	D	D	0.942	0.627
3	37000973	37000973	A	G	.	MLH1	exonic	nonsynonymous SNV	MLH1:NM_000249:exon3:c.G226A:p.V76I,MLH1:NM_001258271:exon3:c.G226A:p.V76I,MLH1:NM_001354628:exon3:c.G226A:p.V76I,MLH1:NM_001354630:exon3:c.G226A:p.V76I	.	Uncertain significance	InterVar: Uncertain significance PVS1=0 PS=[0, 0, 0, 0, 0] PM=[1, 1, 0, 0, 0, 0, 0] PP=[0, 0, 1, 0, 0, 0] BA1=0 BS=[0, 0, 0, 0, 0] BP=[1, 0, 0, 0, 0, 0, 0, 0]	Uncertain_significance	239148	MONDO:MONDO:0007254,MedGen:C0006142,SNOMED_CT:254837009|MONDO:MONDO:0008018,MedGen:C1321489,OMIM:158320,Orphanet:ORPHA587,SNOMED_CT:403824007|MONDO:MONDO:0010159,MedGen:C0265325,OMIM:276300,Orphanet:ORPHA252202,SNOMED_CT:61665008|MONDO:MONDO:0012249,MedGen:C1333991,OMIM:609310|MONDO:MONDO:0015356,MedGen:C0027672,Orphanet:ORPHA140162,SNOMED_CT:699346009|MedGen:C0009405|MedGen:CN517202	Malignant_tumor_of_breast|Muir-Torré_syndrome|Turcot_syndrome|Lynch_syndrome_II|Hereditary_cancer-predisposing_syndrome|Hereditary_nonpolyposis_colorectal_neoplasms|not_provided	criteria_provided,_multiple_submitters,_no_conflicts	clinvar: Uncertain_significance	.	.	.	.	.	.	.	.	.	.	D	D	P	P	D	N	D	D	D	D	0.852	0.733
3	37048584	37048584	C	T	rs63751225	MLH1	exonic	nonsynonymous SNV	MLH1:NM_001354625:exon14:c.T890C:p.I297T,MLH1:NM_001354621:exon15:c.T941C:p.I314T,MLH1:NM_001354623:exon15:c.T941C:p.I314T,MLH1:NM_001354624:exon15:c.T890C:p.I297T,MLH1:NM_001354626:exon15:c.T890C:p.I297T,MLH1:NM_001354627:exon15:c.T890C:p.I297T,MLH1:NM_001167619:exon16:c.T1241C:p.I414T,MLH1:NM_001258273:exon16:c.T1241C:p.I414T,MLH1:NM_001354615:exon16:c.T1241C:p.I414T,MLH1:NM_001354616:exon16:c.…	.	Uncertain significance	InterVar: Uncertain significance PVS1=0 PS=[0, 0, 0, 0, 0] PM=[0, 1, 0, 0, 0, 0, 0] PP=[0, 0, 0, 0, 0, 0] BA1=0 BS=[0, 0, 0, 0, 0] BP=[1, 0, 0, 0, 0, 0, 0, 0]	Conflicting_interpretations_of_pathogenicity	50077	MONDO:MONDO:0012249,MedGen:C1333991,OMIM:609310|MONDO:MONDO:0015356,MedGen:C0027672,Orphanet:ORPHA140162,SNOMED_CT:699346009|MedGen:C0009405|MedGen:CN169374|MedGen:CN221576|MedGen:CN517202	Lynch_syndrome_II|Hereditary_cancer-predisposing_syndrome|Hereditary_nonpolyposis_colorectal_neoplasms|not_specified|Colorectal_cancer,_non-polyposis|not_provided	criteria_provided,_conflicting_interpretations	clinvar: Conflicting_interpretations_of_pathogenicity	0.0002	0	0	0	0	0	0.0003	0.0020	0.0002	.	T	T	B	B	D	N	T	D	T	D	0.841	0.461
3	37008845	37008845	A	G	.	MLH1	exonic	nonsynonymous SNV	MLH1:NM_001354629:exon5:c.G386A:p.R129K,MLH1:NM_000249:exon6:c.G485A:p.R162K,MLH1:NM_001167617:exon6:c.G191A:p.R64K,MLH1:NM_001258271:exon6:c.G485A:p.R162K,MLH1:NM_001354620:exon6:c.G191A:p.R64K,MLH1:NM_001354628:exon6:c.G485A:p.R162K,MLH1:NM_001354630:exon6:c.G485A:p.R162K	.	Uncertain significance	InterVar: Uncertain significance PVS1=0 PS=[0, 0, 0, 0, 0] PM=[1, 1, 0, 0, 0, 0, 0] PP=[0, 0, 1, 0, 0, 0] BA1=0 BS=[0, 0, 0, 0, 0] BP=[1, 0, 0, 0, 0, 0, 0, 0]	.	.	.	.	.	clinvar: UNK	.	.	.	.	.	.	.	.	.	.	D	D	D	D	D	D	D	D	D	D	0.941	0.770
3	37028825	37028825	G	A	.	MLH1	exonic	nonsynonymous SNV	MLH1:NM_001354625:exon10:c.A377G:p.D126G,MLH1:NM_001354621:exon11:c.A428G:p.D143G,MLH1:NM_001354623:exon11:c.A428G:p.D143G,MLH1:NM_001354624:exon11:c.A377G:p.D126G,MLH1:NM_001354626:exon11:c.A377G:p.D126G,MLH1:NM_001354627:exon11:c.A377G:p.D126G,MLH1:NM_001167619:exon12:c.A728G:p.D243G,MLH1:NM_001258273:exon12:c.A728G:p.D243G,MLH1:NM_001354615:exon12:c.A728G:p.D243G,MLH1:NM_001354616:exon12:c.A72…	.	Likely benign	InterVar: Likely benign PVS1=0 PS=[0, 0, 0, 0, 0] PM=[1, 1, 0, 0, 0, 0, 0] PP=[0, 0, 0, 0, 0, 0] BA1=0 BS=[0, 0, 0, 0, 0] BP=[1, 0, 0, 1, 0, 0, 0, 0]	Uncertain_significance	232943	MONDO:MONDO:0015356,MedGen:C0027672,Orphanet:ORPHA140162,SNOMED_CT:699346009|MedGen:C0009405|MedGen:CN517202	Hereditary_cancer-predisposing_syndrome|Hereditary_nonpolyposis_colorectal_neoplasms|not_provided	criteria_provided,_multiple_submitters,_no_conflicts	clinvar: Uncertain_significance	.	.	.	.	.	.	.	.	.	.	T	T	B	B	D	N	T	T	T	D	0.815	0.539
2	47476539	47476539	C	G	rs587782396	MSH2	exonic	nonsynonymous SNV	MSH2:NM_000251:exon13:c.G2178C:p.M726I,MSH2:NM_001258281:exon14:c.G1980C:p.M660I	.	Uncertain significance	InterVar: Uncertain significance PVS1=0 PS=[0, 0, 0, 0, 0] PM=[1, 1, 0, 0, 0, 0, 0] PP=[0, 0, 1, 0, 0, 0] BA1=0 BS=[0, 0, 0, 0, 0] BP=[1, 0, 0, 0, 0, 0, 0, 0]	Uncertain_significance	152055	MONDO:MONDO:0002032,MedGen:C0699790,SNOMED_CT:269533000|MONDO:MONDO:0015356,MedGen:C0027672,Orphanet:ORPHA140162,SNOMED_CT:699346009|MedGen:C0009405|MedGen:CN169374|MedGen:CN517202	Carcinoma_of_colon|Hereditary_cancer-predisposing_syndrome|Hereditary_nonpolyposis_colorectal_neoplasms|not_specified|not_provided	criteria_provided,_multiple_submitters,_no_conflicts	clinvar: Uncertain_significance	.	.	.	.	.	.	.	.	.	.	D	D	D	D	D	D	D	D	D	D	0.915	0.839
2	47480795	47480795	C	A	rs63750797	MSH2	exonic	nonsynonymous SNV	MSH2:NM_000251:exon15:c.A2558C:p.E853A,MSH2:NM_001258281:exon16:c.A2360C:p.E787A	.	Uncertain significance	InterVar: Uncertain significance PVS1=0 PS=[0, 0, 0, 0, 0] PM=[1, 1, 0, 0, 0, 0, 0] PP=[0, 0, 1, 0, 0, 0] BA1=0 BS=[0, 0, 0, 0, 0] BP=[1, 0, 0, 0, 0, 0, 0, 0]	Uncertain_significance	96474	MONDO:MONDO:0002032,MedGen:C0699790,SNOMED_CT:269533000|MONDO:MONDO:0007356,MedGen:C2936783,OMIM:120435|MONDO:MONDO:0015356,MedGen:C0027672,Orphanet:ORPHA140162,SNOMED_CT:699346009|MedGen:C0009405|MedGen:CN169374|MedGen:CN517202	Carcinoma_of_colon|Lynch_syndrome_I|Hereditary_cancer-predisposing_syndrome|Hereditary_nonpolyposis_colorectal_neoplasms|not_specified|not_provided	criteria_provided,_multiple_submitters,_no_conflicts	clinvar: Uncertain_significance	3.227e-05	0	0	0	0	0	6.66e-05	0	0.0002	.	D	T	B	B	D	D	D	D	D	D	0.902	0.502
2	47480745	47480745	G	C	.	MSH2	exonic	nonsynonymous SNV	MSH2:NM_000251:exon15:c.C2508G:p.F836L,MSH2:NM_001258281:exon16:c.C2310G:p.F770L	.	Likely benign	InterVar: Likely benign PVS1=0 PS=[0, 0, 0, 0, 0] PM=[1, 1, 0, 0, 0, 0, 0] PP=[0, 0, 0, 0, 0, 0] BA1=0 BS=[0, 0, 0, 0, 0] BP=[1, 0, 0, 1, 0, 0, 0, 0]	.	.	.	.	.	clinvar: UNK	.	.	.	.	.	.	.	.	.	.	D	D	D	D	D	D	T	T	D	D	0.872	0.628
2	47414418	47414418	-	G	.	MSH2	exonic	frameshift deletion	MSH2:NM_000251:exon5:c.942delG:p.G315Vfs*16,MSH2:NM_001258281:exon6:c.744delG:p.G249Vfs*16	.	Pathogenic	InterVar: Pathogenic PVS1=1 PS=[0, 0, 0, 0, 0] PM=[0, 1, 0, 0, 0, 0, 0] PP=[0, 0, 0, 0, 1, 0] BA1=0 BS=[0, 0, 0, 0, 0] BP=[0, 0, 0, 0, 0, 0, 0, 0]	Likely_pathogenic	609178	MONDO:MONDO:0007356,MedGen:C2936783,OMIM:120435	Lynch_syndrome_I	criteria_provided,_single_submitter	clinvar: Likely_pathogenic	.	.	.	.	.	.	.	.	.	.	.	.	.	.	.	.	.	.	.	.	.	.
2	47414288	47414288	G	C	.	MSH2	exonic	nonsynonymous SNV	MSH2:NM_000251:exon5:c.C812G:p.S271C,MSH2:NM_001258281:exon6:c.C614G:p.S205C	.	Uncertain significance	InterVar: Uncertain significance PVS1=0 PS=[0, 0, 0, 0, 0] PM=[1, 1, 0, 0, 0, 0, 0] PP=[0, 0, 1, 0, 0, 0] BA1=0 BS=[0, 0, 0, 0, 0] BP=[1, 0, 0, 0, 0, 0, 0, 0]	Uncertain_significance	221217	MONDO:MONDO:0015356,MedGen:C0027672,Orphanet:ORPHA140162,SNOMED_CT:699346009|MedGen:C0009405|MedGen:CN169374|MedGen:CN517202	Hereditary_cancer-predisposing_syndrome|Hereditary_nonpolyposis_colorectal_neoplasms|not_specified|not_provided	criteria_provided,_multiple_submitters,_no_conflicts	clinvar: Uncertain_significance	.	.	.	.	.	.	.	.	.	.	D	T	B	B	D	N	D	D	D	D	0.865	0.419
2	47403319	47403319	G	A	rs17217723	MSH2	exonic	nonsynonymous SNV	MSH2:NM_000251:exon1:c.A128G:p.Y43C	.	Uncertain significance	InterVar: Uncertain significance PVS1=0 PS=[0, 0, 0, 0, 0] PM=[1, 1, 0, 0, 0, 0, 0] PP=[0, 0, 1, 0, 0, 0] BA1=0 BS=[0, 0, 0, 0, 0] BP=[1, 0, 0, 0, 0, 0, 0, 0]	Conflicting_interpretations_of_pathogenicity	96094	Human_Phenotype_Ontology:HP:0100242,MONDO:MONDO:0005089,MedGen:C1261473|MONDO:MONDO:0005835,MedGen:C4552100,OMIM:PS120435,Orphanet:ORPHA144|MONDO:MONDO:0007356,MedGen:C2936783,OMIM:120435|MONDO:MONDO:0008018,MedGen:C1321489,OMIM:158320,Orphanet:ORPHA587,SNOMED_CT:403824007|MONDO:MONDO:0010159,MedGen:C0265325,OMIM:276300,Orphanet:ORPHA252202,SNOMED_CT:61665008|MONDO:MONDO:0015356,MedGen:C0027672,O…	Sarcoma|Lynch_syndrome|Lynch_syndrome_I|Muir-Torré_syndrome|Turcot_syndrome|Hereditary_cancer-predisposing_syndrome|Hereditary_nonpolyposis_colorectal_neoplasms|not_specified|not_provided	criteria_provided,_conflicting_interpretations	clinvar: Conflicting_interpretations_of_pathogenicity	9.691e-05	0	0	0	0	0	0.0002	0	7.7e-05	.	D	D	D	D	D	D	D	D	D	D	0.963	0.920
2	47476400	47476400	A	G	.	MSH2	exonic	nonsynonymous SNV	MSH2:NM_000251:exon13:c.G2039A:p.R680Q,MSH2:NM_001258281:exon14:c.G1841A:p.R614Q	.	Likely pathogenic	InterVar: Likely pathogenic PVS1=0 PS=[0, 0, 0, 0, 0] PM=[1, 1, 0, 0, 1, 0, 0] PP=[0, 0, 1, 0, 0, 0] BA1=0 BS=[0, 0, 0, 0, 0] BP=[1, 0, 0, 0, 0, 0, 0, 0]	Uncertain_significance	561662	MONDO:MONDO:0005835,MedGen:C4552100,OMIM:PS120435,Orphanet:ORPHA144|MONDO:MONDO:0015356,MedGen:C0027672,Orphanet:ORPHA140162,SNOMED_CT:699346009|MedGen:C0009405|MedGen:CN517202	Lynch_syndrome|Hereditary_cancer-predisposing_syndrome|Hereditary_nonpolyposis_colorectal_neoplasms|not_provided	criteria_provided,_multiple_submitters,_no_conflicts	clinvar: Uncertain_significance	.	.	.	.	.	.	.	.	.	.	D	D	D	D	D	D	D	D	D	D	0.976	0.910
2	47429774	47429774	A	C	.	MSH2	exonic	nonsynonymous SNV	MSH2:NM_000251:exon7:c.C1109A:p.A370E,MSH2:NM_001258281:exon8:c.C911A:p.A304E	.	Uncertain significance	InterVar: Uncertain significance PVS1=0 PS=[0, 0, 0, 0, 0] PM=[1, 1, 0, 0, 0, 0, 0] PP=[0, 0, 1, 0, 0, 0] BA1=0 BS=[0, 0, 0, 0, 0] BP=[1, 0, 0, 0, 0, 0, 0, 0]	.	.	.	.	.	clinvar: UNK	.	.	.	.	.	.	.	.	.	.	D	T	B	B	D	N	D	D	T	D	0.742	0.314
2	47478391	47478391	G	T	.	MSH2	exonic	nonsynonymous SNV	MSH2:NM_000251:exon14:c.T2330G:p.F777C,MSH2:NM_001258281:exon15:c.T2132G:p.F711C	.	Uncertain significance	InterVar: Uncertain significance PVS1=0 PS=[0, 0, 0, 0, 0] PM=[1, 1, 0, 0, 0, 0, 0] PP=[0, 0, 1, 0, 0, 0] BA1=0 BS=[0, 0, 0, 0, 0] BP=[1, 0, 0, 0, 0, 0, 0, 0]	.	.	.	.	.	clinvar: UNK	.	.	.	.	.	.	.	.	.	.	D	D	D	D	D	D	D	D	D	D	0.944	0.907
2	47408436	47408436	T	A	.	MSH2	exonic	nonsynonymous SNV	MSH2:NM_000251:exon2:c.A247T:p.M83L,MSH2:NM_001258281:exon3:c.A49T:p.M17L	.	Uncertain significance	InterVar: Uncertain significance PVS1=0 PS=[0, 0, 0, 0, 0] PM=[0, 1, 0, 0, 0, 0, 0] PP=[0, 0, 0, 0, 0, 0] BA1=0 BS=[0, 0, 0, 0, 0] BP=[1, 0, 0, 0, 0, 0, 0, 0]	.	.	.	.	.	clinvar: UNK	.	.	.	.	.	.	.	.	.	.	T	T	B	B	D	N	T	D	D	D	0.726	0.380
2	47416345	47416345	G	A	rs779673318	MSH2	exonic	nonsynonymous SNV	MSH2:NM_000251:exon6:c.A992G:p.N331S,MSH2:NM_001258281:exon7:c.A794G:p.N265S	.	Uncertain significance	InterVar: Uncertain significance PVS1=0 PS=[0, 0, 0, 0, 0] PM=[1, 1, 0, 0, 0, 0, 0] PP=[0, 0, 1, 0, 0, 0] BA1=0 BS=[0, 0, 0, 0, 0] BP=[1, 0, 0, 0, 0, 0, 0, 0]	Uncertain_significance	472833	MONDO:MONDO:0005835,MedGen:C4552100,OMIM:PS120435,Orphanet:ORPHA144|MONDO:MONDO:0015356,MedGen:C0027672,Orphanet:ORPHA140162,SNOMED_CT:699346009|MedGen:C0009405	Lynch_syndrome|Hereditary_cancer-predisposing_syndrome|Hereditary_nonpolyposis_colorectal_neoplasms	criteria_provided,_multiple_submitters,_no_conflicts	clinvar: Uncertain_significance	.	.	.	.	.	.	.	.	.	.	D	D	P	P	D	D	D	D	D	D	0.976	0.732
2	47410239	47410239	T	G	.	MSH2	exonic	nonsynonymous SNV	MSH2:NM_000251:exon3:c.G512T:p.R171M,MSH2:NM_001258281:exon4:c.G314T:p.R105M	.	Uncertain significance	InterVar: Uncertain significance PVS1=0 PS=[0, 0, 0, 0, 0] PM=[1, 1, 0, 0, 0, 0, 0] PP=[0, 0, 1, 0, 0, 0] BA1=0 BS=[0, 0, 0, 0, 0] BP=[1, 0, 0, 0, 0, 0, 0, 0]	.	.	.	.	.	clinvar: UNK	3.232e-05	0	0	0	0	0	6.668e-05	0	.	.	D	D	D	D	D	D	D	D	D	D	0.962	0.721
2	47408449	47408449	G	C	rs587781447	MSH2	exonic	nonsynonymous SNV	MSH2:NM_000251:exon2:c.C260G:p.S87C,MSH2:NM_001258281:exon3:c.C62G:p.S21C	.	Uncertain significance	InterVar: Uncertain significance PVS1=0 PS=[0, 0, 0, 0, 0] PM=[0, 1, 0, 0, 0, 0, 0] PP=[0, 0, 1, 0, 0, 0] BA1=0 BS=[0, 0, 0, 0, 0] BP=[1, 0, 0, 0, 0, 0, 0, 0]	Uncertain_significance	150746	MONDO:MONDO:0007356,MedGen:C2936783,OMIM:120435|MONDO:MONDO:0015356,MedGen:C0027672,Orphanet:ORPHA140162,SNOMED_CT:699346009|MedGen:C0009405|MedGen:CN517202	Lynch_syndrome_I|Hereditary_cancer-predisposing_syndrome|Hereditary_nonpolyposis_colorectal_neoplasms|not_provided	criteria_provided,_multiple_submitters,_no_conflicts	clinvar: Uncertain_significance	3.246e-05	0	0	0	0	0	6.693e-05	0	.	.	D	D	D	D	D	D	D	D	D	D	0.873	0.708
2	47403265	47403265	A	G	rs767747378	MSH2	exonic	nonsynonymous SNV	MSH2:NM_000251:exon1:c.G74A:p.G25D	.	Likely benign	InterVar: Likely benign PVS1=0 PS=[0, 0, 0, 0, 0] PM=[1, 1, 0, 0, 0, 0, 0] PP=[0, 0, 0, 0, 0, 0] BA1=0 BS=[0, 0, 0, 0, 0] BP=[1, 0, 0, 1, 0, 0, 0, 0]	Uncertain_significance	181891	MONDO:MONDO:0015356,MedGen:C0027672,Orphanet:ORPHA140162,SNOMED_CT:699346009|MedGen:C0009405|MedGen:CN169374	Hereditary_cancer-predisposing_syndrome|Hereditary_nonpolyposis_colorectal_neoplasms|not_specified	criteria_provided,_multiple_submitters,_no_conflicts	clinvar: Uncertain_significance	6.46e-05	0	0	0	0	0	0.0001	0	.	.	D	T	B	B	D	N	T	T	T	D	0.753	0.383
2	47463073	47463073	C	A	rs587781346	MSH2	exonic	nonsynonymous SNV	MSH2:NM_000251:exon9:c.A1429C:p.N477H,MSH2:NM_001258281:exon10:c.A1231C:p.N411H	.	Uncertain significance	InterVar: Uncertain significance PVS1=0 PS=[0, 0, 0, 0, 0] PM=[1, 1, 0, 0, 0, 0, 0] PP=[0, 0, 1, 0, 0, 0] BA1=0 BS=[0, 0, 0, 0, 0] BP=[1, 0, 0, 0, 0, 0, 0, 0]	Conflicting_interpretations_of_pathogenicity	150602	MONDO:MONDO:0005835,MedGen:C4552100,OMIM:PS120435,Orphanet:ORPHA144|MONDO:MONDO:0015356,MedGen:C0027672,Orphanet:ORPHA140162,SNOMED_CT:699346009|MedGen:C0009405	Lynch_syndrome|Hereditary_cancer-predisposing_syndrome|Hereditary_nonpolyposis_colorectal_neoplasms	criteria_provided,_conflicting_interpretations	clinvar: Conflicting_interpretations_of_pathogenicity	3.23e-05	0	0	0	0	0	0	0.0010	.	.	T	T	B	B	D	N	D	D	T	D	0.707	0.406
2	47414417	47414417	-	A	.	MSH2	exonic	frameshift deletion	MSH2:NM_000251:exon5:c.941delA:p.Q314Rfs*17,MSH2:NM_001258281:exon6:c.743delA:p.Q248Rfs*17	.	Likely pathogenic	InterVar: Likely pathogenic PVS1=1 PS=[0, 0, 0, 0, 0] PM=[0, 1, 0, 0, 0, 0, 0] PP=[0, 0, 0, 0, 0, 0] BA1=0 BS=[0, 0, 0, 0, 0] BP=[0, 0, 0, 0, 0, 0, 0, 0]	.	.	.	.	.	clinvar: UNK	.	.	.	.	.	.	.	.	.	.	.	.	.	.	.	.	.	.	.	.	.	.
2	47416369	47416369	G	A	.	MSH2	exonic	nonsynonymous SNV	MSH2:NM_000251:exon6:c.A1016G:p.Q339R,MSH2:NM_001258281:exon7:c.A818G:p.Q273R	.	Uncertain significance	InterVar: Uncertain significance PVS1=0 PS=[0, 0, 0, 0, 0] PM=[1, 1, 0, 0, 0, 0, 0] PP=[0, 0, 1, 0, 0, 0] BA1=0 BS=[0, 0, 0, 0, 0] BP=[1, 0, 0, 0, 0, 0, 0, 0]	.	.	.	.	.	clinvar: UNK	.	.	.	.	.	.	.	.	.	.	T	T	B	B	D	D	D	D	D	D	0.939	0.450
2	47475066	47475066	G	C	.	MSH2	exonic	nonsynonymous SNV	MSH2:NM_000251:exon12:c.C1801G:p.Q601E,MSH2:NM_001258281:exon13:c.C1603G:p.Q535E	.	Uncertain significance	InterVar: Uncertain significance PVS1=0 PS=[0, 0, 0, 0, 0] PM=[1, 1, 0, 0, 0, 0, 0] PP=[0, 0, 0, 0, 0, 0] BA1=0 BS=[0, 0, 0, 0, 0] BP=[1, 0, 0, 0, 0, 0, 0, 0]	.	.	.	.	.	clinvar: UNK	.	.	.	.	.	.	.	.	.	.	T	T	B	B	D	N	T	D	D	D	0.764	0.336
2	47403310	47403310	A	G	.	MSH2	exonic	nonsynonymous SNV	MSH2:NM_000251:exon1:c.G119A:p.G40D	.	Uncertain significance	InterVar: Uncertain significance PVS1=0 PS=[0, 0, 0, 0, 0] PM=[1, 1, 0, 0, 0, 0, 0] PP=[0, 0, 1, 0, 0, 0] BA1=0 BS=[0, 0, 0, 0, 0] BP=[1, 0, 0, 0, 0, 0, 0, 0]	Uncertain_significance	931426	MedGen:C0009405	Hereditary_nonpolyposis_colorectal_neoplasms	criteria_provided,_single_submitter	clinvar: Uncertain_significance	.	.	.	.	.	.	.	.	.	.	T	T	P	P	D	D	D	D	D	D	0.892	0.655
2	47410140	47410140	G	A	rs769154205	MSH2	exonic	nonsynonymous SNV	MSH2:NM_000251:exon3:c.A413G:p.N138S,MSH2:NM_001258281:exon4:c.A215G:p.N72S	.	Likely benign	InterVar: Likely benign PVS1=0 PS=[0, 0, 0, 0, 0] PM=[1, 1, 0, 0, 0, 0, 0] PP=[0, 0, 0, 0, 0, 0] BA1=0 BS=[0, 0, 0, 0, 0] BP=[1, 0, 0, 1, 0, 0, 0, 0]	Uncertain_significance	221204	MONDO:MONDO:0015356,MedGen:C0027672,Orphanet:ORPHA140162,SNOMED_CT:699346009|MedGen:C0009405|MedGen:CN517202	Hereditary_cancer-predisposing_syndrome|Hereditary_nonpolyposis_colorectal_neoplasms|not_provided	criteria_provided,_multiple_submitters,_no_conflicts	clinvar: Uncertain_significance	.	.	.	.	.	.	.	.	.	.	T	T	B	B	D	N	T	T	T	T	0.646	0.233
2	47429809	47429809	A	C	.	MSH2	exonic	nonsynonymous SNV	MSH2:NM_000251:exon7:c.C1144A:p.R382S,MSH2:NM_001258281:exon8:c.C946A:p.R316S	.	Uncertain significance	InterVar: Uncertain significance PVS1=0 PS=[0, 0, 0, 0, 0] PM=[1, 1, 0, 0, 0, 0, 0] PP=[0, 0, 1, 0, 0, 0] BA1=0 BS=[0, 0, 0, 0, 0] BP=[1, 0, 0, 0, 0, 0, 0, 0]	Uncertain_significance	575522	MONDO:MONDO:0015356,MedGen:C0027672,Orphanet:ORPHA140162,SNOMED_CT:699346009	Hereditary_cancer-predisposing_syndrome	criteria_provided,_single_submitter	clinvar: Uncertain_significance	.	.	.	.	.	.	.	.	.	.	D	D	B	P	D	D	D	D	D	D	0.933	0.787
2	47410162	47410162	G	T	rs63750124	MSH2	exonic	nonsynonymous SNV	MSH2:NM_000251:exon3:c.T435G:p.I145M,MSH2:NM_001258281:exon4:c.T237G:p.I79M	.	Uncertain significance	InterVar: Uncertain significance PVS1=0 PS=[0, 0, 0, 0, 0] PM=[1, 1, 0, 0, 0, 0, 0] PP=[0, 0, 0, 0, 0, 0] BA1=0 BS=[0, 0, 0, 0, 0] BP=[1, 0, 0, 0, 0, 0, 0, 0]	Conflicting_interpretations_of_pathogenicity	96572	Human_Phenotype_Ontology:HP:0003002,MONDO:MONDO:0004989,MedGen:C0678222|MONDO:MONDO:0002032,MedGen:C0699790,SNOMED_CT:269533000|MONDO:MONDO:0005835,MedGen:C4552100,OMIM:PS120435,Orphanet:ORPHA144|MONDO:MONDO:0007356,MedGen:C2936783,OMIM:120435|MONDO:MONDO:0008018,MedGen:C1321489,OMIM:158320,Orphanet:ORPHA587,SNOMED_CT:403824007|MONDO:MONDO:0010159,MedGen:C0265325,OMIM:276300,Orphanet:ORPHA252202,…	Breast_carcinoma|Carcinoma_of_colon|Lynch_syndrome|Lynch_syndrome_I|Muir-Torré_syndrome|Turcot_syndrome|Hereditary_cancer-predisposing_syndrome|Hereditary_nonpolyposis_colorectal_neoplasms|not_specified|Colorectal_cancer,_non-polyposis|not_provided	criteria_provided,_conflicting_interpretations	clinvar: Conflicting_interpretations_of_pathogenicity	0.0001	0.0001	0	0	0	0	0.0002	0	0.0004	0.000199681	D	T	B	B	D	N	T	T	T	D	0.820	0.309
2	47475039	47475039	G	A	rs371614039	MSH2	exonic	nonsynonymous SNV	MSH2:NM_000251:exon12:c.A1774G:p.M592V,MSH2:NM_001258281:exon13:c.A1576G:p.M526V	.	Uncertain significance	InterVar: Uncertain significance PVS1=0 PS=[0, 0, 0, 0, 0] PM=[1, 1, 0, 0, 0, 0, 0] PP=[0, 0, 0, 0, 0, 0] BA1=0 BS=[0, 0, 0, 0, 0] BP=[1, 0, 0, 0, 0, 0, 0, 0]	Conflicting_interpretations_of_pathogenicity	96257	MONDO:MONDO:0007254,MedGen:C0006142,SNOMED_CT:254837009|MONDO:MONDO:0007356,MedGen:C2936783,OMIM:120435|MONDO:MONDO:0015356,MedGen:C0027672,Orphanet:ORPHA140162,SNOMED_CT:699346009|MedGen:C0009405|MedGen:CN169374|MedGen:CN517202	Malignant_tumor_of_breast|Lynch_syndrome_I|Hereditary_cancer-predisposing_syndrome|Hereditary_nonpolyposis_colorectal_neoplasms|not_specified|not_provided	criteria_provided,_conflicting_interpretations	clinvar: Conflicting_interpretations_of_pathogenicity	0.0002	0	0	0	0	0	0.0003	0	7.7e-05	.	T	T	B	B	D	N	T	D	T	D	0.703	0.368
2	47475078	47475078	C	G	rs730881777	MSH2	exonic	nonsynonymous SNV	MSH2:NM_000251:exon12:c.G1813C:p.V605L,MSH2:NM_001258281:exon13:c.G1615C:p.V539L	.	Uncertain significance	InterVar: Uncertain significance PVS1=0 PS=[0, 0, 0, 0, 0] PM=[1, 1, 0, 0, 0, 0, 0] PP=[0, 0, 0, 0, 0, 0] BA1=0 BS=[0, 0, 0, 0, 0] BP=[1, 0, 0, 0, 0, 0, 0, 0]	Uncertain_significance	238849	MONDO:MONDO:0005835,MedGen:C4552100,OMIM:PS120435,Orphanet:ORPHA144|MONDO:MONDO:0015356,MedGen:C0027672,Orphanet:ORPHA140162,SNOMED_CT:699346009|MedGen:C0009405	Lynch_syndrome|Hereditary_cancer-predisposing_syndrome|Hereditary_nonpolyposis_colorectal_neoplasms	criteria_provided,_multiple_submitters,_no_conflicts	clinvar: Uncertain_significance	.	.	.	.	.	.	.	.	.	.	T	T	B	B	D	N	T	T	T	T	0.677	0.236
2	47482923	47482923	G	A	.	MSH2	exonic	nonsynonymous SNV	MSH2:NM_000251:exon16:c.A2779G:p.I927V,MSH2:NM_001258281:exon17:c.A2581G:p.I861V	.	Uncertain significance	InterVar: Uncertain significance PVS1=0 PS=[0, 0, 0, 0, 0] PM=[1, 1, 0, 0, 0, 0, 0] PP=[0, 0, 0, 0, 0, 0] BA1=0 BS=[0, 0, 0, 0, 0] BP=[1, 0, 0, 0, 0, 0, 0, 0]	.	.	.	.	.	clinvar: UNK	.	.	.	.	.	.	.	.	.	.	T	T	B	B	D	N	T	D	T	D	0.762	0.331
2	47403374	47403374	T	G	rs751082926	MSH2	exonic	nonsynonymous SNV	MSH2:NM_000251:exon1:c.G183T:p.Q61H	.	Uncertain significance	InterVar: Uncertain significance PVS1=0 PS=[0, 0, 0, 0, 0] PM=[1, 1, 0, 0, 0, 0, 0] PP=[0, 0, 1, 0, 0, 0] BA1=0 BS=[0, 0, 0, 0, 0] BP=[1, 0, 0, 0, 0, 0, 0, 0]	Uncertain_significance	232515	MONDO:MONDO:0015356,MedGen:C0027672,Orphanet:ORPHA140162,SNOMED_CT:699346009|MedGen:C0009405	Hereditary_cancer-predisposing_syndrome|Hereditary_nonpolyposis_colorectal_neoplasms	criteria_provided,_multiple_submitters,_no_conflicts	clinvar: Uncertain_significance	3.23e-05	0	0	0	0	0.0003	0	0	.	.	T	T	B	B	D	N	D	D	T	D	0.789	0.399
2	47463124	47463124	C	T	rs55653533	MSH2	exonic	nonsynonymous SNV	MSH2:NM_000251:exon9:c.T1480C:p.S494P,MSH2:NM_001258281:exon10:c.T1282C:p.S428P	.	Uncertain significance	InterVar: Uncertain significance PVS1=0 PS=[0, 0, 0, 0, 0] PM=[1, 1, 0, 0, 0, 0, 0] PP=[0, 0, 0, 0, 0, 0] BA1=0 BS=[0, 0, 0, 0, 0] BP=[1, 0, 0, 0, 0, 0, 0, 0]	Uncertain_significance	232588	MONDO:MONDO:0015356,MedGen:C0027672,Orphanet:ORPHA140162,SNOMED_CT:699346009|MedGen:C0009405	Hereditary_cancer-predisposing_syndrome|Hereditary_nonpolyposis_colorectal_neoplasms	criteria_provided,_multiple_submitters,_no_conflicts	clinvar: Uncertain_significance	3.229e-05	0	0	0	0.0006	0	0	0	.	0.000199681	T	T	P	P	D	D	T	D	T	D	0.879	0.543
2	47476558	47476558	A	G	rs772662439	MSH2	exonic	nonsynonymous SNV	MSH2:NM_000251:exon13:c.G2197A:p.A733T,MSH2:NM_001258281:exon14:c.G1999A:p.A667T	.	Uncertain significance	InterVar: Uncertain significance PVS1=0 PS=[0, 0, 0, 0, 0] PM=[1, 1, 0, 0, 0, 0, 0] PP=[0, 0, 1, 0, 0, 0] BA1=0 BS=[0, 0, 0, 0, 0] BP=[1, 0, 0, 0, 0, 0, 0, 0]	Uncertain_significance	212200	MONDO:MONDO:0007254,MedGen:C0006142,SNOMED_CT:254837009|MONDO:MONDO:0007356,MedGen:C2936783,OMIM:120435|MONDO:MONDO:0015356,MedGen:C0027672,Orphanet:ORPHA140162,SNOMED_CT:699346009|MedGen:C0009405|MedGen:CN169374|MedGen:CN517202	Malignant_tumor_of_breast|Lynch_syndrome_I|Hereditary_cancer-predisposing_syndrome|Hereditary_nonpolyposis_colorectal_neoplasms|not_specified|not_provided	criteria_provided,_multiple_submitters,_no_conflicts	clinvar: Uncertain_significance	.	.	.	.	.	.	.	.	.	.	D	D	D	D	D	D	D	D	D	D	0.955	0.867
2	47403264	47403264	T	G	rs746259256	MSH2	exonic	nonsynonymous SNV	MSH2:NM_000251:exon1:c.G73T:p.G25C	.	Likely benign	InterVar: Likely benign PVS1=0 PS=[0, 0, 0, 0, 0] PM=[1, 1, 0, 0, 0, 0, 0] PP=[0, 0, 0, 0, 0, 0] BA1=0 BS=[0, 0, 0, 0, 0] BP=[1, 0, 0, 1, 0, 0, 0, 0]	Uncertain_significance	181890	MONDO:MONDO:0015356,MedGen:C0027672,Orphanet:ORPHA140162,SNOMED_CT:699346009|MedGen:C0009405	Hereditary_cancer-predisposing_syndrome|Hereditary_nonpolyposis_colorectal_neoplasms	criteria_provided,_multiple_submitters,_no_conflicts	clinvar: Uncertain_significance	.	.	.	.	.	.	.	.	.	.	D	D	P	P	D	N	T	D	T	D	0.845	0.661
2	47799080	47799080	G	A	.	MSH6	exonic	nonsynonymous SNV	MSH6:NM_001281492:exon2:c.A707G:p.Y236C,MSH6:NM_001281493:exon3:c.A191G:p.Y64C,MSH6:NM_000179:exon4:c.A1097G:p.Y366C,MSH6:NM_001281494:exon4:c.A191G:p.Y64C	.	Uncertain significance	InterVar: Uncertain significance PVS1=0 PS=[0, 0, 0, 0, 0] PM=[1, 1, 0, 0, 0, 0, 0] PP=[0, 0, 1, 0, 0, 0] BA1=0 BS=[0, 0, 0, 0, 0] BP=[1, 0, 0, 0, 0, 0, 0, 0]	Uncertain_significance	616712	MONDO:MONDO:0005835,MedGen:C4552100,OMIM:PS120435,Orphanet:ORPHA144|MONDO:MONDO:0015356,MedGen:C0027672,Orphanet:ORPHA140162,SNOMED_CT:699346009|MedGen:C0009405	Lynch_syndrome|Hereditary_cancer-predisposing_syndrome|Hereditary_nonpolyposis_colorectal_neoplasms	criteria_provided,_multiple_submitters,_no_conflicts	clinvar: Uncertain_significance	3.229e-05	0.0001	0	0	0	0	0	0	.	.	T	T	P	P	D	N	D	D	T	D	0.752	0.613
2	47806284	47806284	T	A	rs147453999	MSH6	exonic	nonsynonymous SNV	MSH6:NM_001281492:exon6:c.A3337T:p.T1113S,MSH6:NM_001281493:exon7:c.A2821T:p.T941S,MSH6:NM_000179:exon8:c.A3727T:p.T1243S,MSH6:NM_001281494:exon8:c.A2821T:p.T941S	.	Uncertain significance	InterVar: Uncertain significance PVS1=0 PS=[0, 0, 0, 0, 0] PM=[1, 1, 0, 0, 0, 0, 0] PP=[0, 0, 1, 0, 0, 0] BA1=0 BS=[0, 0, 0, 0, 0] BP=[1, 0, 0, 0, 0, 0, 0, 0]	Conflicting_interpretations_of_pathogenicity	133046	MONDO:MONDO:0002032,MedGen:C0699790,SNOMED_CT:269533000|MONDO:MONDO:0005835,MedGen:C4552100,OMIM:PS120435,Orphanet:ORPHA144|MONDO:MONDO:0013710,MedGen:C1833477,OMIM:614350|MONDO:MONDO:0015356,MedGen:C0027672,Orphanet:ORPHA140162,SNOMED_CT:699346009|MedGen:C0009405|MedGen:CN169374|MedGen:CN235283|MedGen:CN235586|MedGen:CN517202	Carcinoma_of_colon|Lynch_syndrome|Hereditary_nonpolyposis_colorectal_cancer_type_5|Hereditary_cancer-predisposing_syndrome|Hereditary_nonpolyposis_colorectal_neoplasms|not_specified|none_provided|bilateral_breast_cancer|not_provided	criteria_provided,_conflicting_interpretations	clinvar: Conflicting_interpretations_of_pathogenicity	0.0002	0	0.0036	0	0	0	6.664e-05	0.0010	0.0002	0.000199681	D	T	P	P	D	D	D	D	T	D	0.837	0.584
2	47803492	47803492	T	C	rs191109849	MSH6	exonic	nonsynonymous SNV	MSH6:NM_001281492:exon3:c.C2855T:p.P952L,MSH6:NM_001281493:exon4:c.C2339T:p.P780L,MSH6:NM_000179:exon5:c.C3245T:p.P1082L,MSH6:NM_001281494:exon5:c.C2339T:p.P780L	.	Uncertain significance	InterVar: Uncertain significance PVS1=0 PS=[0, 0, 0, 0, 0] PM=[1, 1, 0, 0, 0, 0, 0] PP=[0, 0, 0, 0, 0, 0] BA1=0 BS=[0, 0, 0, 0, 0] BP=[1, 0, 0, 0, 0, 0, 0, 0]	Conflicting_interpretations_of_pathogenicity	94832	MONDO:MONDO:0002032,MedGen:C0699790,SNOMED_CT:269533000|MONDO:MONDO:0005835,MedGen:C4552100,OMIM:PS120435,Orphanet:ORPHA144|MONDO:MONDO:0007356,MedGen:C2936783,OMIM:120435|MONDO:MONDO:0015356,MedGen:C0027672,Orphanet:ORPHA140162,SNOMED_CT:699346009|MedGen:C0009405|MedGen:CN169374|MedGen:CN517202	Carcinoma_of_colon|Lynch_syndrome|Lynch_syndrome_I|Hereditary_cancer-predisposing_syndrome|Hereditary_nonpolyposis_colorectal_neoplasms|not_specified|not_provided	criteria_provided,_conflicting_interpretations	clinvar: Conflicting_interpretations_of_pathogenicity	9.689e-05	0.0001	0.0012	0	0	0	6.666e-05	0	7.7e-05	0.000399361	D	T	B	B	D	D	T	T	T	D	0.814	0.518
2	47806851	47806851	C	G	.	MSH6	exonic	nonsynonymous SNV	MSH6:NM_001281492:exon8:c.G3684C:p.K1228N,MSH6:NM_001281493:exon9:c.G3168C:p.K1056N,MSH6:NM_000179:exon10:c.G4074C:p.K1358N,MSH6:NM_001281494:exon10:c.G3168C:p.K1056N	.	Uncertain significance	InterVar: Uncertain significance PVS1=0 PS=[0, 0, 0, 0, 0] PM=[1, 1, 0, 0, 0, 0, 0] PP=[0, 0, 0, 0, 0, 0] BA1=0 BS=[0, 0, 0, 0, 0] BP=[1, 0, 0, 0, 0, 0, 0, 0]	Uncertain_significance	807434	MONDO:MONDO:0015356,MedGen:C0027672,Orphanet:ORPHA140162,SNOMED_CT:699346009	Hereditary_cancer-predisposing_syndrome	criteria_provided,_single_submitter	clinvar: Uncertain_significance	.	.	.	.	.	.	.	.	.	.	T	T	B	B	D	N	T	T	T	T	0.506	0.191
2	47800889	47800889	T	A	rs63749919	MSH6	exonic	nonsynonymous SNV	MSH6:NM_001281492:exon2:c.A2516T:p.Y839F,MSH6:NM_001281493:exon3:c.A2000T:p.Y667F,MSH6:NM_000179:exon4:c.A2906T:p.Y969F,MSH6:NM_001281494:exon4:c.A2000T:p.Y667F	.	Likely pathogenic	InterVar: Likely pathogenic PVS1=0 PS=[0, 0, 0, 0, 0] PM=[1, 1, 0, 0, 1, 0, 0] PP=[0, 0, 0, 0, 0, 0] BA1=0 BS=[0, 0, 0, 0, 0] BP=[1, 0, 0, 0, 0, 0, 0, 0]	Uncertain_significance	151010	MONDO:MONDO:0013710,MedGen:C1833477,OMIM:614350|MONDO:MONDO:0015356,MedGen:C0027672,Orphanet:ORPHA140162,SNOMED_CT:699346009|MedGen:C0009405	Hereditary_nonpolyposis_colorectal_cancer_type_5|Hereditary_cancer-predisposing_syndrome|Hereditary_nonpolyposis_colorectal_neoplasms	criteria_provided,_multiple_submitters,_no_conflicts	clinvar: Uncertain_significance	6.455e-05	0	0	0	0	0	0.0001	0	.	.	T	T	B	B	D	N	T	D	T	D	0.796	0.386
2	47783306	47783306	T	G	rs267608026	MSH6	exonic	nonsynonymous SNV	MSH6:NM_000179:exon1:c.G73T:p.A25S,MSH6:NM_001281492:exon1:c.G73T:p.A25S	.	Likely benign	InterVar: Likely benign PVS1=0 PS=[0, 0, 0, 0, 0] PM=[1, 1, 0, 0, 0, 0, 0] PP=[0, 0, 0, 0, 0, 0] BA1=0 BS=[0, 0, 0, 0, 0] BP=[1, 0, 0, 1, 0, 0, 0, 0]	Conflicting_interpretations_of_pathogenicity	95036	Human_Phenotype_Ontology:HP:0012114,MONDO:MONDO:0002447,MedGen:C0476089,OMIM:608089,SNOMED_CT:254878006|MONDO:MONDO:0005835,MedGen:C4552100,OMIM:PS120435,Orphanet:ORPHA144|MONDO:MONDO:0010159,MedGen:C0265325,OMIM:276300,Orphanet:ORPHA252202,SNOMED_CT:61665008|MONDO:MONDO:0013710,MedGen:C1833477,OMIM:614350|MONDO:MONDO:0015356,MedGen:C0027672,Orphanet:ORPHA140162,SNOMED_CT:699346009|MedGen:C000940…	Endometrial_carcinoma|Lynch_syndrome|Turcot_syndrome|Hereditary_nonpolyposis_colorectal_cancer_type_5|Hereditary_cancer-predisposing_syndrome|Hereditary_nonpolyposis_colorectal_neoplasms|not_specified|not_provided	criteria_provided,_conflicting_interpretations	clinvar: Conflicting_interpretations_of_pathogenicity	0.0002	0	0	0	0	0	0.0003	0	0.0002	.	T	T	B	B	D	N	T	T	T	D	0.226	0.067
2	47799818	47799818	T	C	.	MSH6	exonic	nonsynonymous SNV	MSH6:NM_001281492:exon2:c.C1445T:p.S482L,MSH6:NM_001281493:exon3:c.C929T:p.S310L,MSH6:NM_000179:exon4:c.C1835T:p.S612L,MSH6:NM_001281494:exon4:c.C929T:p.S310L	.	Uncertain significance	InterVar: Uncertain significance PVS1=0 PS=[0, 0, 0, 0, 0] PM=[1, 1, 0, 0, 0, 0, 0] PP=[0, 0, 0, 0, 0, 0] BA1=0 BS=[0, 0, 0, 0, 0] BP=[1, 0, 0, 0, 0, 0, 0, 0]	.	.	.	.	.	clinvar: UNK	.	.	.	.	.	.	.	.	.	.	T	T	B	B	D	N	T	T	T	D	0.524	0.311
2	47800544	47800544	T	A	rs34374438	MSH6	exonic	nonsynonymous SNV	MSH6:NM_001281492:exon2:c.A2171T:p.K724M,MSH6:NM_001281493:exon3:c.A1655T:p.K552M,MSH6:NM_000179:exon4:c.A2561T:p.K854M,MSH6:NM_001281494:exon4:c.A1655T:p.K552M	.	Uncertain significance	InterVar: Uncertain significance PVS1=0 PS=[0, 0, 0, 0, 0] PM=[1, 1, 0, 0, 0, 0, 0] PP=[0, 0, 1, 0, 0, 0] BA1=0 BS=[0, 0, 0, 0, 0] BP=[1, 0, 0, 0, 0, 0, 0, 0]	Conflicting_interpretations_of_pathogenicity	94763	Human_Phenotype_Ontology:HP:0012114,MONDO:MONDO:0002447,MedGen:C0476089,OMIM:608089,SNOMED_CT:254878006|MONDO:MONDO:0002032,MedGen:C0699790,SNOMED_CT:269533000|MONDO:MONDO:0005575,MedGen:C0009402,OMIM:114500|MONDO:MONDO:0007356,MedGen:C2936783,OMIM:120435|MONDO:MONDO:0010159,MedGen:C0265325,OMIM:276300,Orphanet:ORPHA252202,SNOMED_CT:61665008|MONDO:MONDO:0013710,MedGen:C1833477,OMIM:614350|MONDO:M…	Endometrial_carcinoma|Carcinoma_of_colon|Colorectal_cancer|Lynch_syndrome_I|Turcot_syndrome|Hereditary_nonpolyposis_colorectal_cancer_type_5|Hereditary_cancer-predisposing_syndrome|Hereditary_nonpolyposis_colorectal_neoplasms|not_specified|not_provided	criteria_provided,_conflicting_interpretations	clinvar: Conflicting_interpretations_of_pathogenicity	0.0003	0.0005	0	0.0033	0.0012	0	6.663e-05	0	0.0004	0.000399361	D	D	D	D	D	D	D	D	T	D	0.976	0.744
2	47798909	47798909	G	C	rs544222338	MSH6	exonic	nonsynonymous SNV	MSH6:NM_001281492:exon2:c.C536G:p.S179C,MSH6:NM_001281493:exon3:c.C20G:p.S7C,MSH6:NM_000179:exon4:c.C926G:p.S309C,MSH6:NM_001281494:exon4:c.C20G:p.S7C	.	Uncertain significance	InterVar: Uncertain significance PVS1=0 PS=[0, 0, 0, 0, 0] PM=[1, 1, 0, 0, 0, 0, 0] PP=[0, 0, 0, 0, 0, 0] BA1=0 BS=[0, 0, 0, 0, 0] BP=[1, 0, 0, 0, 0, 0, 0, 0]	Conflicting_interpretations_of_pathogenicity	133064	MONDO:MONDO:0002032,MedGen:C0699790,SNOMED_CT:269533000|MONDO:MONDO:0015356,MedGen:C0027672,Orphanet:ORPHA140162,SNOMED_CT:699346009|MedGen:C0009405|MedGen:CN169374|MedGen:CN517202	Carcinoma_of_colon|Hereditary_cancer-predisposing_syndrome|Hereditary_nonpolyposis_colorectal_neoplasms|not_specified|not_provided	criteria_provided,_conflicting_interpretations	clinvar: Conflicting_interpretations_of_pathogenicity	6.46e-05	0	0	0	0	0	0.0001	0	.	0.000199681	D	D	B	B	D	N	T	D	T	D	0.575	0.326
2	47790976	47790976	T	C	.	MSH6	exonic	nonsynonymous SNV	MSH6:NM_000179:exon2:c.C310T:p.P104S	.	Uncertain significance	InterVar: Uncertain significance PVS1=0 PS=[0, 0, 0, 0, 0] PM=[1, 1, 0, 0, 0, 0, 0] PP=[0, 0, 1, 0, 0, 0] BA1=0 BS=[0, 0, 0, 0, 0] BP=[1, 0, 0, 0, 0, 0, 0, 0]	Uncertain_significance	616687	MONDO:MONDO:0015356,MedGen:C0027672,Orphanet:ORPHA140162,SNOMED_CT:699346009|MedGen:C0009405	Hereditary_cancer-predisposing_syndrome|Hereditary_nonpolyposis_colorectal_neoplasms	criteria_provided,_multiple_submitters,_no_conflicts	clinvar: Uncertain_significance	.	.	.	.	.	.	.	.	.	.	D	D	D	D	T	D	D	D	D	D	0.926	0.731
2	47798951	47798951	G	C	.	MSH6	exonic	nonsynonymous SNV	MSH6:NM_001281492:exon2:c.C578G:p.T193S,MSH6:NM_001281493:exon3:c.C62G:p.T21S,MSH6:NM_000179:exon4:c.C968G:p.T323S,MSH6:NM_001281494:exon4:c.C62G:p.T21S	.	Uncertain significance	InterVar: Uncertain significance PVS1=0 PS=[0, 0, 0, 0, 0] PM=[1, 1, 0, 0, 0, 0, 0] PP=[0, 0, 0, 0, 0, 0] BA1=0 BS=[0, 0, 0, 0, 0] BP=[1, 0, 0, 0, 0, 0, 0, 0]	Uncertain_significance	473163	MONDO:MONDO:0015356,MedGen:C0027672,Orphanet:ORPHA140162,SNOMED_CT:699346009|MedGen:C0009405	Hereditary_cancer-predisposing_syndrome|Hereditary_nonpolyposis_colorectal_neoplasms	criteria_provided,_multiple_submitters,_no_conflicts	clinvar: Uncertain_significance	.	.	.	.	.	.	.	.	.	.	T	T	B	B	D	N	T	T	T	D	0.455	0.116
2	47799824	47799824	G	C	.	MSH6	exonic	nonsynonymous SNV	MSH6:NM_001281492:exon2:c.C1451G:p.S484C,MSH6:NM_001281493:exon3:c.C935G:p.S312C,MSH6:NM_000179:exon4:c.C1841G:p.S614C,MSH6:NM_001281494:exon4:c.C935G:p.S312C	.	Uncertain significance	InterVar: Uncertain significance PVS1=0 PS=[0, 0, 0, 0, 0] PM=[1, 1, 0, 0, 0, 0, 0] PP=[0, 0, 1, 0, 0, 0] BA1=0 BS=[0, 0, 0, 0, 0] BP=[1, 0, 0, 0, 0, 0, 0, 0]	.	.	.	.	.	clinvar: UNK	.	.	.	.	.	.	.	.	.	.	T	T	D	D	D	D	D	D	D	D	0.831	0.684
2	47803491	47803491	T	C	rs186240214	MSH6	exonic	nonsynonymous SNV	MSH6:NM_001281492:exon3:c.C2854T:p.P952S,MSH6:NM_001281493:exon4:c.C2338T:p.P780S,MSH6:NM_000179:exon5:c.C3244T:p.P1082S,MSH6:NM_001281494:exon5:c.C2338T:p.P780S	.	Uncertain significance	InterVar: Uncertain significance PVS1=0 PS=[0, 0, 0, 0, 0] PM=[1, 1, 0, 0, 0, 0, 0] PP=[0, 0, 0, 0, 0, 0] BA1=0 BS=[0, 0, 0, 0, 0] BP=[1, 0, 0, 0, 0, 0, 0, 0]	Conflicting_interpretations_of_pathogenicity	151013	Human_Phenotype_Ontology:HP:0012114,MONDO:MONDO:0002447,MedGen:C0476089,OMIM:608089,SNOMED_CT:254878006|MONDO:MONDO:0010159,MedGen:C0265325,OMIM:276300,Orphanet:ORPHA252202,SNOMED_CT:61665008|MONDO:MONDO:0013710,MedGen:C1833477,OMIM:614350|MONDO:MONDO:0015356,MedGen:C0027672,Orphanet:ORPHA140162,SNOMED_CT:699346009|MedGen:C0009405|MedGen:CN169374|MedGen:CN517202	Endometrial_carcinoma|Turcot_syndrome|Hereditary_nonpolyposis_colorectal_cancer_type_5|Hereditary_cancer-predisposing_syndrome|Hereditary_nonpolyposis_colorectal_neoplasms|not_specified|not_provided	criteria_provided,_conflicting_interpretations	clinvar: Conflicting_interpretations_of_pathogenicity	3.229e-05	0	0	0	0.0006	0	0	0	.	0.000599042	T	T	P	B	D	N	T	T	T	D	0.816	0.410
2	47806630	47806630	G	A	rs780187989	MSH6	exonic	nonsynonymous SNV	MSH6:NM_001281492:exon7:c.A3590G:p.N1197S,MSH6:NM_001281493:exon8:c.A3074G:p.N1025S,MSH6:NM_000179:exon9:c.A3980G:p.N1327S,MSH6:NM_001281494:exon9:c.A3074G:p.N1025S	.	Uncertain significance	InterVar: Uncertain significance PVS1=0 PS=[0, 0, 0, 0, 0] PM=[1, 1, 0, 0, 0, 0, 0] PP=[0, 0, 0, 0, 0, 0] BA1=0 BS=[0, 0, 0, 0, 0] BP=[1, 0, 0, 0, 0, 0, 0, 0]	Conflicting_interpretations_of_pathogenicity	221311	MONDO:MONDO:0015356,MedGen:C0027672,Orphanet:ORPHA140162,SNOMED_CT:699346009|MedGen:C0009405|MedGen:CN169374	Hereditary_cancer-predisposing_syndrome|Hereditary_nonpolyposis_colorectal_neoplasms|not_specified	criteria_provided,_conflicting_interpretations	clinvar: Conflicting_interpretations_of_pathogenicity	3.231e-05	0	0	0	0.0006	0	0	0	.	.	T	T	B	B	D	N	T	T	T	D	0.607	0.211
2	47803507	47803507	A	C	rs63750753	MSH6	exonic	nonsynonymous SNV	MSH6:NM_001281492:exon3:c.C2870A:p.P957H,MSH6:NM_001281493:exon4:c.C2354A:p.P785H,MSH6:NM_000179:exon5:c.C3260A:p.P1087H,MSH6:NM_001281494:exon5:c.C2354A:p.P785H	.	Uncertain significance	InterVar: Uncertain significance PVS1=0 PS=[0, 0, 0, 0, 0] PM=[1, 1, 0, 0, 0, 0, 0] PP=[0, 0, 1, 0, 0, 0] BA1=0 BS=[0, 0, 0, 0, 0] BP=[1, 0, 0, 0, 0, 0, 0, 0]	Uncertain_significance	133041	MONDO:MONDO:0015356,MedGen:C0027672,Orphanet:ORPHA140162,SNOMED_CT:699346009|MedGen:C0009405|MedGen:CN169374|MedGen:CN517202	Hereditary_cancer-predisposing_syndrome|Hereditary_nonpolyposis_colorectal_neoplasms|not_specified|not_provided	criteria_provided,_multiple_submitters,_no_conflicts	clinvar: Uncertain_significance	3.228e-05	0	0	0	0	0	6.662e-05	0	0.0002	.	D	D	D	D	D	D	D	D	D	D	0.909	0.624
2	47795962	47795962	G	A	rs750327994	MSH6	exonic	nonsynonymous SNV	MSH6:NM_000179:exon3:c.A526G:p.M176V	.	Uncertain significance	InterVar: Uncertain significance PVS1=0 PS=[0, 0, 0, 0, 0] PM=[1, 1, 0, 0, 0, 0, 0] PP=[0, 0, 0, 0, 0, 0] BA1=0 BS=[0, 0, 0, 0, 0] BP=[1, 0, 0, 0, 0, 0, 0, 0]	Uncertain_significance	182027	MONDO:MONDO:0015356,MedGen:C0027672,Orphanet:ORPHA140162,SNOMED_CT:699346009|MedGen:C0009405	Hereditary_cancer-predisposing_syndrome|Hereditary_nonpolyposis_colorectal_neoplasms	criteria_provided,_multiple_submitters,_no_conflicts	clinvar: Uncertain_significance	.	.	.	.	.	.	.	.	.	.	T	T	B	B	T	N	T	T	T	D	0.598	0.340
2	47796057	47796057	T	G	.	MSH6	exonic	nonsynonymous SNV	MSH6:NM_000179:exon3:c.G621T:p.E207D	.	Uncertain significance	InterVar: Uncertain significance PVS1=0 PS=[0, 0, 0, 0, 0] PM=[1, 1, 0, 0, 0, 0, 0] PP=[0, 0, 0, 0, 0, 0] BA1=0 BS=[0, 0, 0, 0, 0] BP=[1, 0, 0, 0, 0, 0, 0, 0]	Uncertain_significance	482482	MONDO:MONDO:0015356,MedGen:C0027672,Orphanet:ORPHA140162,SNOMED_CT:699346009|MedGen:C0009405	Hereditary_cancer-predisposing_syndrome|Hereditary_nonpolyposis_colorectal_neoplasms	criteria_provided,_multiple_submitters,_no_conflicts	clinvar: Uncertain_significance	.	.	.	.	.	.	.	.	.	.	T	T	D	P	T	N	T	T	T	D	0.294	0.522
2	47806781	47806781	C	A	rs564434147	MSH6	exonic	nonsynonymous SNV	MSH6:NM_001281492:exon8:c.A3614C:p.E1205A,MSH6:NM_001281493:exon9:c.A3098C:p.E1033A,MSH6:NM_000179:exon10:c.A4004C:p.E1335A,MSH6:NM_001281494:exon10:c.A3098C:p.E1033A	.	Uncertain significance	InterVar: Uncertain significance PVS1=0 PS=[0, 0, 0, 0, 0] PM=[1, 1, 0, 0, 0, 0, 0] PP=[0, 0, 0, 0, 0, 0] BA1=0 BS=[0, 0, 0, 0, 0] BP=[1, 0, 0, 0, 0, 0, 0, 0]	Conflicting_interpretations_of_pathogenicity	151041	MONDO:MONDO:0005835,MedGen:C4552100,OMIM:PS120435,Orphanet:ORPHA144|MONDO:MONDO:0013710,MedGen:C1833477,OMIM:614350|MONDO:MONDO:0015356,MedGen:C0027672,Orphanet:ORPHA140162,SNOMED_CT:699346009|MedGen:C0009405|MedGen:CN169374|MedGen:CN517202	Lynch_syndrome|Hereditary_nonpolyposis_colorectal_cancer_type_5|Hereditary_cancer-predisposing_syndrome|Hereditary_nonpolyposis_colorectal_neoplasms|not_specified|not_provided	criteria_provided,_conflicting_interpretations	clinvar: Conflicting_interpretations_of_pathogenicity	3.467e-05	0	0.0012	0	0	0	0	0	.	0.000199681	T	T	B	B	D	N	T	T	T	D	0.690	0.433
2	47798646	47798646	C	A	rs41557217	MSH6	exonic	nonsynonymous SNV	MSH6:NM_001281492:exon2:c.A273C:p.E91D,MSH6:NM_000179:exon4:c.A663C:p.E221D	.	Likely benign	InterVar: Likely benign PVS1=0 PS=[0, 0, 0, 0, 0] PM=[1, 1, 0, 0, 0, 0, 0] PP=[0, 0, 0, 0, 0, 0] BA1=0 BS=[0, 0, 0, 0, 0] BP=[1, 0, 0, 1, 0, 0, 0, 0]	Conflicting_interpretations_of_pathogenicity	95026	MONDO:MONDO:0002032,MedGen:C0699790,SNOMED_CT:269533000|MONDO:MONDO:0005835,MedGen:C4552100,OMIM:PS120435,Orphanet:ORPHA144|MONDO:MONDO:0013710,MedGen:C1833477,OMIM:614350|MONDO:MONDO:0015356,MedGen:C0027672,Orphanet:ORPHA140162,SNOMED_CT:699346009|MedGen:C0009405|MedGen:CN169374|MedGen:CN517202	Carcinoma_of_colon|Lynch_syndrome|Hereditary_nonpolyposis_colorectal_cancer_type_5|Hereditary_cancer-predisposing_syndrome|Hereditary_nonpolyposis_colorectal_neoplasms|not_specified|not_provided	criteria_provided,_conflicting_interpretations	clinvar: Conflicting_interpretations_of_pathogenicity	0.0006	0.0003	0	0	0.0006	0	0.0009	0	0.0008	.	T	T	B	B	D	N	T	T	T	T	0.642	0.121
2	47806315	47806315	A	T	rs202066386	MSH6	exonic	nonsynonymous SNV	MSH6:NM_001281492:exon6:c.T3368A:p.V1123E,MSH6:NM_001281493:exon7:c.T2852A:p.V951E,MSH6:NM_000179:exon8:c.T3758A:p.V1253E,MSH6:NM_001281494:exon8:c.T2852A:p.V951E	.	Uncertain significance	InterVar: Uncertain significance PVS1=0 PS=[0, 0, 0, 0, 0] PM=[1, 1, 0, 0, 0, 0, 0] PP=[0, 0, 1, 0, 0, 0] BA1=0 BS=[0, 0, 0, 0, 0] BP=[1, 0, 0, 0, 0, 0, 0, 0]	Uncertain_significance	133048	MONDO:MONDO:0007254,MedGen:C0006142,SNOMED_CT:254837009|MONDO:MONDO:0013710,MedGen:C1833477,OMIM:614350|MONDO:MONDO:0015356,MedGen:C0027672,Orphanet:ORPHA140162,SNOMED_CT:699346009|MedGen:C0009405|MedGen:CN169374|MedGen:CN517202	Malignant_tumor_of_breast|Hereditary_nonpolyposis_colorectal_cancer_type_5|Hereditary_cancer-predisposing_syndrome|Hereditary_nonpolyposis_colorectal_neoplasms|not_specified|not_provided	criteria_provided,_multiple_submitters,_no_conflicts	clinvar: Uncertain_significance	3.229e-05	0	0	0	0	0	6.666e-05	0	0.0002	0.000199681	D	D	D	D	D	D	D	D	D	D	0.991	0.887
2	47803506	47803506	T	C	rs63750998	MSH6	exonic	nonsynonymous SNV	MSH6:NM_001281492:exon3:c.C2869T:p.P957S,MSH6:NM_001281493:exon4:c.C2353T:p.P785S,MSH6:NM_000179:exon5:c.C3259T:p.P1087S,MSH6:NM_001281494:exon5:c.C2353T:p.P785S	.	Uncertain significance	InterVar: Uncertain significance PVS1=0 PS=[0, 0, 0, 0, 0] PM=[1, 1, 0, 0, 0, 0, 0] PP=[0, 0, 1, 0, 0, 0] BA1=0 BS=[0, 0, 0, 0, 0] BP=[1, 0, 0, 0, 0, 0, 0, 0]	Conflicting_interpretations_of_pathogenicity	94834	Human_Phenotype_Ontology:HP:0003002,MONDO:MONDO:0004989,MedGen:C0678222|Human_Phenotype_Ontology:HP:0012114,MONDO:MONDO:0002447,MedGen:C0476089,OMIM:608089,SNOMED_CT:254878006|MONDO:MONDO:0008170,MedGen:C1140680,Orphanet:ORPHA213500|MONDO:MONDO:0010159,MedGen:C0265325,OMIM:276300,Orphanet:ORPHA252202,SNOMED_CT:61665008|MONDO:MONDO:0013710,MedGen:C1833477,OMIM:614350|MONDO:MONDO:0015356,MedGen:C00…	Breast_carcinoma|Endometrial_carcinoma|Ovarian_cancer|Turcot_syndrome|Hereditary_nonpolyposis_colorectal_cancer_type_5|Hereditary_cancer-predisposing_syndrome|Hereditary_nonpolyposis_colorectal_neoplasms|not_specified|not_provided	criteria_provided,_conflicting_interpretations	clinvar: Conflicting_interpretations_of_pathogenicity	0.0002	0	0	0	0	0	0.0003	0	0.0003	.	D	T	B	B	D	D	D	D	D	D	0.884	0.331
2	47800483	47800483	T	A	.	MSH6	exonic	nonsynonymous SNV	MSH6:NM_001281492:exon2:c.A2110T:p.S704C,MSH6:NM_001281493:exon3:c.A1594T:p.S532C,MSH6:NM_000179:exon4:c.A2500T:p.S834C,MSH6:NM_001281494:exon4:c.A1594T:p.S532C	.	Uncertain significance	InterVar: Uncertain significance PVS1=0 PS=[0, 0, 0, 0, 0] PM=[1, 1, 0, 0, 0, 0, 0] PP=[0, 0, 1, 0, 0, 0] BA1=0 BS=[0, 0, 0, 0, 0] BP=[1, 0, 0, 0, 0, 0, 0, 0]	.	.	.	.	.	clinvar: UNK	.	.	.	.	.	.	.	.	.	.	D	D	D	D	D	N	D	D	T	D	0.873	0.520
2	47800367	47800367	C	T	rs202127474	MSH6	exonic	nonsynonymous SNV	MSH6:NM_001281492:exon2:c.T1994C:p.I665T,MSH6:NM_001281493:exon3:c.T1478C:p.I493T,MSH6:NM_000179:exon4:c.T2384C:p.I795T,MSH6:NM_001281494:exon4:c.T1478C:p.I493T	.	Uncertain significance	InterVar: Uncertain significance PVS1=0 PS=[0, 0, 0, 0, 0] PM=[1, 1, 0, 0, 0, 0, 0] PP=[0, 0, 1, 0, 0, 0] BA1=0 BS=[0, 0, 0, 0, 0] BP=[1, 0, 0, 0, 0, 0, 0, 0]	Conflicting_interpretations_of_pathogenicity	139547	MONDO:MONDO:0007356,MedGen:C2936783,OMIM:120435|MONDO:MONDO:0013710,MedGen:C1833477,OMIM:614350|MONDO:MONDO:0015356,MedGen:C0027672,Orphanet:ORPHA140162,SNOMED_CT:699346009|MedGen:C0009405|MedGen:CN517202	Lynch_syndrome_I|Hereditary_nonpolyposis_colorectal_cancer_type_5|Hereditary_cancer-predisposing_syndrome|Hereditary_nonpolyposis_colorectal_neoplasms|not_provided	criteria_provided,_conflicting_interpretations	clinvar: Conflicting_interpretations_of_pathogenicity	.	.	.	.	.	.	.	.	7.7e-05	0.000199681	D	D	P	P	D	D	D	D	T	D	0.925	0.738
2	47800391	47800391	G	A	rs63751450	MSH6	exonic	nonsynonymous SNV	MSH6:NM_001281492:exon2:c.A2018G:p.D673G,MSH6:NM_001281493:exon3:c.A1502G:p.D501G,MSH6:NM_000179:exon4:c.A2408G:p.D803G,MSH6:NM_001281494:exon4:c.A1502G:p.D501G	.	Uncertain significance	InterVar: Uncertain significance PVS1=0 PS=[0, 0, 0, 0, 0] PM=[1, 1, 0, 0, 0, 0, 0] PP=[0, 0, 0, 0, 0, 0] BA1=0 BS=[0, 0, 0, 0, 0] BP=[1, 0, 0, 0, 0, 0, 0, 0]	Conflicting_interpretations_of_pathogenicity	94755	MONDO:MONDO:0005575,MedGen:C0009402,OMIM:114500|MONDO:MONDO:0005835,MedGen:C4552100,OMIM:PS120435,Orphanet:ORPHA144|MONDO:MONDO:0007254,MedGen:C0006142,SNOMED_CT:254837009|MONDO:MONDO:0013710,MedGen:C1833477,OMIM:614350|MONDO:MONDO:0015356,MedGen:C0027672,Orphanet:ORPHA140162,SNOMED_CT:699346009|MedGen:C0009405|MedGen:CN169374|MedGen:CN517202	Colorectal_cancer|Lynch_syndrome|Malignant_tumor_of_breast|Hereditary_nonpolyposis_colorectal_cancer_type_5|Hereditary_cancer-predisposing_syndrome|Hereditary_nonpolyposis_colorectal_neoplasms|not_specified|not_provided	criteria_provided,_conflicting_interpretations	clinvar: Conflicting_interpretations_of_pathogenicity	3.229e-05	0	0	0	0	0	6.663e-05	0	0.0002	0.000199681	T	T	B	B	D	N	T	D	T	D	0.836	0.372
2	47799128	47799128	G	A	.	MSH6	exonic	nonsynonymous SNV	MSH6:NM_001281492:exon2:c.A755G:p.H252R,MSH6:NM_001281493:exon3:c.A239G:p.H80R,MSH6:NM_000179:exon4:c.A1145G:p.H382R,MSH6:NM_001281494:exon4:c.A239G:p.H80R	.	Uncertain significance	InterVar: Uncertain significance PVS1=0 PS=[0, 0, 0, 0, 0] PM=[1, 1, 0, 0, 0, 0, 0] PP=[0, 0, 0, 0, 0, 0] BA1=0 BS=[0, 0, 0, 0, 0] BP=[1, 0, 0, 0, 0, 0, 0, 0]	Uncertain_significance	807196	MONDO:MONDO:0015356,MedGen:C0027672,Orphanet:ORPHA140162,SNOMED_CT:699346009|MedGen:C0009405	Hereditary_cancer-predisposing_syndrome|Hereditary_nonpolyposis_colorectal_neoplasms	criteria_provided,_multiple_submitters,_no_conflicts	clinvar: Uncertain_significance	.	.	.	.	.	.	.	.	.	.	T	T	B	B	D	N	T	T	T	T	0.340	0.181
2	47798659	47798659	T	G	.	MSH6	exonic	stopgain	MSH6:NM_001281492:exon2:c.G286T:p.E96X,MSH6:NM_000179:exon4:c.G676T:p.E226X	.	Pathogenic	InterVar: Pathogenic PVS1=1 PS=[0, 0, 0, 0, 0] PM=[0, 1, 0, 0, 0, 0, 0] PP=[0, 0, 1, 0, 0, 0] BA1=0 BS=[0, 0, 0, 0, 0] BP=[0, 0, 0, 0, 0, 0, 0, 0]	.	.	.	.	.	clinvar: UNK	.	.	.	.	.	.	.	.	.	.	.	.	.	.	.	.	.	.	.	.	.	0.980
2	47806330	47806330	G	A	.	MSH6	exonic	nonsynonymous SNV	MSH6:NM_001281492:exon6:c.A3383G:p.Q1128R,MSH6:NM_001281493:exon7:c.A2867G:p.Q956R,MSH6:NM_000179:exon8:c.A3773G:p.Q1258R,MSH6:NM_001281494:exon8:c.A2867G:p.Q956R	.	Uncertain significance	InterVar: Uncertain significance PVS1=0 PS=[0, 0, 0, 0, 0] PM=[1, 1, 0, 0, 0, 0, 0] PP=[0, 0, 0, 0, 0, 0] BA1=0 BS=[0, 0, 0, 0, 0] BP=[1, 0, 0, 0, 0, 0, 0, 0]	.	.	.	.	.	clinvar: UNK	.	.	.	.	.	.	.	.	.	.	T	T	B	B	D	N	T	T	T	D	0.469	0.385
2	47783417	47783417	A	C	.	MSH6	exonic	nonsynonymous SNV	MSH6:NM_000179:exon1:c.C184A:p.R62S,MSH6:NM_001281492:exon1:c.C184A:p.R62S	.	Likely benign	InterVar: Likely benign PVS1=0 PS=[0, 0, 0, 0, 0] PM=[1, 1, 0, 0, 0, 0, 0] PP=[0, 0, 0, 0, 0, 0] BA1=0 BS=[0, 0, 0, 0, 0] BP=[1, 0, 0, 1, 0, 0, 0, 0]	Conflicting_interpretations_of_pathogenicity	232664	MONDO:MONDO:0015356,MedGen:C0027672,Orphanet:ORPHA140162,SNOMED_CT:699346009|MedGen:C0009405|MedGen:CN169374	Hereditary_cancer-predisposing_syndrome|Hereditary_nonpolyposis_colorectal_neoplasms|not_specified	criteria_provided,_conflicting_interpretations	clinvar: Conflicting_interpretations_of_pathogenicity	.	.	.	.	.	.	.	.	.	.	T	T	B	B	D	N	T	T	T	D	0.479	0.075
2	47800000	47800000	A	C	.	MSH6	exonic	nonsynonymous SNV	MSH6:NM_001281492:exon2:c.C1627A:p.P543T,MSH6:NM_001281493:exon3:c.C1111A:p.P371T,MSH6:NM_000179:exon4:c.C2017A:p.P673T,MSH6:NM_001281494:exon4:c.C1111A:p.P371T	.	Uncertain significance	InterVar: Uncertain significance PVS1=0 PS=[0, 0, 0, 0, 0] PM=[1, 1, 0, 0, 0, 0, 0] PP=[0, 0, 1, 0, 0, 0] BA1=0 BS=[0, 0, 0, 0, 0] BP=[1, 0, 0, 0, 0, 0, 0, 0]	.	.	.	.	.	clinvar: UNK	.	.	.	.	.	.	.	.	.	.	D	D	D	D	D	D	D	D	D	D	0.893	0.644
2	47798765	47798765	G	C	.	MSH6	exonic	nonsynonymous SNV	MSH6:NM_001281492:exon2:c.C392G:p.S131C,MSH6:NM_000179:exon4:c.C782G:p.S261C	.	Uncertain significance	InterVar: Uncertain significance PVS1=0 PS=[0, 0, 0, 0, 0] PM=[1, 1, 0, 0, 0, 0, 0] PP=[0, 0, 1, 0, 0, 0] BA1=0 BS=[0, 0, 0, 0, 0] BP=[1, 0, 0, 0, 0, 0, 0, 0]	Uncertain_significance	908911	MONDO:MONDO:0015356,MedGen:C0027672,Orphanet:ORPHA140162,SNOMED_CT:699346009	Hereditary_cancer-predisposing_syndrome	criteria_provided,_single_submitter	clinvar: Uncertain_significance	.	.	.	.	.	.	.	.	.	.	T	T	D	D	D	D	D	D	D	D	0.856	0.767
2	47799236	47799236	G	C	.	MSH6	exonic	nonsynonymous SNV	MSH6:NM_001281492:exon2:c.C863G:p.S288C,MSH6:NM_001281493:exon3:c.C347G:p.S116C,MSH6:NM_000179:exon4:c.C1253G:p.S418C,MSH6:NM_001281494:exon4:c.C347G:p.S116C	.	Uncertain significance	InterVar: Uncertain significance PVS1=0 PS=[0, 0, 0, 0, 0] PM=[1, 1, 0, 0, 0, 0, 0] PP=[0, 0, 1, 0, 0, 0] BA1=0 BS=[0, 0, 0, 0, 0] BP=[1, 0, 0, 0, 0, 0, 0, 0]	.	.	.	.	.	clinvar: UNK	.	.	.	.	.	.	.	.	.	.	D	D	D	P	D	D	D	D	D	D	0.911	0.670
2	47798710	47798710	T	C	rs377216828	MSH6	exonic	nonsynonymous SNV	MSH6:NM_001281492:exon2:c.C337T:p.R113C,MSH6:NM_000179:exon4:c.C727T:p.R243C	.	Uncertain significance	InterVar: Uncertain significance PVS1=0 PS=[0, 0, 0, 0, 0] PM=[1, 1, 0, 0, 0, 0, 0] PP=[0, 0, 0, 0, 0, 0] BA1=0 BS=[0, 0, 0, 0, 0] BP=[1, 0, 0, 0, 0, 0, 0, 0]	Uncertain_significance	152389	MONDO:MONDO:0013710,MedGen:C1833477,OMIM:614350|MONDO:MONDO:0015356,MedGen:C0027672,Orphanet:ORPHA140162,SNOMED_CT:699346009|MedGen:C0009405|MedGen:CN517202	Hereditary_nonpolyposis_colorectal_cancer_type_5|Hereditary_cancer-predisposing_syndrome|Hereditary_nonpolyposis_colorectal_neoplasms|not_provided	criteria_provided,_multiple_submitters,_no_conflicts	clinvar: Uncertain_significance	.	.	.	.	.	.	.	.	7.7e-05	.	D	D	P	B	D	N	T	D	T	D	0.678	0.573
2	47799464	47799464	T	C	.	MSH6	exonic	nonsynonymous SNV	MSH6:NM_001281492:exon2:c.C1091T:p.A364V,MSH6:NM_001281493:exon3:c.C575T:p.A192V,MSH6:NM_000179:exon4:c.C1481T:p.A494V,MSH6:NM_001281494:exon4:c.C575T:p.A192V	.	Uncertain significance	InterVar: Uncertain significance PVS1=0 PS=[0, 0, 0, 0, 0] PM=[1, 1, 0, 0, 0, 0, 0] PP=[0, 0, 0, 0, 0, 0] BA1=0 BS=[0, 0, 0, 0, 0] BP=[1, 0, 0, 0, 0, 0, 0, 0]	Uncertain_significance	473006	MONDO:MONDO:0015356,MedGen:C0027672,Orphanet:ORPHA140162,SNOMED_CT:699346009|MedGen:C0009405	Hereditary_cancer-predisposing_syndrome|Hereditary_nonpolyposis_colorectal_neoplasms	criteria_provided,_multiple_submitters,_no_conflicts	clinvar: Uncertain_significance	.	.	.	.	.	.	.	.	.	.	T	T	B	B	D	N	T	D	T	D	0.707	0.406
2	47783273	47783273	G	T	.	MSH6	exonic	nonsynonymous SNV	MSH6:NM_000179:exon1:c.T40G:p.S14A,MSH6:NM_001281492:exon1:c.T40G:p.S14A	.	Likely benign	InterVar: Likely benign PVS1=0 PS=[0, 0, 0, 0, 0] PM=[1, 1, 0, 0, 0, 0, 0] PP=[0, 0, 0, 0, 0, 0] BA1=0 BS=[0, 0, 0, 0, 0] BP=[1, 0, 0, 1, 0, 0, 0, 0]	Uncertain_significance	232655	MONDO:MONDO:0015356,MedGen:C0027672,Orphanet:ORPHA140162,SNOMED_CT:699346009|MedGen:C0009405	Hereditary_cancer-predisposing_syndrome|Hereditary_nonpolyposis_colorectal_neoplasms	criteria_provided,_multiple_submitters,_no_conflicts	clinvar: Uncertain_significance	.	.	.	.	.	.	.	.	.	.	D	D	B	B	D	N	T	T	T	D	0.495	0.517
2	47806460	47806460	A	G	.	MSH6	exonic	nonsynonymous SNV	MSH6:NM_001281492:exon7:c.G3420A:p.M1140I,MSH6:NM_001281493:exon8:c.G2904A:p.M968I,MSH6:NM_000179:exon9:c.G3810A:p.M1270I,MSH6:NM_001281494:exon9:c.G2904A:p.M968I	.	Uncertain significance	InterVar: Uncertain significance PVS1=0 PS=[0, 0, 0, 0, 0] PM=[1, 1, 0, 0, 0, 0, 0] PP=[0, 0, 0, 0, 0, 0] BA1=0 BS=[0, 0, 0, 0, 0] BP=[1, 0, 0, 0, 0, 0, 0, 0]	Uncertain_significance	558596	MedGen:C0009405	Hereditary_nonpolyposis_colorectal_neoplasms	criteria_provided,_single_submitter	clinvar: Uncertain_significance	.	.	.	.	.	.	.	.	.	.	D	D	P	P	D	D	T	D	D	D	0.925	0.764
2	47800608	47800608	A	G	.	MSH6	exonic	nonsynonymous SNV	MSH6:NM_001281492:exon2:c.G2235A:p.M745I,MSH6:NM_001281493:exon3:c.G1719A:p.M573I,MSH6:NM_000179:exon4:c.G2625A:p.M875I,MSH6:NM_001281494:exon4:c.G1719A:p.M573I	.	Uncertain significance	InterVar: Uncertain significance PVS1=0 PS=[0, 0, 0, 0, 0] PM=[1, 1, 0, 0, 0, 0, 0] PP=[0, 0, 0, 0, 0, 0] BA1=0 BS=[0, 0, 0, 0, 0] BP=[1, 0, 0, 0, 0, 0, 0, 0]	.	.	.	.	.	clinvar: UNK	.	.	.	.	.	.	.	.	.	.	T	T	B	B	D	N	T	D	T	D	0.692	0.266
2	47806482	47806482	A	C	rs587782109	MSH6	exonic	nonsynonymous SNV	MSH6:NM_001281492:exon7:c.C3442A:p.P1148T,MSH6:NM_001281493:exon8:c.C2926A:p.P976T,MSH6:NM_000179:exon9:c.C3832A:p.P1278T,MSH6:NM_001281494:exon9:c.C2926A:p.P976T	.	Uncertain significance	InterVar: Uncertain significance PVS1=0 PS=[0, 0, 0, 0, 0] PM=[1, 1, 0, 0, 0, 0, 0] PP=[0, 0, 1, 0, 0, 0] BA1=0 BS=[0, 0, 0, 0, 0] BP=[1, 0, 0, 0, 0, 0, 0, 0]	Conflicting_interpretations_of_pathogenicity	151630	MONDO:MONDO:0015356,MedGen:C0027672,Orphanet:ORPHA140162,SNOMED_CT:699346009|MedGen:C0009405|MedGen:CN169374|MedGen:CN517202	Hereditary_cancer-predisposing_syndrome|Hereditary_nonpolyposis_colorectal_neoplasms|not_specified|not_provided	criteria_provided,_conflicting_interpretations	clinvar: Conflicting_interpretations_of_pathogenicity	.	.	.	.	.	.	.	.	.	.	D	T	P	P	D	D	D	D	T	D	0.818	0.477
2	47803672	47803672	T	C	rs267608089	MSH6	exonic	nonsynonymous SNV	MSH6:NM_001281492:exon3:c.C3035T:p.T1012M,MSH6:NM_001281493:exon4:c.C2519T:p.T840M,MSH6:NM_000179:exon5:c.C3425T:p.T1142M,MSH6:NM_001281494:exon5:c.C2519T:p.T840M	.	Uncertain significance	InterVar: Uncertain significance PVS1=0 PS=[0, 0, 0, 0, 0] PM=[1, 1, 0, 0, 0, 0, 0] PP=[0, 0, 1, 0, 0, 0] BA1=0 BS=[0, 0, 0, 0, 0] BP=[1, 0, 0, 0, 0, 0, 0, 0]	Uncertain_significance	94855	MONDO:MONDO:0007254,MedGen:C0006142,SNOMED_CT:254837009|MONDO:MONDO:0015356,MedGen:C0027672,Orphanet:ORPHA140162,SNOMED_CT:699346009|MedGen:C0009405|MedGen:CN169374|MedGen:CN517202	Malignant_tumor_of_breast|Hereditary_cancer-predisposing_syndrome|Hereditary_nonpolyposis_colorectal_neoplasms|not_specified|not_provided	criteria_provided,_multiple_submitters,_no_conflicts	clinvar: Uncertain_significance	3.229e-05	0.0001	0	0	0	0	0	0	.	.	D	D	D	D	D	D	D	D	D	D	0.997	0.900
2	47799840	47799840	C	A	rs63751121	MSH6	exonic	nonsynonymous SNV	MSH6:NM_001281492:exon2:c.A1467C:p.E489D,MSH6:NM_001281493:exon3:c.A951C:p.E317D,MSH6:NM_000179:exon4:c.A1857C:p.E619D,MSH6:NM_001281494:exon4:c.A951C:p.E317D	.	Uncertain significance	InterVar: Uncertain significance PVS1=0 PS=[0, 0, 0, 0, 0] PM=[1, 1, 0, 0, 0, 0, 0] PP=[0, 0, 1, 0, 0, 0] BA1=0 BS=[0, 0, 0, 0, 0] BP=[1, 0, 0, 0, 0, 0, 0, 0]	Uncertain_significance	94702	MONDO:MONDO:0015356,MedGen:C0027672,Orphanet:ORPHA140162,SNOMED_CT:699346009|MedGen:C0009405|MedGen:CN517202	Hereditary_cancer-predisposing_syndrome|Hereditary_nonpolyposis_colorectal_neoplasms|not_provided	criteria_provided,_multiple_submitters,_no_conflicts	clinvar: Uncertain_significance	3.228e-05	0	0	0	0	0	6.661e-05	0	0.0002	.	T	T	P	P	D	N	D	D	T	D	0.807	0.444
2	47800076	47800076	C	A	.	MSH6	exonic	nonsynonymous SNV	MSH6:NM_001281492:exon2:c.A1703C:p.Q568P,MSH6:NM_001281493:exon3:c.A1187C:p.Q396P,MSH6:NM_000179:exon4:c.A2093C:p.Q698P,MSH6:NM_001281494:exon4:c.A1187C:p.Q396P	.	Uncertain significance	InterVar: Uncertain significance PVS1=0 PS=[0, 0, 0, 0, 0] PM=[1, 1, 0, 0, 0, 0, 0] PP=[0, 0, 1, 0, 0, 0] BA1=0 BS=[0, 0, 0, 0, 0] BP=[1, 0, 0, 0, 0, 0, 0, 0]	.	.	.	.	.	clinvar: UNK	.	.	.	.	.	.	.	.	.	.	T	T	B	B	D	D	D	D	D	D	0.869	0.564
2	47798876	47798876	A	G	rs765237563	MSH6	exonic	nonsynonymous SNV	MSH6:NM_001281492:exon2:c.G503A:p.R168Q,MSH6:NM_000179:exon4:c.G893A:p.R298Q	.	Uncertain significance	InterVar: Uncertain significance PVS1=0 PS=[0, 0, 0, 0, 0] PM=[1, 1, 0, 0, 0, 0, 0] PP=[0, 0, 0, 0, 0, 0] BA1=0 BS=[0, 0, 0, 0, 0] BP=[1, 0, 0, 0, 0, 0, 0, 0]	Uncertain_significance	182039	MONDO:MONDO:0005835,MedGen:C4552100,OMIM:PS120435,Orphanet:ORPHA144|MONDO:MONDO:0015356,MedGen:C0027672,Orphanet:ORPHA140162,SNOMED_CT:699346009|MedGen:C0009405|MedGen:CN517202	Lynch_syndrome|Hereditary_cancer-predisposing_syndrome|Hereditary_nonpolyposis_colorectal_neoplasms|not_provided	criteria_provided,_multiple_submitters,_no_conflicts	clinvar: Uncertain_significance	.	.	.	.	.	.	.	.	.	.	T	T	B	B	D	N	T	T	T	D	0.387	0.344
2	47800491	47800491	G	C	.	MSH6	exonic	nonsynonymous SNV	MSH6:NM_001281492:exon2:c.C2118G:p.N706K,MSH6:NM_001281493:exon3:c.C1602G:p.N534K,MSH6:NM_000179:exon4:c.C2508G:p.N836K,MSH6:NM_001281494:exon4:c.C1602G:p.N534K	.	Uncertain significance	InterVar: Uncertain significance PVS1=0 PS=[0, 0, 0, 0, 0] PM=[1, 1, 0, 0, 0, 0, 0] PP=[0, 0, 0, 0, 0, 0] BA1=0 BS=[0, 0, 0, 0, 0] BP=[1, 0, 0, 0, 0, 0, 0, 0]	.	.	.	.	.	clinvar: UNK	.	.	.	.	.	.	.	.	.	.	T	T	B	B	D	D	T	T	T	D	0.639	0.270
2	47799037	47799037	A	G	rs730881787	MSH6	exonic	nonsynonymous SNV	MSH6:NM_001281492:exon2:c.G664A:p.V222I,MSH6:NM_001281493:exon3:c.G148A:p.V50I,MSH6:NM_000179:exon4:c.G1054A:p.V352I,MSH6:NM_001281494:exon4:c.G148A:p.V50I	.	Likely benign	InterVar: Likely benign PVS1=0 PS=[0, 0, 0, 0, 0] PM=[1, 1, 0, 0, 0, 0, 0] PP=[0, 0, 0, 0, 0, 0] BA1=0 BS=[0, 0, 0, 0, 0] BP=[1, 0, 0, 1, 0, 0, 0, 0]	Conflicting_interpretations_of_pathogenicity	180053	MONDO:MONDO:0005835,MedGen:C4552100,OMIM:PS120435,Orphanet:ORPHA144|MONDO:MONDO:0013710,MedGen:C1833477,OMIM:614350|MONDO:MONDO:0015356,MedGen:C0027672,Orphanet:ORPHA140162,SNOMED_CT:699346009|MedGen:C0009405|MedGen:CN169374|MedGen:CN517202	Lynch_syndrome|Hereditary_nonpolyposis_colorectal_cancer_type_5|Hereditary_cancer-predisposing_syndrome|Hereditary_nonpolyposis_colorectal_neoplasms|not_specified|not_provided	criteria_provided,_conflicting_interpretations	clinvar: Conflicting_interpretations_of_pathogenicity	9.686e-05	0.0001	0	0	0	0	0.0001	0	.	.	T	T	B	B	D	N	T	T	T	D	0.514	0.017
2	47806601	47806601	G	T	rs764786814	MSH6	exonic	nonsynonymous SNV	MSH6:NM_001281492:exon7:c.T3561G:p.H1187Q,MSH6:NM_001281493:exon8:c.T3045G:p.H1015Q,MSH6:NM_000179:exon9:c.T3951G:p.H1317Q,MSH6:NM_001281494:exon9:c.T3045G:p.H1015Q	.	Likely benign	InterVar: Likely benign PVS1=0 PS=[0, 0, 0, 0, 0] PM=[1, 1, 0, 0, 0, 0, 0] PP=[0, 0, 0, 0, 0, 0] BA1=0 BS=[0, 0, 0, 0, 0] BP=[1, 0, 0, 1, 0, 0, 0, 0]	Uncertain_significance	182188	MONDO:MONDO:0015356,MedGen:C0027672,Orphanet:ORPHA140162,SNOMED_CT:699346009|MedGen:C0009405	Hereditary_cancer-predisposing_syndrome|Hereditary_nonpolyposis_colorectal_neoplasms	criteria_provided,_multiple_submitters,_no_conflicts	clinvar: Uncertain_significance	.	.	.	.	.	.	.	.	.	.	T	T	B	B	D	N	T	T	T	D	0.777	0.180
2	47806231	47806231	T	C	rs63750370	MSH6	exonic	nonsynonymous SNV	MSH6:NM_001281492:exon6:c.C3284T:p.T1095M,MSH6:NM_001281493:exon7:c.C2768T:p.T923M,MSH6:NM_000179:exon8:c.C3674T:p.T1225M,MSH6:NM_001281494:exon8:c.C2768T:p.T923M	.	Uncertain significance	InterVar: Uncertain significance PVS1=0 PS=[0, 0, 0, 0, 0] PM=[1, 1, 0, 0, 0, 0, 0] PP=[0, 0, 1, 0, 0, 0] BA1=0 BS=[0, 0, 0, 0, 0] BP=[1, 0, 0, 0, 0, 0, 0, 0]	Uncertain_significance	94917	MONDO:MONDO:0007254,MedGen:C0006142,SNOMED_CT:254837009|MONDO:MONDO:0013710,MedGen:C1833477,OMIM:614350|MONDO:MONDO:0015356,MedGen:C0027672,Orphanet:ORPHA140162,SNOMED_CT:699346009|MedGen:C0009405|MedGen:CN169374|MedGen:CN517202	Malignant_tumor_of_breast|Hereditary_nonpolyposis_colorectal_cancer_type_5|Hereditary_cancer-predisposing_syndrome|Hereditary_nonpolyposis_colorectal_neoplasms|not_specified|not_provided	criteria_provided,_multiple_submitters,_no_conflicts	clinvar: Uncertain_significance	9.687e-05	0	0	0	0	0	0.0002	0	7.7e-05	0.000199681	D	D	D	D	D	D	D	D	D	D	0.943	0.816
1	45331210	45331210	A	G	.	MUTYH	exonic	nonsynonymous SNV	MUTYH:NM_001350650:exon13:c.C1019T:p.T340I,MUTYH:NM_001350651:exon13:c.C1019T:p.T340I,MUTYH:NM_001048171:exon14:c.C1364T:p.T455I,MUTYH:NM_001048172:exon14:c.C1367T:p.T456I,MUTYH:NM_001048173:exon14:c.C1364T:p.T455I,MUTYH:NM_001048174:exon14:c.C1364T:p.T455I,MUTYH:NM_001128425:exon14:c.C1448T:p.T483I,MUTYH:NM_001293190:exon14:c.C1409T:p.T470I,MUTYH:NM_001293191:exon14:c.C1397T:p.T466I,MUTYH:NM_001…	.	Uncertain significance	InterVar: Uncertain significance PVS1=0 PS=[0, 0, 0, 0, 0] PM=[1, 1, 0, 0, 0, 0, 0] PP=[0, 0, 0, 0, 0, 0] BA1=0 BS=[0, 0, 0, 0, 0] BP=[1, 0, 0, 0, 0, 0, 0, 0]	Uncertain_significance	482343	MONDO:MONDO:0015356,MedGen:C0027672,Orphanet:ORPHA140162,SNOMED_CT:699346009	Hereditary_cancer-predisposing_syndrome	criteria_provided,_single_submitter	clinvar: Uncertain_significance	.	.	.	.	.	.	.	.	.	.	D	T	B	B	D	D	T	D	T	D	0.719	0.082
1	45333493	45333493	T	C	rs375526246	MUTYH	exonic	nonsynonymous SNV	MUTYH:NM_001048171:exon3:c.G184A:p.V62I,MUTYH:NM_001048172:exon3:c.G187A:p.V63I,MUTYH:NM_001048173:exon3:c.G184A:p.V62I,MUTYH:NM_001048174:exon3:c.G184A:p.V62I,MUTYH:NM_001128425:exon3:c.G268A:p.V90I,MUTYH:NM_001293190:exon3:c.G229A:p.V77I,MUTYH:NM_001293191:exon3:c.G217A:p.V73I,MUTYH:NM_012222:exon3:c.G259A:p.V87I,MUTYH:NM_001293195:exon4:c.G184A:p.V62I	.	Likely benign	InterVar: Likely benign PVS1=0 PS=[0, 0, 0, 0, 0] PM=[1, 1, 0, 0, 0, 0, 0] PP=[0, 0, 0, 0, 0, 0] BA1=0 BS=[0, 0, 0, 0, 0] BP=[1, 0, 0, 1, 0, 0, 0, 0]	Conflicting_interpretations_of_pathogenicity	139697	MONDO:MONDO:0012041,MedGen:C1837991,OMIM:608456,Orphanet:ORPHA247798|MONDO:MONDO:0015356,MedGen:C0027672,Orphanet:ORPHA140162,SNOMED_CT:699346009	MYH-associated_polyposis|Hereditary_cancer-predisposing_syndrome	criteria_provided,_conflicting_interpretations	clinvar: Conflicting_interpretations_of_pathogenicity	3.231e-05	0	0	0	0	0	6.668e-05	0	7.7e-05	.	T	T	B	B	T	N	T	T	T	T	0.143	0.000
1	45331238	45331238	A	G	rs200229669	MUTYH	exonic	nonsynonymous SNV	MUTYH:NM_001350650:exon13:c.C991T:p.R331C,MUTYH:NM_001350651:exon13:c.C991T:p.R331C,MUTYH:NM_001048171:exon14:c.C1336T:p.R446C,MUTYH:NM_001048172:exon14:c.C1339T:p.R447C,MUTYH:NM_001048173:exon14:c.C1336T:p.R446C,MUTYH:NM_001048174:exon14:c.C1336T:p.R446C,MUTYH:NM_001128425:exon14:c.C1420T:p.R474C,MUTYH:NM_001293190:exon14:c.C1381T:p.R461C,MUTYH:NM_001293191:exon14:c.C1369T:p.R457C,MUTYH:NM_00129…	.	Uncertain significance	InterVar: Uncertain significance PVS1=0 PS=[0, 0, 0, 0, 0] PM=[1, 1, 0, 0, 0, 0, 0] PP=[0, 0, 0, 0, 0, 0] BA1=0 BS=[0, 0, 0, 0, 0] BP=[1, 0, 0, 0, 0, 0, 0, 0]	Uncertain_significance	50193	Human_Phenotype_Ontology:HP:0006753,MONDO:MONDO:0021085,MeSH:D013274,MedGen:C0038356,SNOMED_CT:126824007|Human_Phenotype_Ontology:HP:0030434,MONDO:MONDO:0007564,MeSH:D018296,MedGen:C0206711,OMIM:132600,Orphanet:ORPHA91414|MONDO:MONDO:0002032,MedGen:C0699790,SNOMED_CT:269533000|MONDO:MONDO:0012041,MedGen:C1837991,OMIM:608456,Orphanet:ORPHA247798|MONDO:MONDO:0015356,MedGen:C0027672,Orphanet:ORPHA14…	Neoplasm_of_stomach|Pilomatrixoma|Carcinoma_of_colon|MYH-associated_polyposis|Hereditary_cancer-predisposing_syndrome|not_specified|not_provided	criteria_provided,_multiple_submitters,_no_conflicts	clinvar: Uncertain_significance	3.229e-05	0	0	0	0	0	6.665e-05	0	0.0002	.	D	D	B	B	T	D	T	T	D	D	0.814	0.550
1	45334495	45334495	A	G	rs79777494	MUTYH	exonic	nonsynonymous SNV	MUTYH:NM_001048171:exon2:c.C11T:p.P4L,MUTYH:NM_001048172:exon2:c.C11T:p.P4L,MUTYH:NM_001048173:exon2:c.C11T:p.P4L,MUTYH:NM_001048174:exon2:c.C11T:p.P4L,MUTYH:NM_001128425:exon2:c.C53T:p.P18L,MUTYH:NM_001293190:exon2:c.C53T:p.P18L,MUTYH:NM_001293191:exon2:c.C11T:p.P4L,MUTYH:NM_012222:exon2:c.C53T:p.P18L,MUTYH:NM_001293195:exon3:c.C11T:p.P4L	.	Likely benign	InterVar: Likely benign PVS1=0 PS=[0, 0, 0, 0, 0] PM=[0, 0, 0, 0, 0, 0, 0] PP=[0, 0, 0, 0, 0, 0] BA1=0 BS=[1, 0, 0, 0, 0] BP=[1, 0, 0, 0, 0, 0, 0, 0]	Conflicting_interpretations_of_pathogenicity	50198	MONDO:MONDO:0002032,MedGen:C0699790,SNOMED_CT:269533000|MONDO:MONDO:0012041,MedGen:C1837991,OMIM:608456,Orphanet:ORPHA247798|MONDO:MONDO:0015356,MedGen:C0027672,Orphanet:ORPHA140162,SNOMED_CT:699346009|MedGen:CN169374|MedGen:CN235283|MedGen:CN517202	Carcinoma_of_colon|MYH-associated_polyposis|Hereditary_cancer-predisposing_syndrome|not_specified|none_provided|not_provided	criteria_provided,_conflicting_interpretations	clinvar: Conflicting_interpretations_of_pathogenicity	0.0011	0	0	0	0.0203	0	0	0	.	0.00179712	D	D	B	B	T	D	T	T	T	.	0.489	0.272
1	45331485	45331485	T	G	rs144079536	MUTYH	exonic	nonsynonymous SNV	MUTYH:NM_001350650:exon12:c.C829A:p.L277M,MUTYH:NM_001350651:exon12:c.C829A:p.L277M,MUTYH:NM_001048171:exon13:c.C1174A:p.L392M,MUTYH:NM_001048172:exon13:c.C1177A:p.L393M,MUTYH:NM_001048173:exon13:c.C1174A:p.L392M,MUTYH:NM_001048174:exon13:c.C1174A:p.L392M,MUTYH:NM_001128425:exon13:c.C1258A:p.L420M,MUTYH:NM_001293190:exon13:c.C1219A:p.L407M,MUTYH:NM_001293191:exon13:c.C1207A:p.L403M,MUTYH:NM_00129…	.	Uncertain significance	InterVar: Uncertain significance PVS1=0 PS=[0, 0, 0, 0, 0] PM=[1, 1, 0, 0, 0, 0, 0] PP=[0, 0, 1, 0, 0, 0] BA1=0 BS=[0, 0, 0, 0, 0] BP=[1, 0, 0, 0, 0, 0, 0, 0]	Conflicting_interpretations_of_pathogenicity	50191	MONDO:MONDO:0002032,MedGen:C0699790,SNOMED_CT:269533000|MONDO:MONDO:0012041,MedGen:C1837991,OMIM:608456,Orphanet:ORPHA247798|MONDO:MONDO:0015356,MedGen:C0027672,Orphanet:ORPHA140162,SNOMED_CT:699346009|MedGen:CN169374|MedGen:CN517202	Carcinoma_of_colon|MYH-associated_polyposis|Hereditary_cancer-predisposing_syndrome|not_specified|not_provided	criteria_provided,_conflicting_interpretations	clinvar: Conflicting_interpretations_of_pathogenicity	0.0003	0.0001	0	0	0	0	0.0006	0	0.0005	0.000199681	D	D	B	B	D	N	D	D	T	D	0.753	0.302
1	45331723	45331723	G	C	.	MUTYH	exonic	nonsynonymous SNV	MUTYH:NM_001350650:exon11:c.G695C:p.C232S,MUTYH:NM_001350651:exon11:c.G695C:p.C232S,MUTYH:NM_001048171:exon12:c.G1040C:p.C347S,MUTYH:NM_001048172:exon12:c.G1043C:p.C348S,MUTYH:NM_001048173:exon12:c.G1040C:p.C347S,MUTYH:NM_001048174:exon12:c.G1040C:p.C347S,MUTYH:NM_001128425:exon12:c.G1124C:p.C375S,MUTYH:NM_001293190:exon12:c.G1085C:p.C362S,MUTYH:NM_001293191:exon12:c.G1073C:p.C358S,MUTYH:NM_00129…	.	Uncertain significance	InterVar: Uncertain significance PVS1=0 PS=[0, 0, 0, 0, 0] PM=[1, 1, 0, 0, 0, 0, 0] PP=[0, 0, 1, 0, 0, 0] BA1=0 BS=[0, 0, 0, 0, 0] BP=[1, 0, 0, 0, 0, 0, 0, 0]	Uncertain_significance	806636	MONDO:MONDO:0015356,MedGen:C0027672,Orphanet:ORPHA140162,SNOMED_CT:699346009	Hereditary_cancer-predisposing_syndrome	criteria_provided,_single_submitter	clinvar: Uncertain_significance	.	.	.	.	.	.	.	.	.	.	T	T	B	B	D	D	D	D	D	D	0.880	0.364
1	45331729	45331729	A	G	rs35352891	MUTYH	exonic	nonsynonymous SNV	MUTYH:NM_001350650:exon11:c.C689T:p.A230V,MUTYH:NM_001350651:exon11:c.C689T:p.A230V,MUTYH:NM_001048171:exon12:c.C1034T:p.A345V,MUTYH:NM_001048172:exon12:c.C1037T:p.A346V,MUTYH:NM_001048173:exon12:c.C1034T:p.A345V,MUTYH:NM_001048174:exon12:c.C1034T:p.A345V,MUTYH:NM_001128425:exon12:c.C1118T:p.A373V,MUTYH:NM_001293190:exon12:c.C1079T:p.A360V,MUTYH:NM_001293191:exon12:c.C1067T:p.A356V,MUTYH:NM_00129…	.	Uncertain significance	InterVar: Uncertain significance PVS1=0 PS=[0, 0, 0, 0, 0] PM=[1, 1, 0, 0, 0, 0, 0] PP=[0, 0, 1, 0, 0, 0] BA1=0 BS=[0, 0, 0, 0, 0] BP=[1, 0, 0, 0, 0, 0, 0, 0]	Conflicting_interpretations_of_pathogenicity	50190	MONDO:MONDO:0012041,MedGen:C1837991,OMIM:608456,Orphanet:ORPHA247798|MONDO:MONDO:0015356,MedGen:C0027672,Orphanet:ORPHA140162,SNOMED_CT:699346009|MedGen:CN169374|MedGen:CN517202	MYH-associated_polyposis|Hereditary_cancer-predisposing_syndrome|not_specified|not_provided	criteria_provided,_conflicting_interpretations	clinvar: Conflicting_interpretations_of_pathogenicity	0.0002	0	0	0	0.0037	0	0	0	.	0.00139776	T	D	B	B	D	N	D	D	T	D	0.767	0.432
1	45332174	45332174	A	G	rs138089183	MUTYH	exonic	nonsynonymous SNV	MUTYH:NM_001350650:exon9:c.C496T:p.R166C,MUTYH:NM_001350651:exon9:c.C496T:p.R166C,MUTYH:NM_001048171:exon10:c.C841T:p.R281C,MUTYH:NM_001048172:exon10:c.C844T:p.R282C,MUTYH:NM_001048173:exon10:c.C841T:p.R281C,MUTYH:NM_001048174:exon10:c.C841T:p.R281C,MUTYH:NM_001128425:exon10:c.C925T:p.R309C,MUTYH:NM_001293190:exon10:c.C886T:p.R296C,MUTYH:NM_001293191:exon10:c.C874T:p.R292C,MUTYH:NM_001293192:exon…	.	Likely benign	InterVar: Likely benign PVS1=0 PS=[0, 0, 0, 0, 0] PM=[1, 1, 0, 0, 0, 0, 0] PP=[0, 0, 0, 0, 0, 0] BA1=0 BS=[0, 0, 0, 0, 0] BP=[1, 0, 0, 1, 0, 0, 0, 0]	Conflicting_interpretations_of_pathogenicity	50204	MONDO:MONDO:0012041,MedGen:C1837991,OMIM:608456,Orphanet:ORPHA247798|MONDO:MONDO:0015356,MedGen:C0027672,Orphanet:ORPHA140162,SNOMED_CT:699346009|MedGen:CN169374|MedGen:CN517202	MYH-associated_polyposis|Hereditary_cancer-predisposing_syndrome|not_specified|not_provided	criteria_provided,_conflicting_interpretations	clinvar: Conflicting_interpretations_of_pathogenicity	0.0005	0	0.0024	0	0	0.0003	0.0009	0	0.0005	.	T	T	B	B	D	N	T	D	T	D	0.839	0.186
1	45331499	45331499	G	A	.	MUTYH	exonic	nonsynonymous SNV	MUTYH:NM_001350650:exon12:c.T815C:p.L272P,MUTYH:NM_001350651:exon12:c.T815C:p.L272P,MUTYH:NM_001048171:exon13:c.T1160C:p.L387P,MUTYH:NM_001048172:exon13:c.T1163C:p.L388P,MUTYH:NM_001048173:exon13:c.T1160C:p.L387P,MUTYH:NM_001048174:exon13:c.T1160C:p.L387P,MUTYH:NM_001128425:exon13:c.T1244C:p.L415P,MUTYH:NM_001293190:exon13:c.T1205C:p.L402P,MUTYH:NM_001293191:exon13:c.T1193C:p.L398P,MUTYH:NM_00129…	.	Likely benign	InterVar: Likely benign PVS1=0 PS=[0, 0, 0, 0, 0] PM=[1, 1, 0, 0, 0, 0, 0] PP=[0, 0, 0, 0, 0, 0] BA1=0 BS=[0, 0, 0, 0, 0] BP=[1, 0, 0, 1, 0, 0, 0, 0]	.	.	.	.	.	clinvar: UNK	.	.	.	.	.	.	.	.	.	.	T	T	B	B	D	N	T	T	T	D	0.520	0.055
1	45331467	45331467	A	G	rs150792276	MUTYH	exonic	nonsynonymous SNV	MUTYH:NM_001350650:exon12:c.C847T:p.R283C,MUTYH:NM_001350651:exon12:c.C847T:p.R283C,MUTYH:NM_001048171:exon13:c.C1192T:p.R398C,MUTYH:NM_001048172:exon13:c.C1195T:p.R399C,MUTYH:NM_001048173:exon13:c.C1192T:p.R398C,MUTYH:NM_001048174:exon13:c.C1192T:p.R398C,MUTYH:NM_001128425:exon13:c.C1276T:p.R426C,MUTYH:NM_001293190:exon13:c.C1237T:p.R413C,MUTYH:NM_001293191:exon13:c.C1225T:p.R409C,MUTYH:NM_00129…	.	Likely benign	InterVar: Likely benign PVS1=0 PS=[0, 0, 0, 0, 0] PM=[1, 1, 0, 0, 0, 0, 0] PP=[0, 0, 0, 0, 0, 0] BA1=0 BS=[0, 0, 0, 0, 0] BP=[1, 0, 0, 1, 0, 0, 0, 0]	Conflicting_interpretations_of_pathogenicity	50192	MONDO:MONDO:0002032,MedGen:C0699790,SNOMED_CT:269533000|MONDO:MONDO:0012041,MedGen:C1837991,OMIM:608456,Orphanet:ORPHA247798|MONDO:MONDO:0015356,MedGen:C0027672,Orphanet:ORPHA140162,SNOMED_CT:699346009|MedGen:CN169374|MedGen:CN517202	Carcinoma_of_colon|MYH-associated_polyposis|Hereditary_cancer-predisposing_syndrome|not_specified|not_provided	criteria_provided,_conflicting_interpretations	clinvar: Conflicting_interpretations_of_pathogenicity	0.0010	0	0	0	0.0012	0	0.0018	0.0020	0.0007	.	D	D	B	B	D	N	T	D	T	D	0.852	0.241
1	45332803	45332803	C	T	rs34612342	MUTYH	exonic	nonsynonymous SNV	MUTYH:NM_001350650:exon6:c.A107G:p.Y36C,MUTYH:NM_001350651:exon6:c.A107G:p.Y36C,MUTYH:NM_001048171:exon7:c.A452G:p.Y151C,MUTYH:NM_001048172:exon7:c.A455G:p.Y152C,MUTYH:NM_001048173:exon7:c.A452G:p.Y151C,MUTYH:NM_001048174:exon7:c.A452G:p.Y151C,MUTYH:NM_001128425:exon7:c.A536G:p.Y179C,MUTYH:NM_001293190:exon7:c.A497G:p.Y166C,MUTYH:NM_001293191:exon7:c.A485G:p.Y162C,MUTYH:NM_001293192:exon7:c.A176G…	.	Likely pathogenic	InterVar: Likely pathogenic PVS1=0 PS=[0, 0, 0, 0, 0] PM=[1, 1, 0, 0, 0, 0, 0] PP=[0, 0, 1, 0, 1, 0] BA1=0 BS=[0, 0, 0, 0, 0] BP=[1, 0, 0, 0, 0, 0, 0, 0]	Pathogenic/Likely_pathogenic	20332	Human_Phenotype_Ontology:HP:0006753,MONDO:MONDO:0021085,MeSH:D013274,MedGen:C0038356,SNOMED_CT:126824007|Human_Phenotype_Ontology:HP:0012114,MONDO:MONDO:0002447,MedGen:C0476089,OMIM:608089,SNOMED_CT:254878006|Human_Phenotype_Ontology:HP:0030434,MONDO:MONDO:0007564,MeSH:D018296,MedGen:C0206711,OMIM:132600,Orphanet:ORPHA91414|MONDO:MONDO:0002032,MedGen:C0699790,SNOMED_CT:269533000|MONDO:MONDO:00120…	Neoplasm_of_stomach|Endometrial_carcinoma|Pilomatrixoma|Carcinoma_of_colon|MYH-associated_polyposis|Hereditary_cancer-predisposing_syndrome|not_specified|none_provided|not_provided	criteria_provided,_multiple_submitters,_no_conflicts	clinvar: Pathogenic/Likely_pathogenic	0.0015	0.0005	0	0	0	0.0023	0.0021	0.0020	0.0022	0.000199681	D	D	D	D	D	D	D	D	D	D	0.995	0.806
1	45330541	45330541	C	T	rs587780085	MUTYH	exonic	nonsynonymous SNV	MUTYH:NM_001350650:exon14:c.A1064G:p.Q355R,MUTYH:NM_001350651:exon14:c.A1064G:p.Q355R,MUTYH:NM_001048171:exon15:c.A1409G:p.Q470R,MUTYH:NM_001048172:exon15:c.A1412G:p.Q471R,MUTYH:NM_001048173:exon15:c.A1409G:p.Q470R,MUTYH:NM_001048174:exon15:c.A1409G:p.Q470R,MUTYH:NM_001128425:exon15:c.A1493G:p.Q498R,MUTYH:NM_001293190:exon15:c.A1454G:p.Q485R,MUTYH:NM_001293191:exon15:c.A1442G:p.Q481R,MUTYH:NM_001…	.	Uncertain significance	InterVar: Uncertain significance PVS1=0 PS=[0, 0, 0, 0, 0] PM=[1, 1, 0, 0, 0, 0, 0] PP=[0, 0, 0, 0, 0, 0] BA1=0 BS=[0, 0, 0, 0, 0] BP=[1, 0, 0, 0, 0, 0, 0, 0]	Uncertain_significance	133297	Human_Phenotype_Ontology:HP:0006753,MONDO:MONDO:0021085,MeSH:D013274,MedGen:C0038356,SNOMED_CT:126824007|Human_Phenotype_Ontology:HP:0030434,MONDO:MONDO:0007564,MeSH:D018296,MedGen:C0206711,OMIM:132600,Orphanet:ORPHA91414|MONDO:MONDO:0012041,MedGen:C1837991,OMIM:608456,Orphanet:ORPHA247798|MONDO:MONDO:0015356,MedGen:C0027672,Orphanet:ORPHA140162,SNOMED_CT:699346009|MedGen:CN517202	Neoplasm_of_stomach|Pilomatrixoma|MYH-associated_polyposis|Hereditary_cancer-predisposing_syndrome|not_provided	criteria_provided,_multiple_submitters,_no_conflicts	clinvar: Uncertain_significance	.	.	.	.	.	.	.	.	.	.	D	D	B	B	T	N	T	T	T	T	0.343	0.541
1	45332466	45332466	C	T	.	MUTYH	exonic	nonsynonymous SNV	MUTYH:NM_001350650:exon8:c.A284G:p.N95S,MUTYH:NM_001350651:exon8:c.A284G:p.N95S,MUTYH:NM_001048171:exon9:c.A629G:p.N210S,MUTYH:NM_001048172:exon9:c.A632G:p.N211S,MUTYH:NM_001048173:exon9:c.A629G:p.N210S,MUTYH:NM_001048174:exon9:c.A629G:p.N210S,MUTYH:NM_001128425:exon9:c.A713G:p.N238S,MUTYH:NM_001293190:exon9:c.A674G:p.N225S,MUTYH:NM_001293191:exon9:c.A662G:p.N221S,MUTYH:NM_001293192:exon9:c.A353G…	.	Uncertain significance	InterVar: Uncertain significance PVS1=0 PS=[0, 0, 0, 0, 0] PM=[1, 1, 0, 0, 0, 0, 0] PP=[0, 0, 1, 0, 0, 0] BA1=0 BS=[0, 0, 0, 0, 0] BP=[1, 0, 0, 0, 0, 0, 0, 0]	Conflicting_interpretations_of_pathogenicity	359363	MONDO:MONDO:0002032,MedGen:C0699790,SNOMED_CT:269533000|MONDO:MONDO:0012041,MedGen:C1837991,OMIM:608456,Orphanet:ORPHA247798|MONDO:MONDO:0015356,MedGen:C0027672,Orphanet:ORPHA140162,SNOMED_CT:699346009|MedGen:CN517202	Carcinoma_of_colon|MYH-associated_polyposis|Hereditary_cancer-predisposing_syndrome|not_provided	criteria_provided,_conflicting_interpretations	clinvar: Conflicting_interpretations_of_pathogenicity	.	.	.	.	.	.	.	.	.	.	D	D	D	D	D	D	D	D	D	D	0.947	0.574
1	45332597	45332597	C	T	rs200872702	MUTYH	exonic	nonsynonymous SNV	MUTYH:NM_001350650:exon7:c.A238G:p.I80V,MUTYH:NM_001350651:exon7:c.A238G:p.I80V,MUTYH:NM_001048171:exon8:c.A583G:p.I195V,MUTYH:NM_001048172:exon8:c.A586G:p.I196V,MUTYH:NM_001048173:exon8:c.A583G:p.I195V,MUTYH:NM_001048174:exon8:c.A583G:p.I195V,MUTYH:NM_001128425:exon8:c.A667G:p.I223V,MUTYH:NM_001293190:exon8:c.A628G:p.I210V,MUTYH:NM_001293191:exon8:c.A616G:p.I206V,MUTYH:NM_001293192:exon8:c.A307G…	.	Uncertain significance	InterVar: Uncertain significance PVS1=0 PS=[0, 0, 0, 0, 0] PM=[1, 1, 0, 0, 0, 0, 0] PP=[0, 0, 1, 0, 0, 0] BA1=0 BS=[0, 0, 0, 0, 0] BP=[1, 0, 0, 0, 0, 0, 0, 0]	Uncertain_significance	133304	MONDO:MONDO:0002032,MedGen:C0699790,SNOMED_CT:269533000|MONDO:MONDO:0012041,MedGen:C1837991,OMIM:608456,Orphanet:ORPHA247798|MONDO:MONDO:0015356,MedGen:C0027672,Orphanet:ORPHA140162,SNOMED_CT:699346009|MedGen:CN169374|MedGen:CN517202	Carcinoma_of_colon|MYH-associated_polyposis|Hereditary_cancer-predisposing_syndrome|not_specified|not_provided	criteria_provided,_multiple_submitters,_no_conflicts	clinvar: Uncertain_significance	6.475e-05	0	0	0	0	0	0.0001	0	0.0002	.	T	T	D	P	D	N	D	D	T	D	0.849	0.421
1	45332767	45332767	T	C	rs369677603	MUTYH	exonic	nonsynonymous SNV	MUTYH:NM_001350650:exon6:c.G143A:p.R48Q,MUTYH:NM_001350651:exon6:c.G143A:p.R48Q,MUTYH:NM_001048171:exon7:c.G488A:p.R163Q,MUTYH:NM_001048172:exon7:c.G491A:p.R164Q,MUTYH:NM_001048173:exon7:c.G488A:p.R163Q,MUTYH:NM_001048174:exon7:c.G488A:p.R163Q,MUTYH:NM_001128425:exon7:c.G572A:p.R191Q,MUTYH:NM_001293190:exon7:c.G533A:p.R178Q,MUTYH:NM_001293191:exon7:c.G521A:p.R174Q,MUTYH:NM_001293192:exon7:c.G212A…	.	Likely benign	InterVar: Likely benign PVS1=0 PS=[0, 0, 0, 0, 0] PM=[1, 1, 0, 0, 0, 0, 0] PP=[0, 0, 0, 0, 0, 0] BA1=0 BS=[0, 0, 0, 0, 0] BP=[1, 0, 0, 1, 0, 0, 0, 0]	Conflicting_interpretations_of_pathogenicity	133303	Human_Phenotype_Ontology:HP:0006753,MONDO:MONDO:0021085,MeSH:D013274,MedGen:C0038356,SNOMED_CT:126824007|Human_Phenotype_Ontology:HP:0030434,MONDO:MONDO:0007564,MeSH:D018296,MedGen:C0206711,OMIM:132600,Orphanet:ORPHA91414|MONDO:MONDO:0012041,MedGen:C1837991,OMIM:608456,Orphanet:ORPHA247798|MONDO:MONDO:0015356,MedGen:C0027672,Orphanet:ORPHA140162,SNOMED_CT:699346009|MedGen:CN169374|MedGen:CN517202	Neoplasm_of_stomach|Pilomatrixoma|MYH-associated_polyposis|Hereditary_cancer-predisposing_syndrome|not_specified|not_provided	criteria_provided,_conflicting_interpretations	clinvar: Conflicting_interpretations_of_pathogenicity	.	.	.	.	.	.	.	.	7.7e-05	.	T	T	B	B	D	N	T	T	T	D	0.452	0.218
1	45329341	45329341	C	T	rs151196169	MUTYH	exonic	nonsynonymous SNV	MUTYH:NM_001350650:exon15:c.A1186G:p.T396A,MUTYH:NM_001350651:exon15:c.A1186G:p.T396A,MUTYH:NM_001048171:exon16:c.A1531G:p.T511A,MUTYH:NM_001048172:exon16:c.A1534G:p.T512A,MUTYH:NM_001048173:exon16:c.A1531G:p.T511A,MUTYH:NM_001048174:exon16:c.A1531G:p.T511A,MUTYH:NM_001128425:exon16:c.A1615G:p.T539A,MUTYH:NM_001293190:exon16:c.A1576G:p.T526A,MUTYH:NM_001293191:exon16:c.A1564G:p.T522A,MUTYH:NM_001…	.	Likely benign	InterVar: Likely benign PVS1=0 PS=[0, 0, 0, 0, 0] PM=[1, 1, 0, 0, 0, 0, 0] PP=[0, 0, 0, 0, 0, 0] BA1=0 BS=[0, 0, 0, 0, 0] BP=[1, 0, 0, 1, 0, 0, 0, 0]	Uncertain_significance	405181	MONDO:MONDO:0012041,MedGen:C1837991,OMIM:608456,Orphanet:ORPHA247798|MONDO:MONDO:0015356,MedGen:C0027672,Orphanet:ORPHA140162,SNOMED_CT:699346009|MedGen:CN517202	MYH-associated_polyposis|Hereditary_cancer-predisposing_syndrome|not_provided	criteria_provided,_multiple_submitters,_no_conflicts	clinvar: Uncertain_significance	.	.	.	.	.	.	.	.	7.7e-05	0.000199681	D	T	B	B	T	N	T	T	T	T	0.229	0.089
1	45332035	45332035	T	C	rs147718169	MUTYH	exonic	nonsynonymous SNV	MUTYH:NM_001350650:exon10:c.G556A:p.V186M,MUTYH:NM_001350651:exon10:c.G556A:p.V186M,MUTYH:NM_001048171:exon11:c.G901A:p.V301M,MUTYH:NM_001048172:exon11:c.G904A:p.V302M,MUTYH:NM_001048173:exon11:c.G901A:p.V301M,MUTYH:NM_001048174:exon11:c.G901A:p.V301M,MUTYH:NM_001128425:exon11:c.G985A:p.V329M,MUTYH:NM_001293190:exon11:c.G946A:p.V316M,MUTYH:NM_001293191:exon11:c.G934A:p.V312M,MUTYH:NM_001293192:ex…	.	Likely benign	InterVar: Likely benign PVS1=0 PS=[0, 0, 0, 0, 0] PM=[1, 1, 0, 0, 0, 0, 0] PP=[0, 0, 0, 0, 0, 0] BA1=0 BS=[0, 0, 0, 0, 0] BP=[1, 0, 0, 1, 0, 0, 0, 0]	Conflicting_interpretations_of_pathogenicity	138598	Human_Phenotype_Ontology:HP:0006753,MONDO:MONDO:0021085,MeSH:D013274,MedGen:C0038356,SNOMED_CT:126824007|Human_Phenotype_Ontology:HP:0030434,MONDO:MONDO:0007564,MeSH:D018296,MedGen:C0206711,OMIM:132600,Orphanet:ORPHA91414|MONDO:MONDO:0012041,MedGen:C1837991,OMIM:608456,Orphanet:ORPHA247798|MONDO:MONDO:0015356,MedGen:C0027672,Orphanet:ORPHA140162,SNOMED_CT:699346009|MedGen:CN169374|MedGen:CN517202	Neoplasm_of_stomach|Pilomatrixoma|MYH-associated_polyposis|Hereditary_cancer-predisposing_syndrome|not_specified|not_provided	criteria_provided,_conflicting_interpretations	clinvar: Conflicting_interpretations_of_pathogenicity	6.464e-05	0	0.0012	0	0	0	6.676e-05	0	0.0002	0.000599042	D	D	P	B	T	N	T	T	T	T	0.183	0.045
1	45333444	45333444	A	T	.	MUTYH	exonic	nonsynonymous SNV	MUTYH:NM_001048171:exon3:c.A233T:p.Q78L,MUTYH:NM_001048172:exon3:c.A236T:p.Q79L,MUTYH:NM_001048173:exon3:c.A233T:p.Q78L,MUTYH:NM_001048174:exon3:c.A233T:p.Q78L,MUTYH:NM_001128425:exon3:c.A317T:p.Q106L,MUTYH:NM_001293190:exon3:c.A278T:p.Q93L,MUTYH:NM_001293191:exon3:c.A266T:p.Q89L,MUTYH:NM_012222:exon3:c.A308T:p.Q103L,MUTYH:NM_001293195:exon4:c.A233T:p.Q78L	.	Likely benign	InterVar: Likely benign PVS1=0 PS=[0, 0, 0, 0, 0] PM=[1, 1, 0, 0, 0, 0, 0] PP=[0, 0, 0, 0, 0, 0] BA1=0 BS=[0, 0, 0, 0, 0] BP=[1, 0, 0, 1, 0, 0, 0, 0]	Uncertain_significance	472424	MONDO:MONDO:0012041,MedGen:C1837991,OMIM:608456,Orphanet:ORPHA247798|MONDO:MONDO:0015356,MedGen:C0027672,Orphanet:ORPHA140162,SNOMED_CT:699346009	MYH-associated_polyposis|Hereditary_cancer-predisposing_syndrome	criteria_provided,_multiple_submitters,_no_conflicts	clinvar: Uncertain_significance	.	.	.	.	.	.	.	.	.	.	T	T	B	B	D	N	T	D	T	D	0.575	0.109
1	45332219	45332219	A	G	rs199840380	MUTYH	exonic	nonsynonymous SNV	MUTYH:NM_001350650:exon9:c.C451T:p.R151C,MUTYH:NM_001350651:exon9:c.C451T:p.R151C,MUTYH:NM_001048171:exon10:c.C796T:p.R266C,MUTYH:NM_001048172:exon10:c.C799T:p.R267C,MUTYH:NM_001048173:exon10:c.C796T:p.R266C,MUTYH:NM_001048174:exon10:c.C796T:p.R266C,MUTYH:NM_001128425:exon10:c.C880T:p.R294C,MUTYH:NM_001293190:exon10:c.C841T:p.R281C,MUTYH:NM_001293191:exon10:c.C829T:p.R277C,MUTYH:NM_001293192:exon…	.	Uncertain significance	InterVar: Uncertain significance PVS1=0 PS=[0, 0, 0, 0, 0] PM=[1, 1, 0, 0, 0, 0, 0] PP=[0, 0, 1, 0, 0, 0] BA1=0 BS=[0, 0, 0, 0, 0] BP=[1, 0, 0, 0, 0, 0, 0, 0]	Uncertain_significance	179932	MONDO:MONDO:0012041,MedGen:C1837991,OMIM:608456,Orphanet:ORPHA247798|MONDO:MONDO:0015356,MedGen:C0027672,Orphanet:ORPHA140162,SNOMED_CT:699346009|MedGen:CN517202	MYH-associated_polyposis|Hereditary_cancer-predisposing_syndrome|not_provided	criteria_provided,_multiple_submitters,_no_conflicts	clinvar: Uncertain_significance	3.234e-05	0	0	0	0	0	6.676e-05	0	.	.	D	D	D	P	D	N	D	D	T	D	0.818	0.656
1	45332791	45332791	T	C	rs587781864	MUTYH	exonic	nonsynonymous SNV	MUTYH:NM_001350650:exon6:c.G119A:p.G40D,MUTYH:NM_001350651:exon6:c.G119A:p.G40D,MUTYH:NM_001048171:exon7:c.G464A:p.G155D,MUTYH:NM_001048172:exon7:c.G467A:p.G156D,MUTYH:NM_001048173:exon7:c.G464A:p.G155D,MUTYH:NM_001048174:exon7:c.G464A:p.G155D,MUTYH:NM_001128425:exon7:c.G548A:p.G183D,MUTYH:NM_001293190:exon7:c.G509A:p.G170D,MUTYH:NM_001293191:exon7:c.G497A:p.G166D,MUTYH:NM_001293192:exon7:c.G188A…	.	Uncertain significance	InterVar: Uncertain significance PVS1=0 PS=[0, 0, 0, 0, 0] PM=[1, 1, 0, 0, 0, 0, 0] PP=[0, 0, 1, 0, 0, 0] BA1=0 BS=[0, 0, 0, 0, 0] BP=[1, 0, 0, 0, 0, 0, 0, 0]	Conflicting_interpretations_of_pathogenicity	151309	MONDO:MONDO:0012041,MedGen:C1837991,OMIM:608456,Orphanet:ORPHA247798|MONDO:MONDO:0015356,MedGen:C0027672,Orphanet:ORPHA140162,SNOMED_CT:699346009|MedGen:CN517202	MYH-associated_polyposis|Hereditary_cancer-predisposing_syndrome|not_provided	criteria_provided,_conflicting_interpretations	clinvar: Conflicting_interpretations_of_pathogenicity	.	.	.	.	.	.	.	.	.	.	D	D	D	D	D	D	D	T	D	.	0.971	0.588
1	45331556	45331556	T	C	rs36053993	MUTYH	exonic	nonsynonymous SNV	MUTYH:NM_001350650:exon12:c.G758A:p.G253D,MUTYH:NM_001350651:exon12:c.G758A:p.G253D,MUTYH:NM_001048171:exon13:c.G1103A:p.G368D,MUTYH:NM_001048172:exon13:c.G1106A:p.G369D,MUTYH:NM_001048173:exon13:c.G1103A:p.G368D,MUTYH:NM_001048174:exon13:c.G1103A:p.G368D,MUTYH:NM_001128425:exon13:c.G1187A:p.G396D,MUTYH:NM_001293190:exon13:c.G1148A:p.G383D,MUTYH:NM_001293191:exon13:c.G1136A:p.G379D,MUTYH:NM_00129…	.	Likely pathogenic	InterVar: Likely pathogenic PVS1=0 PS=[0, 0, 0, 0, 0] PM=[1, 1, 0, 0, 0, 0, 0] PP=[0, 0, 1, 0, 1, 0] BA1=0 BS=[0, 0, 0, 0, 0] BP=[1, 0, 0, 0, 0, 0, 0, 0]	Pathogenic/Likely_pathogenic	20333	Human_Phenotype_Ontology:HP:0006722,MedGen:C1868072|Human_Phenotype_Ontology:HP:0006753,MONDO:MONDO:0021085,MeSH:D013274,MedGen:C0038356,SNOMED_CT:126824007|Human_Phenotype_Ontology:HP:0025318,MONDO:MONDO:0005140,MedGen:C0029925|Human_Phenotype_Ontology:HP:0030434,MONDO:MONDO:0007564,MeSH:D018296,MedGen:C0206711,OMIM:132600,Orphanet:ORPHA91414|MONDO:MONDO:0002032,MedGen:C0699790,SNOMED_CT:2695330…	Small_intestine_carcinoid|Neoplasm_of_stomach|Ovarian_carcinoma|Pilomatrixoma|Carcinoma_of_colon|Endometrial_cancer|MYH-associated_polyposis|Hereditary_cancer-predisposing_syndrome|Colorectal_adenomatous_polyposis,_autosomal_recessive,_with_pilomatricomas|not_specified|none_provided|not_provided	criteria_provided,_multiple_submitters,_no_conflicts	clinvar: Pathogenic/Likely_pathogenic	0.0032	0.0015	0.0036	0	0.0006	0.0023	0.0047	0.0031	0.0038	0.00239617	D	D	D	D	D	D	D	D	T	D	0.992	0.887
1	45332310	45332310	A	C	.	MUTYH	exonic	nonsynonymous SNV	MUTYH:NM_001350650:exon9:c.G360T:p.W120C,MUTYH:NM_001350651:exon9:c.G360T:p.W120C,MUTYH:NM_001048171:exon10:c.G705T:p.W235C,MUTYH:NM_001048172:exon10:c.G708T:p.W236C,MUTYH:NM_001048173:exon10:c.G705T:p.W235C,MUTYH:NM_001048174:exon10:c.G705T:p.W235C,MUTYH:NM_001128425:exon10:c.G789T:p.W263C,MUTYH:NM_001293190:exon10:c.G750T:p.W250C,MUTYH:NM_001293191:exon10:c.G738T:p.W246C,MUTYH:NM_001293192:exon…	.	Uncertain significance	InterVar: Uncertain significance PVS1=0 PS=[0, 0, 0, 0, 0] PM=[1, 1, 0, 0, 0, 0, 0] PP=[0, 0, 1, 0, 0, 0] BA1=0 BS=[0, 0, 0, 0, 0] BP=[1, 0, 0, 0, 0, 0, 0, 0]	.	.	.	.	.	clinvar: UNK	.	.	.	.	.	.	.	.	.	.	D	D	D	D	D	D	D	D	D	D	0.934	0.932
1	45333471	45333471	T	C	rs755653922	MUTYH	exonic	nonsynonymous SNV	MUTYH:NM_001048171:exon3:c.G206A:p.R69Q,MUTYH:NM_001048172:exon3:c.G209A:p.R70Q,MUTYH:NM_001048173:exon3:c.G206A:p.R69Q,MUTYH:NM_001048174:exon3:c.G206A:p.R69Q,MUTYH:NM_001128425:exon3:c.G290A:p.R97Q,MUTYH:NM_001293190:exon3:c.G251A:p.R84Q,MUTYH:NM_001293191:exon3:c.G239A:p.R80Q,MUTYH:NM_012222:exon3:c.G281A:p.R94Q,MUTYH:NM_001293195:exon4:c.G206A:p.R69Q	.	Uncertain significance	InterVar: Uncertain significance PVS1=0 PS=[0, 0, 0, 0, 0] PM=[1, 1, 0, 0, 0, 0, 0] PP=[0, 0, 1, 0, 0, 0] BA1=0 BS=[0, 0, 0, 0, 0] BP=[1, 0, 0, 0, 0, 0, 0, 0]	Conflicting_interpretations_of_pathogenicity	181728	MONDO:MONDO:0002032,MedGen:C0699790,SNOMED_CT:269533000|MONDO:MONDO:0012041,MedGen:C1837991,OMIM:608456,Orphanet:ORPHA247798|MONDO:MONDO:0015356,MedGen:C0027672,Orphanet:ORPHA140162,SNOMED_CT:699346009|MedGen:CN169374	Carcinoma_of_colon|MYH-associated_polyposis|Hereditary_cancer-predisposing_syndrome|not_specified	criteria_provided,_conflicting_interpretations	clinvar: Conflicting_interpretations_of_pathogenicity	.	.	.	.	.	.	.	.	.	.	D	D	P	B	D	D	D	D	D	D	0.823	0.345
1	45332588	45332588	C	T	rs200965879	MUTYH	exonic	nonsynonymous SNV	MUTYH:NM_001350650:exon7:c.A247G:p.I83V,MUTYH:NM_001350651:exon7:c.A247G:p.I83V,MUTYH:NM_001048171:exon8:c.A592G:p.I198V,MUTYH:NM_001048172:exon8:c.A595G:p.I199V,MUTYH:NM_001048173:exon8:c.A592G:p.I198V,MUTYH:NM_001048174:exon8:c.A592G:p.I198V,MUTYH:NM_001128425:exon8:c.A676G:p.I226V,MUTYH:NM_001293190:exon8:c.A637G:p.I213V,MUTYH:NM_001293191:exon8:c.A625G:p.I209V,MUTYH:NM_001293192:exon8:c.A316G…	.	Uncertain significance	InterVar: Uncertain significance PVS1=0 PS=[0, 0, 0, 0, 0] PM=[1, 1, 0, 0, 0, 0, 0] PP=[0, 0, 1, 0, 0, 0] BA1=0 BS=[0, 0, 0, 0, 0] BP=[1, 0, 0, 0, 0, 0, 0, 0]	Uncertain_significance	181698	MONDO:MONDO:0012041,MedGen:C1837991,OMIM:608456,Orphanet:ORPHA247798|MONDO:MONDO:0015356,MedGen:C0027672,Orphanet:ORPHA140162,SNOMED_CT:699346009	MYH-associated_polyposis|Hereditary_cancer-predisposing_syndrome	criteria_provided,_multiple_submitters,_no_conflicts	clinvar: Uncertain_significance	3.236e-05	0	0	0	0	0	6.682e-05	0	.	0.000199681	D	D	D	D	D	N	D	D	D	D	0.903	0.632
1	45329389	45329389	A	G	rs147480076	MUTYH	exonic	nonsynonymous SNV	MUTYH:NM_001350650:exon15:c.C1138T:p.R380C,MUTYH:NM_001350651:exon15:c.C1138T:p.R380C,MUTYH:NM_001048171:exon16:c.C1483T:p.R495C,MUTYH:NM_001048172:exon16:c.C1486T:p.R496C,MUTYH:NM_001048173:exon16:c.C1483T:p.R495C,MUTYH:NM_001048174:exon16:c.C1483T:p.R495C,MUTYH:NM_001128425:exon16:c.C1567T:p.R523C,MUTYH:NM_001293190:exon16:c.C1528T:p.R510C,MUTYH:NM_001293191:exon16:c.C1516T:p.R506C,MUTYH:NM_001…	.	Likely benign	InterVar: Likely benign PVS1=0 PS=[0, 0, 0, 0, 0] PM=[1, 1, 0, 0, 0, 0, 0] PP=[0, 0, 0, 0, 0, 0] BA1=0 BS=[0, 0, 0, 0, 0] BP=[1, 0, 0, 1, 0, 0, 0, 0]	Conflicting_interpretations_of_pathogenicity	181648	MONDO:MONDO:0012041,MedGen:C1837991,OMIM:608456,Orphanet:ORPHA247798|MONDO:MONDO:0015356,MedGen:C0027672,Orphanet:ORPHA140162,SNOMED_CT:699346009|MedGen:CN169374|MedGen:CN517202	MYH-associated_polyposis|Hereditary_cancer-predisposing_syndrome|not_specified|not_provided	criteria_provided,_conflicting_interpretations	clinvar: Conflicting_interpretations_of_pathogenicity	6.459e-05	0	0	0	0.0006	0	6.665e-05	0	0.0002	.	T	T	B	B	T	N	T	T	T	T	0.430	0.188
1	45331775	45331775	T	A	.	MUTYH	exonic	nonsynonymous SNV	MUTYH:NM_001350650:exon11:c.T643A:p.F215I,MUTYH:NM_001350651:exon11:c.T643A:p.F215I,MUTYH:NM_001048171:exon12:c.T988A:p.F330I,MUTYH:NM_001048172:exon12:c.T991A:p.F331I,MUTYH:NM_001048173:exon12:c.T988A:p.F330I,MUTYH:NM_001048174:exon12:c.T988A:p.F330I,MUTYH:NM_001128425:exon12:c.T1072A:p.F358I,MUTYH:NM_001293190:exon12:c.T1033A:p.F345I,MUTYH:NM_001293191:exon12:c.T1021A:p.F341I,MUTYH:NM_001293192…	.	Uncertain significance	InterVar: Uncertain significance PVS1=0 PS=[0, 0, 0, 0, 0] PM=[1, 1, 0, 0, 0, 0, 0] PP=[0, 0, 0, 0, 0, 0] BA1=0 BS=[0, 0, 0, 0, 0] BP=[1, 0, 0, 0, 0, 0, 0, 0]	.	.	.	.	.	clinvar: UNK	.	.	.	.	.	.	.	.	.	.	D	D	B	B	T	D	T	T	T	D	0.536	0.590
1	45333549	45333549	C	T	rs767237971	MUTYH	exonic	nonsynonymous SNV	MUTYH:NM_001048171:exon3:c.A128G:p.Q43R,MUTYH:NM_001048172:exon3:c.A131G:p.Q44R,MUTYH:NM_001048173:exon3:c.A128G:p.Q43R,MUTYH:NM_001048174:exon3:c.A128G:p.Q43R,MUTYH:NM_001128425:exon3:c.A212G:p.Q71R,MUTYH:NM_001293190:exon3:c.A173G:p.Q58R,MUTYH:NM_001293191:exon3:c.A161G:p.Q54R,MUTYH:NM_012222:exon3:c.A203G:p.Q68R,MUTYH:NM_001293195:exon4:c.A128G:p.Q43R	.	Uncertain significance	InterVar: Uncertain significance PVS1=0 PS=[0, 0, 0, 0, 0] PM=[1, 1, 0, 0, 0, 0, 0] PP=[0, 0, 0, 0, 0, 0] BA1=0 BS=[0, 0, 0, 0, 0] BP=[1, 0, 0, 0, 0, 0, 0, 0]	Uncertain_significance	405206	MONDO:MONDO:0012041,MedGen:C1837991,OMIM:608456,Orphanet:ORPHA247798|MONDO:MONDO:0015356,MedGen:C0027672,Orphanet:ORPHA140162,SNOMED_CT:699346009|MedGen:CN517202	MYH-associated_polyposis|Hereditary_cancer-predisposing_syndrome|not_provided	criteria_provided,_multiple_submitters,_no_conflicts	clinvar: Uncertain_significance	.	.	.	.	.	.	.	.	.	.	T	T	B	B	T	N	T	T	T	T	0.083	0.099
1	45334474	45334474	T	C	rs75321043	MUTYH	exonic	nonsynonymous SNV	MUTYH:NM_001048171:exon2:c.G32A:p.G11D,MUTYH:NM_001048172:exon2:c.G32A:p.G11D,MUTYH:NM_001048173:exon2:c.G32A:p.G11D,MUTYH:NM_001048174:exon2:c.G32A:p.G11D,MUTYH:NM_001128425:exon2:c.G74A:p.G25D,MUTYH:NM_001293190:exon2:c.G74A:p.G25D,MUTYH:NM_001293191:exon2:c.G32A:p.G11D,MUTYH:NM_012222:exon2:c.G74A:p.G25D,MUTYH:NM_001293195:exon3:c.G32A:p.G11D	.	Likely benign	InterVar: Likely benign PVS1=0 PS=[0, 0, 0, 0, 0] PM=[0, 0, 0, 0, 0, 0, 0] PP=[0, 0, 0, 0, 0, 0] BA1=0 BS=[1, 0, 0, 0, 0] BP=[1, 0, 0, 0, 0, 0, 0, 0]	Conflicting_interpretations_of_pathogenicity	50202	MONDO:MONDO:0002032,MedGen:C0699790,SNOMED_CT:269533000|MONDO:MONDO:0012041,MedGen:C1837991,OMIM:608456,Orphanet:ORPHA247798|MONDO:MONDO:0015356,MedGen:C0027672,Orphanet:ORPHA140162,SNOMED_CT:699346009|MedGen:CN169374|MedGen:CN235283|MedGen:CN517202	Carcinoma_of_colon|MYH-associated_polyposis|Hereditary_cancer-predisposing_syndrome|not_specified|none_provided|not_provided	criteria_provided,_conflicting_interpretations	clinvar: Conflicting_interpretations_of_pathogenicity	0.0011	0	0	0	0.0204	0	0	0	.	0.00179712	T	D	P	B	T	N	T	D	T	.	0.318	0.152
1	45332445	45332445	T	C	rs140342925	MUTYH	exonic	nonsynonymous SNV	MUTYH:NM_001350650:exon8:c.G305A:p.R102H,MUTYH:NM_001350651:exon8:c.G305A:p.R102H,MUTYH:NM_001048171:exon9:c.G650A:p.R217H,MUTYH:NM_001048172:exon9:c.G653A:p.R218H,MUTYH:NM_001048173:exon9:c.G650A:p.R217H,MUTYH:NM_001048174:exon9:c.G650A:p.R217H,MUTYH:NM_001128425:exon9:c.G734A:p.R245H,MUTYH:NM_001293190:exon9:c.G695A:p.R232H,MUTYH:NM_001293191:exon9:c.G683A:p.R228H,MUTYH:NM_001293192:exon9:c.G37…	.	Likely pathogenic	InterVar: Likely pathogenic PVS1=0 PS=[0, 0, 0, 0, 0] PM=[1, 1, 0, 0, 0, 0, 0] PP=[0, 0, 1, 0, 1, 0] BA1=0 BS=[0, 0, 0, 0, 0] BP=[1, 0, 0, 0, 0, 0, 0, 0]	Pathogenic/Likely_pathogenic	150591	Human_Phenotype_Ontology:HP:0003002,MONDO:MONDO:0004989,MedGen:C0678222|Human_Phenotype_Ontology:HP:0006753,MONDO:MONDO:0021085,MeSH:D013274,MedGen:C0038356,SNOMED_CT:126824007|Human_Phenotype_Ontology:HP:0030434,MONDO:MONDO:0007564,MeSH:D018296,MedGen:C0206711,OMIM:132600,Orphanet:ORPHA91414|MONDO:MONDO:0002032,MedGen:C0699790,SNOMED_CT:269533000|MONDO:MONDO:0012041,MedGen:C1837991,OMIM:608456,O…	Breast_carcinoma|Neoplasm_of_stomach|Pilomatrixoma|Carcinoma_of_colon|MYH-associated_polyposis|Hereditary_cancer-predisposing_syndrome|not_provided	criteria_provided,_multiple_submitters,_no_conflicts	clinvar: Pathogenic/Likely_pathogenic	9.701e-05	0	0	0	0.0012	0	0	0.0010	7.7e-05	.	D	D	D	D	D	D	D	D	D	D	0.983	0.721
22	29678211	29678211	G	C	.	NF2	exonic	nonsynonymous SNV	NF2:NM_181830:exon12:c.C1213G:p.P405A,NF2:NM_181831:exon12:c.C1213G:p.P405A,NF2:NM_181828:exon13:c.C1336G:p.P446A,NF2:NM_181829:exon13:c.C1339G:p.P447A,NF2:NM_000268:exon14:c.C1462G:p.P488A,NF2:NM_016418:exon14:c.C1462G:p.P488A,NF2:NM_181825:exon14:c.C1462G:p.P488A,NF2:NM_181832:exon14:c.C1462G:p.P488A	.	Uncertain significance	InterVar: Uncertain significance PVS1=0 PS=[0, 0, 0, 0, 0] PM=[1, 1, 0, 0, 0, 0, 0] PP=[0, 0, 0, 0, 0, 0] BA1=0 BS=[0, 0, 0, 0, 0] BP=[1, 0, 0, 0, 0, 0, 0, 0]	.	.	.	.	.	clinvar: UNK	.	.	.	.	.	.	.	.	.	.	T	T	B	B	T	N	T	D	T	T	0.457	0.248
22	29636851	29636851	C	T	.	NF2	exonic	nonsynonymous SNV	NF2:NM_000268:exon2:c.T215C:p.V72A,NF2:NM_016418:exon2:c.T215C:p.V72A,NF2:NM_181825:exon2:c.T215C:p.V72A,NF2:NM_181829:exon2:c.T215C:p.V72A,NF2:NM_181832:exon2:c.T215C:p.V72A,NF2:NM_181833:exon2:c.T215C:p.V72A	.	Uncertain significance	InterVar: Uncertain significance PVS1=0 PS=[0, 0, 0, 0, 0] PM=[1, 1, 0, 0, 0, 0, 0] PP=[0, 0, 0, 0, 0, 0] BA1=0 BS=[0, 0, 0, 0, 0] BP=[1, 0, 0, 0, 0, 0, 0, 0]	Uncertain_significance	574062	MONDO:MONDO:0007039,MedGen:C0027832,OMIM:101000,Orphanet:ORPHA637,SNOMED_CT:92503002|MONDO:MONDO:0011789,MedGen:C3551915,OMIM:607174|MONDO:MONDO:0015356,MedGen:C0027672,Orphanet:ORPHA140162,SNOMED_CT:699346009|MONDO:MONDO:0024517,MedGen:C4048809,OMIM:162091	Neurofibromatosis,_type_2|Meningioma,_familial|Hereditary_cancer-predisposing_syndrome|Schwannomatosis_1	criteria_provided,_multiple_submitters,_no_conflicts	clinvar: Uncertain_significance	.	.	.	.	.	.	.	.	.	.	T	T	B	B	T	N	T	T	T	D	0.467	0.397
22	29674934	29674934	T	C	rs145666157	NF2	exonic	nonsynonymous SNV	NF2:NM_181830:exon11:c.C1190T:p.T397M,NF2:NM_181831:exon11:c.C1190T:p.T397M,NF2:NM_181828:exon12:c.C1313T:p.T438M,NF2:NM_181829:exon12:c.C1316T:p.T439M,NF2:NM_000268:exon13:c.C1439T:p.T480M,NF2:NM_016418:exon13:c.C1439T:p.T480M,NF2:NM_181825:exon13:c.C1439T:p.T480M,NF2:NM_181832:exon13:c.C1439T:p.T480M	.	Uncertain significance	InterVar: Uncertain significance PVS1=0 PS=[0, 0, 0, 0, 0] PM=[1, 1, 0, 0, 0, 0, 0] PP=[0, 0, 0, 0, 0, 0] BA1=0 BS=[0, 0, 0, 0, 0] BP=[1, 0, 0, 0, 0, 0, 0, 0]	Conflicting_interpretations_of_pathogenicity	337726	MONDO:MONDO:0007039,MedGen:C0027832,OMIM:101000,Orphanet:ORPHA637,SNOMED_CT:92503002|MONDO:MONDO:0015356,MedGen:C0027672,Orphanet:ORPHA140162,SNOMED_CT:699346009	Neurofibromatosis,_type_2|Hereditary_cancer-predisposing_syndrome	criteria_provided,_conflicting_interpretations	clinvar: Conflicting_interpretations_of_pathogenicity	0.0002	0	0	0	0.0012	0	0.0001	0.0010	.	0.000399361	T	T	P	B	D	N	T	T	T	D	0.512	0.367
22	29694788	29694788	C	T	rs764972504	NF2	exonic	nonsynonymous SNV	NF2:NM_181833:exon5:c.T484C:p.F162L,NF2:NM_000268:exon16:c.T1774C:p.F592L	.	Uncertain significance	InterVar: Uncertain significance PVS1=0 PS=[0, 0, 0, 0, 0] PM=[1, 1, 0, 0, 0, 0, 0] PP=[0, 0, 1, 0, 0, 0] BA1=0 BS=[0, 0, 0, 0, 0] BP=[1, 0, 0, 0, 0, 0, 0, 0]	Conflicting_interpretations_of_pathogenicity	404368	MONDO:MONDO:0007039,MedGen:C0027832,OMIM:101000,Orphanet:ORPHA637,SNOMED_CT:92503002|MONDO:MONDO:0007254,MedGen:C0006142,SNOMED_CT:254837009|MONDO:MONDO:0015356,MedGen:C0027672,Orphanet:ORPHA140162,SNOMED_CT:699346009|MedGen:CN517202	Neurofibromatosis,_type_2|Malignant_tumor_of_breast|Hereditary_cancer-predisposing_syndrome|not_provided	criteria_provided,_conflicting_interpretations	clinvar: Conflicting_interpretations_of_pathogenicity	.	.	.	.	.	.	.	.	.	.	T	T	P	D	D	N	D	D	D	D	0.887	0.891
22	29678200	29678200	C	T	rs141538143	NF2	exonic	nonsynonymous SNV	NF2:NM_181830:exon12:c.T1202C:p.M401T,NF2:NM_181831:exon12:c.T1202C:p.M401T,NF2:NM_181828:exon13:c.T1325C:p.M442T,NF2:NM_181829:exon13:c.T1328C:p.M443T,NF2:NM_000268:exon14:c.T1451C:p.M484T,NF2:NM_016418:exon14:c.T1451C:p.M484T,NF2:NM_181825:exon14:c.T1451C:p.M484T,NF2:NM_181832:exon14:c.T1451C:p.M484T	.	Uncertain significance	InterVar: Uncertain significance PVS1=0 PS=[0, 0, 0, 0, 0] PM=[1, 1, 0, 0, 0, 0, 0] PP=[0, 0, 0, 0, 0, 0] BA1=0 BS=[0, 0, 0, 0, 0] BP=[1, 0, 0, 0, 0, 0, 0, 0]	Conflicting_interpretations_of_pathogenicity	138633	MONDO:MONDO:0007039,MedGen:C0027832,OMIM:101000,Orphanet:ORPHA637,SNOMED_CT:92503002|MONDO:MONDO:0015356,MedGen:C0027672,Orphanet:ORPHA140162,SNOMED_CT:699346009|MedGen:CN169374	Neurofibromatosis,_type_2|Hereditary_cancer-predisposing_syndrome|not_specified	criteria_provided,_conflicting_interpretations	clinvar: Conflicting_interpretations_of_pathogenicity	0.0008	0.0029	0	0	0	0	0	0	0.0007	0.000199681	T	T	B	B	D	N	T	T	T	D	0.543	0.387
22	29655664	29655664	A	G	rs749176138	NF2	exonic	nonsynonymous SNV	NF2:NM_181830:exon4:c.G338A:p.R113Q,NF2:NM_181831:exon4:c.G338A:p.R113Q,NF2:NM_181828:exon5:c.G461A:p.R154Q,NF2:NM_181829:exon5:c.G464A:p.R155Q,NF2:NM_000268:exon6:c.G587A:p.R196Q,NF2:NM_016418:exon6:c.G587A:p.R196Q,NF2:NM_181825:exon6:c.G587A:p.R196Q,NF2:NM_181832:exon6:c.G587A:p.R196Q	.	Uncertain significance	InterVar: Uncertain significance PVS1=0 PS=[0, 0, 0, 0, 0] PM=[1, 1, 0, 0, 0, 0, 0] PP=[0, 0, 1, 0, 0, 0] BA1=0 BS=[0, 0, 0, 0, 0] BP=[1, 0, 0, 0, 0, 0, 0, 0]	Uncertain_significance	815172	MONDO:MONDO:0007039,MedGen:C0027832,OMIM:101000,Orphanet:ORPHA637,SNOMED_CT:92503002|MONDO:MONDO:0015356,MedGen:C0027672,Orphanet:ORPHA140162,SNOMED_CT:699346009	Neurofibromatosis,_type_2|Hereditary_cancer-predisposing_syndrome	criteria_provided,_multiple_submitters,_no_conflicts	clinvar: Uncertain_significance	.	.	.	.	.	.	.	.	.	.	D	D	D	D	T	D	D	D	T	D	0.786	0.766
22	29673398	29673398	G	C	.	NF2	exonic	nonsynonymous SNV	NF2:NM_181830:exon10:c.C1003G:p.R335G,NF2:NM_181831:exon10:c.C1003G:p.R335G,NF2:NM_181828:exon11:c.C1126G:p.R376G,NF2:NM_181829:exon11:c.C1129G:p.R377G,NF2:NM_000268:exon12:c.C1252G:p.R418G,NF2:NM_016418:exon12:c.C1252G:p.R418G,NF2:NM_181825:exon12:c.C1252G:p.R418G,NF2:NM_181832:exon12:c.C1252G:p.R418G	.	Uncertain significance	InterVar: Uncertain significance PVS1=0 PS=[0, 0, 0, 0, 0] PM=[1, 1, 0, 0, 0, 0, 0] PP=[0, 0, 1, 0, 0, 0] BA1=0 BS=[0, 0, 0, 0, 0] BP=[1, 0, 0, 0, 0, 0, 0, 0]	.	.	.	.	.	clinvar: UNK	.	.	.	.	.	.	.	.	.	.	D	T	P	P	D	D	D	D	T	D	0.827	0.599
22	29604078	29604078	C	T	.	NF2	exonic	nonsynonymous SNV	NF2:NM_000268:exon1:c.T80C:p.V27A,NF2:NM_016418:exon1:c.T80C:p.V27A,NF2:NM_181825:exon1:c.T80C:p.V27A,NF2:NM_181828:exon1:c.T80C:p.V27A,NF2:NM_181829:exon1:c.T80C:p.V27A,NF2:NM_181830:exon1:c.T80C:p.V27A,NF2:NM_181831:exon1:c.T80C:p.V27A,NF2:NM_181832:exon1:c.T80C:p.V27A,NF2:NM_181833:exon1:c.T80C:p.V27A	.	Uncertain significance	InterVar: Uncertain significance PVS1=0 PS=[0, 0, 0, 0, 0] PM=[1, 1, 0, 0, 0, 0, 0] PP=[0, 0, 1, 0, 0, 0] BA1=0 BS=[0, 0, 0, 0, 0] BP=[1, 0, 0, 0, 0, 0, 0, 0]	.	.	.	.	.	clinvar: UNK	.	.	.	.	.	.	.	.	.	.	D	T	B	B	T	N	D	D	T	D	0.393	0.441
22	29681503	29681503	A	G	rs199669486	NF2	exonic	nonsynonymous SNV	NF2:NM_181830:exon13:c.G1390A:p.E464K,NF2:NM_181831:exon13:c.G1390A:p.E464K,NF2:NM_181828:exon14:c.G1513A:p.E505K,NF2:NM_181829:exon14:c.G1516A:p.E506K,NF2:NM_000268:exon15:c.G1639A:p.E547K,NF2:NM_016418:exon15:c.G1639A:p.E547K,NF2:NM_181825:exon15:c.G1639A:p.E547K,NF2:NM_181832:exon15:c.G1639A:p.E547K	.	Uncertain significance	InterVar: Uncertain significance PVS1=0 PS=[0, 0, 0, 0, 0] PM=[1, 1, 0, 0, 0, 0, 0] PP=[0, 0, 1, 0, 0, 0] BA1=0 BS=[0, 0, 0, 0, 0] BP=[1, 0, 0, 0, 0, 0, 0, 0]	Conflicting_interpretations_of_pathogenicity	471053	MONDO:MONDO:0007039,MedGen:C0027832,OMIM:101000,Orphanet:ORPHA637,SNOMED_CT:92503002|MONDO:MONDO:0015356,MedGen:C0027672,Orphanet:ORPHA140162,SNOMED_CT:699346009|MedGen:CN517202	Neurofibromatosis,_type_2|Hereditary_cancer-predisposing_syndrome|not_provided	criteria_provided,_conflicting_interpretations	clinvar: Conflicting_interpretations_of_pathogenicity	0.0003	0	0	0	0	0.0023	0.0001	0	0.0002	.	D	T	P	P	D	D	D	D	T	D	0.911	0.716
22	29681475	29681475	T	G	.	NF2	exonic	nonsynonymous SNV	NF2:NM_181830:exon13:c.G1362T:p.E454D,NF2:NM_181831:exon13:c.G1362T:p.E454D,NF2:NM_181828:exon14:c.G1485T:p.E495D,NF2:NM_181829:exon14:c.G1488T:p.E496D,NF2:NM_000268:exon15:c.G1611T:p.E537D,NF2:NM_016418:exon15:c.G1611T:p.E537D,NF2:NM_181825:exon15:c.G1611T:p.E537D,NF2:NM_181832:exon15:c.G1611T:p.E537D	.	Likely benign	InterVar: Likely benign PVS1=0 PS=[0, 0, 0, 0, 0] PM=[1, 1, 0, 0, 0, 0, 0] PP=[0, 0, 0, 0, 0, 0] BA1=0 BS=[0, 0, 0, 0, 0] BP=[1, 0, 0, 1, 0, 0, 0, 0]	Uncertain_significance	573351	MONDO:MONDO:0007039,MedGen:C0027832,OMIM:101000,Orphanet:ORPHA637,SNOMED_CT:92503002	Neurofibromatosis,_type_2	criteria_provided,_single_submitter	clinvar: Uncertain_significance	.	.	.	.	.	.	.	.	.	.	T	T	B	B	D	N	T	T	T	D	0.549	0.244
22	29681497	29681497	C	G	rs768422432	NF2	exonic	nonsynonymous SNV	NF2:NM_181830:exon13:c.G1384C:p.E462Q,NF2:NM_181831:exon13:c.G1384C:p.E462Q,NF2:NM_181828:exon14:c.G1507C:p.E503Q,NF2:NM_181829:exon14:c.G1510C:p.E504Q,NF2:NM_000268:exon15:c.G1633C:p.E545Q,NF2:NM_016418:exon15:c.G1633C:p.E545Q,NF2:NM_181825:exon15:c.G1633C:p.E545Q,NF2:NM_181832:exon15:c.G1633C:p.E545Q	.	Uncertain significance	InterVar: Uncertain significance PVS1=0 PS=[0, 0, 0, 0, 0] PM=[1, 1, 0, 0, 0, 0, 0] PP=[0, 0, 1, 0, 0, 0] BA1=0 BS=[0, 0, 0, 0, 0] BP=[1, 0, 0, 0, 0, 0, 0, 0]	.	.	.	.	.	clinvar: UNK	.	.	.	.	.	.	.	.	.	.	D	D	D	D	D	D	D	D	D	D	0.870	0.847
22	29604077	29604077	C	G	.	NF2	exonic	nonsynonymous SNV	NF2:NM_000268:exon1:c.G79C:p.V27L,NF2:NM_016418:exon1:c.G79C:p.V27L,NF2:NM_181825:exon1:c.G79C:p.V27L,NF2:NM_181828:exon1:c.G79C:p.V27L,NF2:NM_181829:exon1:c.G79C:p.V27L,NF2:NM_181830:exon1:c.G79C:p.V27L,NF2:NM_181831:exon1:c.G79C:p.V27L,NF2:NM_181832:exon1:c.G79C:p.V27L,NF2:NM_181833:exon1:c.G79C:p.V27L	.	Uncertain significance	InterVar: Uncertain significance PVS1=0 PS=[0, 0, 0, 0, 0] PM=[1, 1, 0, 0, 0, 0, 0] PP=[0, 0, 0, 0, 0, 0] BA1=0 BS=[0, 0, 0, 0, 0] BP=[1, 0, 0, 0, 0, 0, 0, 0]	.	.	.	.	.	clinvar: UNK	.	.	.	.	.	.	.	.	.	.	D	D	B	B	T	N	T	D	T	D	0.508	0.306
16	23641145	23641145	A	G	rs377085677	PALB2	exonic	nonsynonymous SNV	PALB2:NM_024675:exon1:c.C13T:p.P5S	.	Likely benign	InterVar: Likely benign PVS1=0 PS=[0, 0, 0, 0, 0] PM=[0, 1, 0, 0, 0, 0, 0] PP=[0, 0, 0, 0, 0, 0] BA1=0 BS=[0, 0, 0, 0, 0] BP=[1, 0, 0, 1, 0, 0, 0, 0]	Conflicting_interpretations_of_pathogenicity	132110	MONDO:MONDO:0015356,MedGen:C0027672,Orphanet:ORPHA140162,SNOMED_CT:699346009|MONDO:MONDO:0016419,MedGen:C0346153,OMIM:114480,Orphanet:ORPHA227535,SNOMED_CT:254843006|MedGen:CN517202	Hereditary_cancer-predisposing_syndrome|Familial_cancer_of_breast|not_provided	criteria_provided,_conflicting_interpretations	clinvar: Conflicting_interpretations_of_pathogenicity	3.234e-05	0	0	0	0	0	6.673e-05	0	7.7e-05	.	T	T	B	B	T	N	T	T	T	T	0.080	0.080
16	23630215	23630215	A	G	.	PALB2	exonic	nonsynonymous SNV	PALB2:NM_024675:exon5:c.C1939T:p.H647Y	.	Uncertain significance	InterVar: Uncertain significance PVS1=0 PS=[0, 0, 0, 0, 0] PM=[1, 1, 0, 0, 0, 0, 0] PP=[0, 0, 0, 0, 0, 0] BA1=0 BS=[0, 0, 0, 0, 0] BP=[1, 0, 0, 0, 0, 0, 0, 0]	Uncertain_significance	477647	MONDO:MONDO:0015356,MedGen:C0027672,Orphanet:ORPHA140162,SNOMED_CT:699346009|MONDO:MONDO:0016419,MedGen:C0346153,OMIM:114480,Orphanet:ORPHA227535,SNOMED_CT:254843006|MedGen:CN517202	Hereditary_cancer-predisposing_syndrome|Familial_cancer_of_breast|not_provided	criteria_provided,_multiple_submitters,_no_conflicts	clinvar: Uncertain_significance	.	.	.	.	.	.	.	.	.	.	T	T	B	B	T	N	T	T	T	T	0.157	0.104
16	23629881	23629881	A	G	rs746117401	PALB2	exonic	nonsynonymous SNV	PALB2:NM_024675:exon5:c.C2273T:p.P758L	.	Uncertain significance	InterVar: Uncertain significance PVS1=0 PS=[0, 0, 0, 0, 0] PM=[1, 1, 0, 0, 0, 0, 0] PP=[0, 0, 0, 0, 0, 0] BA1=0 BS=[0, 0, 0, 0, 0] BP=[1, 0, 0, 0, 0, 0, 0, 0]	Uncertain_significance	570178	MONDO:MONDO:0016419,MedGen:C0346153,OMIM:114480,Orphanet:ORPHA227535,SNOMED_CT:254843006|MedGen:CN517202	Familial_cancer_of_breast|not_provided	criteria_provided,_multiple_submitters,_no_conflicts	clinvar: Uncertain_significance	3.229e-05	0	0	0	0.0006	0	0	0	.	.	D	D	D	P	T	D	T	T	T	T	0.410	0.388
16	23636231	23636231	G	C	rs515726108	PALB2	exonic	nonsynonymous SNV	PALB2:NM_024675:exon4:c.G315C:p.E105D	.	Likely benign	InterVar: Likely benign PVS1=0 PS=[0, 0, 0, 0, 0] PM=[0, 1, 0, 0, 0, 0, 0] PP=[0, 0, 0, 0, 0, 0] BA1=0 BS=[0, 0, 0, 0, 0] BP=[1, 0, 0, 1, 0, 0, 0, 0]	Uncertain_significance	132228	MONDO:MONDO:0015356,MedGen:C0027672,Orphanet:ORPHA140162,SNOMED_CT:699346009|MONDO:MONDO:0016419,MedGen:C0346153,OMIM:114480,Orphanet:ORPHA227535,SNOMED_CT:254843006|MedGen:CN169374|MedGen:CN517202	Hereditary_cancer-predisposing_syndrome|Familial_cancer_of_breast|not_specified|not_provided	criteria_provided,_multiple_submitters,_no_conflicts	clinvar: Uncertain_significance	3.231e-05	0	0	0	0	0	6.665e-05	0	.	.	D	D	B	B	T	N	T	T	T	T	0.055	0.066
16	23623096	23623096	G	T	rs515726103	PALB2	exonic	nonsynonymous SNV	PALB2:NM_024675:exon9:c.A2869C:p.K957Q	.	Uncertain significance	InterVar: Uncertain significance PVS1=0 PS=[0, 0, 0, 0, 0] PM=[1, 1, 0, 0, 0, 0, 0] PP=[0, 0, 0, 0, 0, 0] BA1=0 BS=[0, 0, 0, 0, 0] BP=[1, 0, 0, 0, 0, 0, 0, 0]	Uncertain_significance	132204	MONDO:MONDO:0012565,MedGen:C1835817,OMIM:610832|MONDO:MONDO:0013236,MedGen:C3150547,OMIM:613348|MONDO:MONDO:0015356,MedGen:C0027672,Orphanet:ORPHA140162,SNOMED_CT:699346009|MONDO:MONDO:0016419,MedGen:C0346153,OMIM:114480,Orphanet:ORPHA227535,SNOMED_CT:254843006|MedGen:CN517202	Fanconi_anemia,_complementation_group_N|Pancreatic_cancer_3|Hereditary_cancer-predisposing_syndrome|Familial_cancer_of_breast|not_provided	criteria_provided,_multiple_submitters,_no_conflicts	clinvar: Uncertain_significance	.	.	.	.	.	.	.	.	.	0.000199681	T	T	P	B	T	N	T	T	T	T	0.055	0.439
16	23635962	23635962	G	A	.	PALB2	exonic	nonsynonymous SNV	PALB2:NM_024675:exon4:c.T584C:p.I195T	.	Likely benign	InterVar: Likely benign PVS1=0 PS=[0, 0, 0, 0, 0] PM=[0, 1, 0, 0, 0, 0, 0] PP=[0, 0, 0, 0, 0, 0] BA1=0 BS=[0, 0, 0, 0, 0] BP=[1, 0, 0, 1, 0, 0, 0, 0]	Uncertain_significance	843633	MONDO:MONDO:0016419,MedGen:C0346153,OMIM:114480,Orphanet:ORPHA227535,SNOMED_CT:254843006	Familial_cancer_of_breast	criteria_provided,_single_submitter	clinvar: Uncertain_significance	.	.	.	.	.	.	.	.	.	.	T	T	B	B	T	N	T	T	T	T	0.136	0.092
16	23635536	23635536	G	A	rs45494092	PALB2	exonic	nonsynonymous SNV	PALB2:NM_024675:exon4:c.T1010C:p.L337S	.	Likely benign	InterVar: Likely benign PVS1=0 PS=[0, 0, 0, 0, 0] PM=[1, 0, 0, 0, 0, 0, 0] PP=[0, 0, 0, 0, 0, 0] BA1=0 BS=[1, 0, 0, 0, 0] BP=[1, 0, 0, 0, 0, 0, 0, 0]	Conflicting_interpretations_of_pathogenicity	132092	MONDO:MONDO:0007254,MedGen:C0006142,SNOMED_CT:254837009|MONDO:MONDO:0012565,MedGen:C1835817,OMIM:610832|MONDO:MONDO:0015356,MedGen:C0027672,Orphanet:ORPHA140162,SNOMED_CT:699346009|MONDO:MONDO:0016419,MedGen:C0346153,OMIM:114480,Orphanet:ORPHA227535,SNOMED_CT:254843006|MedGen:CN169374|MedGen:CN235283|MedGen:CN517202	Malignant_tumor_of_breast|Fanconi_anemia,_complementation_group_N|Hereditary_cancer-predisposing_syndrome|Familial_cancer_of_breast|not_specified|none_provided|not_provided	criteria_provided,_conflicting_interpretations	clinvar: Conflicting_interpretations_of_pathogenicity	0.0180	0.0045	0.0131	0.0066	0	0.0404	0.0227	0.0244	0.0142	0.00678914	T	D	B	B	T	N	T	T	T	.	0.112	0.200
16	23630457	23630457	T	C	rs144617793	PALB2	exonic	nonsynonymous SNV	PALB2:NM_024675:exon5:c.G1697A:p.R566H	.	Likely benign	InterVar: Likely benign PVS1=0 PS=[0, 0, 0, 0, 0] PM=[1, 1, 0, 0, 0, 0, 0] PP=[0, 0, 0, 0, 0, 0] BA1=0 BS=[0, 0, 0, 0, 0] BP=[1, 0, 0, 1, 0, 0, 0, 0]	Conflicting_interpretations_of_pathogenicity	133579	MONDO:MONDO:0015356,MedGen:C0027672,Orphanet:ORPHA140162,SNOMED_CT:699346009|MONDO:MONDO:0016419,MedGen:C0346153,OMIM:114480,Orphanet:ORPHA227535,SNOMED_CT:254843006|MedGen:CN169374|MedGen:CN517202	Hereditary_cancer-predisposing_syndrome|Familial_cancer_of_breast|not_specified|not_provided	criteria_provided,_conflicting_interpretations	clinvar: Conflicting_interpretations_of_pathogenicity	.	.	.	.	.	.	.	.	.	0.000199681	T	T	B	B	T	N	T	T	T	T	0.045	0.010
16	23635002	23635002	C	T	rs515726072	PALB2	exonic	nonsynonymous SNV	PALB2:NM_024675:exon4:c.A1544G:p.K515R	.	Uncertain significance	InterVar: Uncertain significance PVS1=0 PS=[0, 0, 0, 0, 0] PM=[1, 1, 0, 0, 0, 0, 0] PP=[0, 0, 0, 0, 0, 0] BA1=0 BS=[0, 0, 0, 0, 0] BP=[1, 0, 0, 0, 0, 0, 0, 0]	Conflicting_interpretations_of_pathogenicity	132117	MONDO:MONDO:0015356,MedGen:C0027672,Orphanet:ORPHA140162,SNOMED_CT:699346009|MONDO:MONDO:0016248,MedGen:CN201036,Orphanet:ORPHA213517|MONDO:MONDO:0016419,MedGen:C0346153,OMIM:114480,Orphanet:ORPHA227535,SNOMED_CT:254843006|MedGen:CN169374|MedGen:CN517202	Hereditary_cancer-predisposing_syndrome|Familial_ovarian_cancer|Familial_cancer_of_breast|not_specified|not_provided	criteria_provided,_conflicting_interpretations	clinvar: Conflicting_interpretations_of_pathogenicity	3.228e-05	0	0	0	0	0	6.66e-05	0	.	.	T	T	B	B	T	N	T	T	T	T	0.004	0.170
16	23622976	23622976	A	C	.	PALB2	exonic	nonsynonymous SNV	PALB2:NM_024675:exon9:c.G2989T:p.D997Y	.	Uncertain significance	InterVar: Uncertain significance PVS1=0 PS=[0, 0, 0, 0, 0] PM=[1, 1, 0, 0, 0, 0, 0] PP=[0, 0, 0, 0, 0, 0] BA1=0 BS=[0, 0, 0, 0, 0] BP=[1, 0, 0, 0, 0, 0, 0, 0]	Uncertain_significance	529842	MONDO:MONDO:0015356,MedGen:C0027672,Orphanet:ORPHA140162,SNOMED_CT:699346009|MONDO:MONDO:0016419,MedGen:C0346153,OMIM:114480,Orphanet:ORPHA227535,SNOMED_CT:254843006|MedGen:CN169374	Hereditary_cancer-predisposing_syndrome|Familial_cancer_of_breast|not_specified	criteria_provided,_multiple_submitters,_no_conflicts	clinvar: Uncertain_significance	.	.	.	.	.	.	.	.	.	.	D	D	D	D	T	D	T	T	D	T	0.276	0.687
16	23637951	23637951	T	C	rs202194596	PALB2	exonic	nonsynonymous SNV	PALB2:NM_024675:exon3:c.G110A:p.R37H	.	Uncertain significance	InterVar: Uncertain significance PVS1=0 PS=[0, 0, 0, 0, 0] PM=[1, 1, 0, 0, 0, 0, 0] PP=[0, 0, 0, 0, 0, 0] BA1=0 BS=[0, 0, 0, 0, 0] BP=[1, 0, 0, 0, 0, 0, 0, 0]	Uncertain_significance	132100	MONDO:MONDO:0015356,MedGen:C0027672,Orphanet:ORPHA140162,SNOMED_CT:699346009|MONDO:MONDO:0016419,MedGen:C0346153,OMIM:114480,Orphanet:ORPHA227535,SNOMED_CT:254843006|MedGen:CN169374|MedGen:CN517202	Hereditary_cancer-predisposing_syndrome|Familial_cancer_of_breast|not_specified|not_provided	criteria_provided,_multiple_submitters,_no_conflicts	clinvar: Uncertain_significance	3.231e-05	0	0	0	0	0	6.666e-05	0	.	0.000599042	D	D	D	P	T	D	T	T	T	D	0.416	0.619
16	23630012	23630012	T	A	.	PALB2	exonic	nonsynonymous SNV	PALB2:NM_024675:exon5:c.T2142A:p.D714E	.	Likely benign	InterVar: Likely benign PVS1=0 PS=[0, 0, 0, 0, 0] PM=[1, 1, 0, 0, 0, 0, 0] PP=[0, 0, 0, 0, 0, 0] BA1=0 BS=[0, 0, 0, 0, 0] BP=[1, 0, 0, 1, 0, 0, 0, 0]	.	.	.	.	.	clinvar: UNK	.	.	.	.	.	.	.	.	.	.	T	T	B	B	T	N	T	T	T	T	0.052	0.021
16	23638103	23638103	G	T	.	PALB2	exonic	nonsynonymous SNV	PALB2:NM_024675:exon2:c.A75C:p.K25N	.	Uncertain significance	InterVar: Uncertain significance PVS1=0 PS=[0, 0, 0, 0, 0] PM=[1, 1, 0, 0, 0, 0, 0] PP=[0, 0, 0, 0, 0, 0] BA1=0 BS=[0, 0, 0, 0, 0] BP=[1, 0, 0, 0, 0, 0, 0, 0]	.	.	.	.	.	clinvar: UNK	.	.	.	.	.	.	.	.	.	.	D	D	D	D	T	D	T	T	T	D	0.202	0.665
16	23626378	23626378	C	G	rs779279139	PALB2	exonic	nonsynonymous SNV	PALB2:NM_024675:exon7:c.C2606G:p.S869C	.	Uncertain significance	InterVar: Uncertain significance PVS1=0 PS=[0, 0, 0, 0, 0] PM=[1, 1, 0, 0, 0, 0, 0] PP=[0, 0, 0, 0, 0, 0] BA1=0 BS=[0, 0, 0, 0, 0] BP=[1, 0, 0, 0, 0, 0, 0, 0]	Uncertain_significance	227665	MONDO:MONDO:0015356,MedGen:C0027672,Orphanet:ORPHA140162,SNOMED_CT:699346009|MONDO:MONDO:0016419,MedGen:C0346153,OMIM:114480,Orphanet:ORPHA227535,SNOMED_CT:254843006|MedGen:CN517202	Hereditary_cancer-predisposing_syndrome|Familial_cancer_of_breast|not_provided	criteria_provided,_multiple_submitters,_no_conflicts	clinvar: Uncertain_significance	.	.	.	.	.	.	.	.	.	.	D	D	D	D	T	D	T	T	D	T	0.532	0.683
16	23607907	23607907	T	C	rs201657283	PALB2	exonic	nonsynonymous SNV	PALB2:NM_024675:exon12:c.G3307A:p.V1103M	.	Likely benign	InterVar: Likely benign PVS1=0 PS=[0, 0, 0, 0, 0] PM=[1, 1, 0, 0, 0, 0, 0] PP=[0, 0, 0, 0, 0, 0] BA1=0 BS=[0, 0, 0, 0, 0] BP=[1, 0, 0, 1, 0, 0, 0, 0]	Conflicting_interpretations_of_pathogenicity	132242	MONDO:MONDO:0003582,MeSH:D061325,MedGen:C0677776,OMIM:PS604370,Orphanet:ORPHA145|MONDO:MONDO:0015356,MedGen:C0027672,Orphanet:ORPHA140162,SNOMED_CT:699346009|MONDO:MONDO:0016419,MedGen:C0346153,OMIM:114480,Orphanet:ORPHA227535,SNOMED_CT:254843006|MedGen:CN169374|MedGen:CN517202	Hereditary_breast_and_ovarian_cancer_syndrome|Hereditary_cancer-predisposing_syndrome|Familial_cancer_of_breast|not_specified|not_provided	criteria_provided,_conflicting_interpretations	clinvar: Conflicting_interpretations_of_pathogenicity	.	.	.	.	.	.	.	.	0.0002	.	T	T	P	B	T	N	T	T	T	T	0.186	0.035
16	23621421	23621421	G	C	rs183489969	PALB2	exonic	nonsynonymous SNV	PALB2:NM_024675:exon10:c.G3054C:p.E1018D	.	Likely benign	InterVar: Likely benign PVS1=0 PS=[0, 0, 0, 0, 0] PM=[1, 0, 0, 0, 0, 0, 0] PP=[0, 0, 0, 0, 0, 0] BA1=0 BS=[0, 0, 0, 0, 0] BP=[1, 0, 0, 1, 0, 0, 0, 0]	Conflicting_interpretations_of_pathogenicity	132218	MONDO:MONDO:0003582,MeSH:D061325,MedGen:C0677776,OMIM:PS604370,Orphanet:ORPHA145|MONDO:MONDO:0007254,MedGen:C0006142,SNOMED_CT:254837009|MONDO:MONDO:0012565,MedGen:C1835817,OMIM:610832|MONDO:MONDO:0015356,MedGen:C0027672,Orphanet:ORPHA140162,SNOMED_CT:699346009|MONDO:MONDO:0016419,MedGen:C0346153,OMIM:114480,Orphanet:ORPHA227535,SNOMED_CT:254843006|MedGen:CN169374|MedGen:CN235283|MedGen:CN517202	Hereditary_breast_and_ovarian_cancer_syndrome|Malignant_tumor_of_breast|Fanconi_anemia,_complementation_group_N|Hereditary_cancer-predisposing_syndrome|Familial_cancer_of_breast|not_specified|none_provided|not_provided	criteria_provided,_conflicting_interpretations	clinvar: Conflicting_interpretations_of_pathogenicity	0.0005	0	0	0	0.0080	0	0	0.0010	.	0.000798722	D	D	D	D	T	N	T	T	T	D	0.334	0.422
16	23635138	23635138	C	T	rs150636811	PALB2	exonic	nonsynonymous SNV	PALB2:NM_024675:exon4:c.A1408G:p.T470A	.	Likely benign	InterVar: Likely benign PVS1=0 PS=[0, 0, 0, 0, 0] PM=[1, 1, 0, 0, 0, 0, 0] PP=[0, 0, 0, 0, 0, 0] BA1=0 BS=[0, 0, 0, 0, 0] BP=[1, 0, 0, 1, 0, 0, 0, 0]	Uncertain_significance	184247	MONDO:MONDO:0015356,MedGen:C0027672,Orphanet:ORPHA140162,SNOMED_CT:699346009|MONDO:MONDO:0016419,MedGen:C0346153,OMIM:114480,Orphanet:ORPHA227535,SNOMED_CT:254843006|MedGen:CN517202	Hereditary_cancer-predisposing_syndrome|Familial_cancer_of_breast|not_provided	criteria_provided,_multiple_submitters,_no_conflicts	clinvar: Uncertain_significance	.	.	.	.	.	.	.	.	.	0.000199681	T	T	B	B	T	N	T	T	T	T	0.004	0.014
16	23603508	23603508	G	A	.	PALB2	exonic	nonsynonymous SNV	PALB2:NM_024675:exon13:c.T3512C:p.L1171S	.	Uncertain significance	InterVar: Uncertain significance PVS1=0 PS=[0, 0, 0, 0, 0] PM=[1, 1, 0, 0, 0, 0, 0] PP=[0, 0, 0, 0, 0, 0] BA1=0 BS=[0, 0, 0, 0, 0] BP=[1, 0, 0, 0, 0, 0, 0, 0]	Uncertain_significance	1049506	MONDO:MONDO:0016419,MedGen:C0346153,OMIM:114480,Orphanet:ORPHA227535,SNOMED_CT:254843006	Familial_cancer_of_breast	criteria_provided,_single_submitter	clinvar: Uncertain_significance	.	.	.	.	.	.	.	.	.	.	D	D	D	D	T	D	T	T	D	D	0.686	0.806
16	23614077	23614077	G	C	rs377713277	PALB2	exonic	nonsynonymous SNV	PALB2:NM_024675:exon11:c.G3128C:p.G1043A	.	Uncertain significance	InterVar: Uncertain significance PVS1=0 PS=[0, 0, 0, 0, 0] PM=[1, 1, 0, 0, 0, 0, 0] PP=[0, 0, 0, 0, 0, 0] BA1=0 BS=[0, 0, 0, 0, 0] BP=[1, 0, 0, 0, 0, 0, 0, 0]	Uncertain_significance	132226	MONDO:MONDO:0015356,MedGen:C0027672,Orphanet:ORPHA140162,SNOMED_CT:699346009|MONDO:MONDO:0016419,MedGen:C0346153,OMIM:114480,Orphanet:ORPHA227535,SNOMED_CT:254843006|MedGen:CN169374|MedGen:CN517202	Hereditary_cancer-predisposing_syndrome|Familial_cancer_of_breast|not_specified|not_provided	criteria_provided,_multiple_submitters,_no_conflicts	clinvar: Uncertain_significance	.	.	.	.	.	.	.	.	7.7e-05	.	D	D	D	D	T	D	T	T	D	T	0.593	0.711
16	23636036	23636037	-	TC	rs515726123	PALB2	exonic	frameshift deletion	PALB2:NM_024675:exon4:c.509_510del:p.R170Ifs*14	.	Pathogenic	InterVar: Pathogenic PVS1=1 PS=[0, 0, 0, 0, 0] PM=[0, 1, 0, 0, 0, 0, 0] PP=[0, 0, 0, 0, 1, 0] BA1=0 BS=[0, 0, 0, 0, 0] BP=[0, 0, 0, 0, 0, 0, 0, 0]	Pathogenic	132267	MONDO:MONDO:0007254,MedGen:C0006142,SNOMED_CT:254837009|MONDO:MONDO:0013236,MedGen:C3150547,OMIM:613348|MONDO:MONDO:0015356,MedGen:C0027672,Orphanet:ORPHA140162,SNOMED_CT:699346009|MONDO:MONDO:0016419,MedGen:C0346153,OMIM:114480,Orphanet:ORPHA227535,SNOMED_CT:254843006|MedGen:C3469522|MedGen:CN169374|MedGen:CN221562|MedGen:CN239408|MedGen:CN517202	Malignant_tumor_of_breast|Pancreatic_cancer_3|Hereditary_cancer-predisposing_syndrome|Familial_cancer_of_breast|Breast_cancer,_susceptibility_to|not_specified|Breast_and/or_ovarian_cancer|PALB2-Related_Disorders|not_provided	criteria_provided,_multiple_submitters,_no_conflicts	clinvar: Pathogenic	.	.	.	.	.	.	.	.	.	.	.	.	.	.	.	.	.	.	.	.	.	.
16	23630455	23630455	A	G	rs370422990	PALB2	exonic	nonsynonymous SNV	PALB2:NM_024675:exon5:c.C1699T:p.H567Y	.	Likely benign	InterVar: Likely benign PVS1=0 PS=[0, 0, 0, 0, 0] PM=[1, 1, 0, 0, 0, 0, 0] PP=[0, 0, 0, 0, 0, 0] BA1=0 BS=[0, 0, 0, 0, 0] BP=[1, 0, 0, 1, 0, 0, 0, 0]	Conflicting_interpretations_of_pathogenicity	132132	MONDO:MONDO:0012565,MedGen:C1835817,OMIM:610832|MONDO:MONDO:0015356,MedGen:C0027672,Orphanet:ORPHA140162,SNOMED_CT:699346009|MONDO:MONDO:0016419,MedGen:C0346153,OMIM:114480,Orphanet:ORPHA227535,SNOMED_CT:254843006|MedGen:CN169374|MedGen:CN517202	Fanconi_anemia,_complementation_group_N|Hereditary_cancer-predisposing_syndrome|Familial_cancer_of_breast|not_specified|not_provided	criteria_provided,_conflicting_interpretations	clinvar: Conflicting_interpretations_of_pathogenicity	.	.	.	.	.	.	.	.	7.7e-05	.	T	T	B	B	T	N	T	T	T	T	0.045	0.010
16	23641124	23641124	G	C	rs765520187	PALB2	exonic	nonsynonymous SNV	PALB2:NM_024675:exon1:c.G34C:p.E12Q	.	Uncertain significance	InterVar: Uncertain significance PVS1=0 PS=[0, 0, 0, 0, 0] PM=[0, 1, 0, 0, 0, 0, 0] PP=[0, 0, 0, 0, 0, 0] BA1=0 BS=[0, 0, 0, 0, 0] BP=[1, 0, 0, 0, 0, 0, 0, 0]	Uncertain_significance	812857	MONDO:MONDO:0015356,MedGen:C0027672,Orphanet:ORPHA140162,SNOMED_CT:699346009	Hereditary_cancer-predisposing_syndrome	criteria_provided,_single_submitter	clinvar: Uncertain_significance	.	.	.	.	.	.	.	.	.	.	T	T	D	P	T	N	T	T	T	T	0.208	0.740
16	23641121	23641121	T	C	rs373287455	PALB2	exonic	nonsynonymous SNV	PALB2:NM_024675:exon1:c.G37A:p.E13K	.	Uncertain significance	InterVar: Uncertain significance PVS1=0 PS=[0, 0, 0, 0, 0] PM=[0, 1, 0, 0, 0, 0, 0] PP=[0, 0, 0, 0, 0, 0] BA1=0 BS=[0, 0, 0, 0, 0] BP=[1, 0, 0, 0, 0, 0, 0, 0]	Uncertain_significance	180758	MONDO:MONDO:0015356,MedGen:C0027672,Orphanet:ORPHA140162,SNOMED_CT:699346009|MONDO:MONDO:0016419,MedGen:C0346153,OMIM:114480,Orphanet:ORPHA227535,SNOMED_CT:254843006|MedGen:CN517202	Hereditary_cancer-predisposing_syndrome|Familial_cancer_of_breast|not_provided	criteria_provided,_multiple_submitters,_no_conflicts	clinvar: Uncertain_significance	.	.	.	.	.	.	.	.	7.7e-05	.	D	D	D	D	T	N	T	T	D	T	0.311	0.906
16	23634903	23634903	A	G	.	PALB2	exonic	nonsynonymous SNV	PALB2:NM_024675:exon4:c.C1643T:p.S548L	.	Uncertain significance	InterVar: Uncertain significance PVS1=0 PS=[0, 0, 0, 0, 0] PM=[1, 1, 0, 0, 0, 0, 0] PP=[0, 0, 0, 0, 0, 0] BA1=0 BS=[0, 0, 0, 0, 0] BP=[1, 0, 0, 0, 0, 0, 0, 0]	Conflicting_interpretations_of_pathogenicity	465503	MONDO:MONDO:0015356,MedGen:C0027672,Orphanet:ORPHA140162,SNOMED_CT:699346009|MONDO:MONDO:0016419,MedGen:C0346153,OMIM:114480,Orphanet:ORPHA227535,SNOMED_CT:254843006	Hereditary_cancer-predisposing_syndrome|Familial_cancer_of_breast	criteria_provided,_conflicting_interpretations	clinvar: Conflicting_interpretations_of_pathogenicity	.	.	.	.	.	.	.	.	.	.	T	T	B	B	T	N	T	T	T	T	0.021	0.019
16	23607963	23607963	A	G	rs62625271	PALB2	exonic	nonsynonymous SNV	PALB2:NM_024675:exon12:c.C3251T:p.S1084L	.	Likely benign	InterVar: Likely benign PVS1=0 PS=[0, 0, 0, 0, 0] PM=[1, 1, 0, 0, 0, 0, 0] PP=[0, 0, 0, 0, 0, 0] BA1=0 BS=[0, 0, 0, 0, 0] BP=[1, 0, 0, 1, 0, 0, 0, 0]	Conflicting_interpretations_of_pathogenicity	132237	MONDO:MONDO:0007254,MedGen:C0006142,SNOMED_CT:254837009|MONDO:MONDO:0012565,MedGen:C1835817,OMIM:610832|MONDO:MONDO:0013236,MedGen:C3150547,OMIM:613348|MONDO:MONDO:0015356,MedGen:C0027672,Orphanet:ORPHA140162,SNOMED_CT:699346009|MONDO:MONDO:0016419,MedGen:C0346153,OMIM:114480,Orphanet:ORPHA227535,SNOMED_CT:254843006|MedGen:CN517202	Malignant_tumor_of_breast|Fanconi_anemia,_complementation_group_N|Pancreatic_cancer_3|Hereditary_cancer-predisposing_syndrome|Familial_cancer_of_breast|not_provided	criteria_provided,_conflicting_interpretations	clinvar: Conflicting_interpretations_of_pathogenicity	0.0001	0	0	0	0	0	0.0003	0	.	.	T	T	B	B	T	N	T	T	T	T	0.143	0.093
16	23635449	23635449	C	T	rs554849907	PALB2	exonic	nonsynonymous SNV	PALB2:NM_024675:exon4:c.A1097G:p.N366S	.	Likely benign	InterVar: Likely benign PVS1=0 PS=[0, 0, 0, 0, 0] PM=[1, 1, 0, 0, 0, 0, 0] PP=[0, 0, 0, 0, 0, 0] BA1=0 BS=[0, 0, 0, 0, 0] BP=[1, 0, 0, 1, 0, 0, 0, 0]	Uncertain_significance	184260	MONDO:MONDO:0015356,MedGen:C0027672,Orphanet:ORPHA140162,SNOMED_CT:699346009|MONDO:MONDO:0016419,MedGen:C0346153,OMIM:114480,Orphanet:ORPHA227535,SNOMED_CT:254843006	Hereditary_cancer-predisposing_syndrome|Familial_cancer_of_breast	criteria_provided,_multiple_submitters,_no_conflicts	clinvar: Uncertain_significance	.	.	.	.	.	.	.	.	.	.	T	T	B	B	T	N	T	T	T	T	0.032	0.066
16	23614059	23614059	G	A	rs138273800	PALB2	exonic	nonsynonymous SNV	PALB2:NM_024675:exon11:c.T3146C:p.M1049T	.	Uncertain significance	InterVar: Uncertain significance PVS1=0 PS=[0, 0, 0, 0, 0] PM=[1, 1, 0, 0, 0, 0, 0] PP=[0, 0, 0, 0, 0, 0] BA1=0 BS=[0, 0, 0, 0, 0] BP=[1, 0, 0, 0, 0, 0, 0, 0]	Uncertain_significance	151499	MONDO:MONDO:0007254,MedGen:C0006142,SNOMED_CT:254837009|MONDO:MONDO:0015356,MedGen:C0027672,Orphanet:ORPHA140162,SNOMED_CT:699346009|MONDO:MONDO:0016419,MedGen:C0346153,OMIM:114480,Orphanet:ORPHA227535,SNOMED_CT:254843006|MedGen:CN169374|MedGen:CN517202	Malignant_tumor_of_breast|Hereditary_cancer-predisposing_syndrome|Familial_cancer_of_breast|not_specified|not_provided	criteria_provided,_multiple_submitters,_no_conflicts	clinvar: Uncertain_significance	3.228e-05	0.0001	0	0	0	0	0	0	7.7e-05	.	D	D	P	D	T	D	T	T	D	T	0.526	0.723
16	23634954	23634954	-	A	rs180177102	PALB2	exonic	frameshift deletion	PALB2:NM_024675:exon4:c.1592delT:p.L531Cfs*30	.	Pathogenic	InterVar: Pathogenic PVS1=1 PS=[0, 0, 0, 0, 0] PM=[0, 1, 0, 0, 0, 0, 0] PP=[0, 0, 0, 0, 1, 0] BA1=0 BS=[0, 0, 0, 0, 0] BP=[0, 0, 0, 0, 0, 0, 0, 0]	Pathogenic	132119	MONDO:MONDO:0015356,MedGen:C0027672,Orphanet:ORPHA140162,SNOMED_CT:699346009|MONDO:MONDO:0016419,MedGen:C0346153,OMIM:114480,Orphanet:ORPHA227535,SNOMED_CT:254843006|MedGen:C3469522|MedGen:CN517202	Hereditary_cancer-predisposing_syndrome|Familial_cancer_of_breast|Breast_cancer,_susceptibility_to|not_provided	criteria_provided,_multiple_submitters,_no_conflicts	clinvar: Pathogenic	9.684e-05	0	0	0	0	0.0009	0	0	.	.	.	.	.	.	.	.	.	.	.	.	.	.
16	23635545	23635545	C	T	rs200620434	PALB2	exonic	nonsynonymous SNV	PALB2:NM_024675:exon4:c.A1001G:p.Y334C	.	Likely benign	InterVar: Likely benign PVS1=0 PS=[0, 0, 0, 0, 0] PM=[1, 1, 0, 0, 0, 0, 0] PP=[0, 0, 0, 0, 0, 0] BA1=0 BS=[0, 0, 0, 0, 0] BP=[1, 0, 0, 1, 0, 0, 0, 0]	Conflicting_interpretations_of_pathogenicity	132091	MONDO:MONDO:0015356,MedGen:C0027672,Orphanet:ORPHA140162,SNOMED_CT:699346009|MONDO:MONDO:0016419,MedGen:C0346153,OMIM:114480,Orphanet:ORPHA227535,SNOMED_CT:254843006|MedGen:C1333600|MedGen:CN169374|MedGen:CN517202	Hereditary_cancer-predisposing_syndrome|Familial_cancer_of_breast|Hereditary_cancer|not_specified|not_provided	criteria_provided,_conflicting_interpretations	clinvar: Conflicting_interpretations_of_pathogenicity	6.456e-05	0	0	0	0	0	0.0001	0	0.0002	.	T	T	B	B	T	N	T	T	T	T	0.021	0.096
16	23603512	23603512	A	G	rs200283306	PALB2	exonic	nonsynonymous SNV	PALB2:NM_024675:exon13:c.C3508T:p.H1170Y	.	Uncertain significance	InterVar: Uncertain significance PVS1=0 PS=[0, 0, 0, 0, 0] PM=[1, 1, 0, 0, 0, 0, 0] PP=[0, 0, 0, 0, 0, 0] BA1=0 BS=[0, 0, 0, 0, 0] BP=[1, 0, 0, 0, 0, 0, 0, 0]	Conflicting_interpretations_of_pathogenicity	151034	MONDO:MONDO:0015356,MedGen:C0027672,Orphanet:ORPHA140162,SNOMED_CT:699346009|MONDO:MONDO:0016419,MedGen:C0346153,OMIM:114480,Orphanet:ORPHA227535,SNOMED_CT:254843006|MedGen:CN517202	Hereditary_cancer-predisposing_syndrome|Familial_cancer_of_breast|not_provided	criteria_provided,_conflicting_interpretations	clinvar: Conflicting_interpretations_of_pathogenicity	3.23e-05	0	0	0	0	0	6.665e-05	0	0.0002	.	T	T	D	D	T	D	T	T	T	T	0.362	0.494
16	23629863	23629863	C	T	.	PALB2	exonic	nonsynonymous SNV	PALB2:NM_024675:exon5:c.A2291G:p.K764R	.	Likely benign	InterVar: Likely benign PVS1=0 PS=[0, 0, 0, 0, 0] PM=[1, 1, 0, 0, 0, 0, 0] PP=[0, 0, 0, 0, 0, 0] BA1=0 BS=[0, 0, 0, 0, 0] BP=[1, 0, 0, 1, 0, 0, 0, 0]	.	.	.	.	.	clinvar: UNK	.	.	.	.	.	.	.	.	.	.	T	T	B	B	T	N	T	T	T	T	0.122	0.108
16	23637952	23637952	A	G	rs200048921	PALB2	exonic	nonsynonymous SNV	PALB2:NM_024675:exon3:c.C109T:p.R37C	.	Uncertain significance	InterVar: Uncertain significance PVS1=0 PS=[0, 0, 0, 0, 0] PM=[1, 1, 0, 0, 0, 0, 0] PP=[0, 0, 1, 0, 0, 0] BA1=0 BS=[0, 0, 0, 0, 0] BP=[1, 0, 0, 0, 0, 0, 0, 0]	Uncertain_significance	222484	MONDO:MONDO:0015356,MedGen:C0027672,Orphanet:ORPHA140162,SNOMED_CT:699346009|MONDO:MONDO:0016419,MedGen:C0346153,OMIM:114480,Orphanet:ORPHA227535,SNOMED_CT:254843006|MedGen:CN235283|MedGen:CN517202	Hereditary_cancer-predisposing_syndrome|Familial_cancer_of_breast|none_provided|not_provided	criteria_provided,_multiple_submitters,_no_conflicts	clinvar: Uncertain_significance	.	.	.	.	.	.	.	.	.	.	D	D	D	D	T	D	T	T	D	D	0.601	0.904
16	23630076	23630076	C	T	rs587780208	PALB2	exonic	nonsynonymous SNV	PALB2:NM_024675:exon5:c.A2078G:p.H693R	.	Likely benign	InterVar: Likely benign PVS1=0 PS=[0, 0, 0, 0, 0] PM=[1, 1, 0, 0, 0, 0, 0] PP=[0, 0, 0, 0, 0, 0] BA1=0 BS=[0, 0, 0, 0, 0] BP=[1, 0, 0, 1, 0, 0, 0, 0]	Uncertain_significance	133583	MONDO:MONDO:0015356,MedGen:C0027672,Orphanet:ORPHA140162,SNOMED_CT:699346009|MONDO:MONDO:0016419,MedGen:C0346153,OMIM:114480,Orphanet:ORPHA227535,SNOMED_CT:254843006|MedGen:CN517202	Hereditary_cancer-predisposing_syndrome|Familial_cancer_of_breast|not_provided	criteria_provided,_multiple_submitters,_no_conflicts	clinvar: Uncertain_significance	.	.	.	.	.	.	.	.	.	.	T	T	B	B	T	N	T	T	T	T	0.001	0.009
16	23624027	23624027	C	A	rs45478192	PALB2	exonic	nonsynonymous SNV	PALB2:NM_024675:exon8:c.T2816G:p.L939W	.	Uncertain significance	InterVar: Uncertain significance PVS1=0 PS=[0, 0, 0, 0, 0] PM=[1, 1, 0, 0, 0, 0, 0] PP=[0, 0, 0, 0, 0, 0] BA1=0 BS=[0, 0, 0, 0, 0] BP=[1, 0, 0, 0, 0, 0, 0, 0]	Conflicting_interpretations_of_pathogenicity	132193	MONDO:MONDO:0007254,MedGen:C0006142,SNOMED_CT:254837009|MONDO:MONDO:0012565,MedGen:C1835817,OMIM:610832|MONDO:MONDO:0015356,MedGen:C0027672,Orphanet:ORPHA140162,SNOMED_CT:699346009|MONDO:MONDO:0016419,MedGen:C0346153,OMIM:114480,Orphanet:ORPHA227535,SNOMED_CT:254843006|MedGen:CN169374|MedGen:CN221562|MedGen:CN235283|MedGen:CN517202	Malignant_tumor_of_breast|Fanconi_anemia,_complementation_group_N|Hereditary_cancer-predisposing_syndrome|Familial_cancer_of_breast|not_specified|Breast_and/or_ovarian_cancer|none_provided|not_provided	criteria_provided,_conflicting_interpretations	clinvar: Conflicting_interpretations_of_pathogenicity	0.0011	0.0007	0	0	0	0	0.0018	0.0020	0.0015	0.000798722	D	D	D	D	T	D	T	T	T	D	0.683	0.852
16	23630067	23630067	A	G	rs587780820	PALB2	exonic	nonsynonymous SNV	PALB2:NM_024675:exon5:c.C2087T:p.T696M	.	Likely benign	InterVar: Likely benign PVS1=0 PS=[0, 0, 0, 0, 0] PM=[1, 1, 0, 0, 0, 0, 0] PP=[0, 0, 0, 0, 0, 0] BA1=0 BS=[0, 0, 0, 0, 0] BP=[1, 0, 0, 1, 0, 0, 0, 0]	Conflicting_interpretations_of_pathogenicity	139843	MONDO:MONDO:0015356,MedGen:C0027672,Orphanet:ORPHA140162,SNOMED_CT:699346009|MONDO:MONDO:0016419,MedGen:C0346153,OMIM:114480,Orphanet:ORPHA227535,SNOMED_CT:254843006|MedGen:CN517202	Hereditary_cancer-predisposing_syndrome|Familial_cancer_of_breast|not_provided	criteria_provided,_conflicting_interpretations	clinvar: Conflicting_interpretations_of_pathogenicity	.	.	.	.	.	.	.	.	.	.	D	T	P	P	T	N	T	T	T	D	0.243	0.168
16	23635306	23635306	A	G	rs180177100	PALB2	exonic	stopgain	PALB2:NM_024675:exon4:c.C1240T:p.R414X	.	Pathogenic	InterVar: Pathogenic PVS1=1 PS=[0, 0, 0, 0, 0] PM=[0, 1, 0, 0, 0, 0, 0] PP=[0, 0, 1, 0, 1, 0] BA1=0 BS=[0, 0, 0, 0, 0] BP=[0, 0, 0, 0, 0, 0, 0, 0]	Pathogenic	133574	Human_Phenotype_Ontology:HP:0002575,MONDO:MONDO:0008586,MedGen:C0040588,OMIM:189960,Orphanet:ORPHA1199|MONDO:MONDO:0003582,MeSH:D061325,MedGen:C0677776,OMIM:PS604370,Orphanet:ORPHA145|MONDO:MONDO:0007254,MedGen:C0006142,SNOMED_CT:254837009|MONDO:MONDO:0012565,MedGen:C1835817,OMIM:610832|MONDO:MONDO:0013236,MedGen:C3150547,OMIM:613348|MONDO:MONDO:0015356,MedGen:C0027672,Orphanet:ORPHA140162,SNOMED…	Tracheoesophageal_fistula|Hereditary_breast_and_ovarian_cancer_syndrome|Malignant_tumor_of_breast|Fanconi_anemia,_complementation_group_N|Pancreatic_cancer_3|Hereditary_cancer-predisposing_syndrome|Familial_cancer_of_breast|not_provided	criteria_provided,_multiple_submitters,_no_conflicts	clinvar: Pathogenic	.	.	.	.	.	.	.	.	.	.	.	.	.	.	.	.	.	.	.	.	.	0.976
7	6003756	6003756	A	G	.	PMS2	exonic	nonsynonymous SNV	PMS2:NM_000535:exon4:c.C287T:p.A96V,PMS2:NM_001322006:exon4:c.C287T:p.A96V,PMS2:NM_001322014:exon4:c.C287T:p.A96V	.	Uncertain significance	InterVar: Uncertain significance PVS1=0 PS=[0, 0, 0, 0, 0] PM=[1, 1, 0, 0, 0, 0, 0] PP=[0, 0, 0, 0, 0, 0] BA1=0 BS=[0, 0, 0, 0, 0] BP=[1, 0, 0, 0, 0, 0, 0, 0]	Uncertain_significance	809170	MONDO:MONDO:0015356,MedGen:C0027672,Orphanet:ORPHA140162,SNOMED_CT:699346009	Hereditary_cancer-predisposing_syndrome	criteria_provided,_single_submitter	clinvar: Uncertain_significance	.	.	.	.	.	.	.	.	.	.	T	T	P	B	T	N	T	T	T	D	0.639	0.450
7	5987497	5987497	C	G	rs756883400	PMS2	exonic	nonsynonymous SNV	PMS2:NM_001322008:exon9:c.C950G:p.A317G,PMS2:NM_001322010:exon9:c.C707G:p.A236G,PMS2:NM_001322004:exon10:c.C863G:p.A288G,PMS2:NM_001322006:exon10:c.C1112G:p.A371G,PMS2:NM_001322007:exon10:c.C950G:p.A317G,PMS2:NM_001322013:exon10:c.C695G:p.A232G,PMS2:NM_000535:exon11:c.C1268G:p.A423G,PMS2:NM_001322003:exon11:c.C863G:p.A288G,PMS2:NM_001322005:exon11:c.C863G:p.A288G,PMS2:NM_001322009:exon11:c.C863G:…	.	Uncertain significance	InterVar: Uncertain significance PVS1=0 PS=[0, 0, 0, 0, 0] PM=[1, 1, 0, 0, 0, 0, 0] PP=[0, 0, 1, 0, 0, 0] BA1=0 BS=[0, 0, 0, 0, 0] BP=[1, 0, 0, 0, 0, 0, 0, 0]	Uncertain_significance	182763	MONDO:MONDO:0013699,MedGen:C1838333,OMIM:614337|MONDO:MONDO:0015356,MedGen:C0027672,Orphanet:ORPHA140162,SNOMED_CT:699346009|MedGen:C0009405|MedGen:CN169374|MedGen:CN517202	Hereditary_nonpolyposis_colorectal_cancer_type_4|Hereditary_cancer-predisposing_syndrome|Hereditary_nonpolyposis_colorectal_neoplasms|not_specified|not_provided	criteria_provided,_multiple_submitters,_no_conflicts	clinvar: Uncertain_significance	0.0004	0	0	0	0	0	0.0009	0	.	.	D	T	P	B	T	N	D	D	T	D	0.425	0.483
7	5999193	5999193	T	C	rs374704824	PMS2	exonic	nonsynonymous SNV	PMS2:NM_001322008:exon4:c.G302A:p.G101E,PMS2:NM_001322004:exon5:c.G215A:p.G72E,PMS2:NM_001322007:exon5:c.G302A:p.G101E,PMS2:NM_001322010:exon5:c.G215A:p.G72E,PMS2:NM_000535:exon6:c.G620A:p.G207E,PMS2:NM_001322003:exon6:c.G215A:p.G72E,PMS2:NM_001322005:exon6:c.G215A:p.G72E,PMS2:NM_001322006:exon6:c.G620A:p.G207E,PMS2:NM_001322009:exon6:c.G215A:p.G72E,PMS2:NM_001322014:exon6:c.G620A:p.G207E,PMS2:NM…	.	Uncertain significance	InterVar: Uncertain significance PVS1=0 PS=[0, 0, 0, 0, 0] PM=[1, 1, 0, 0, 0, 0, 0] PP=[0, 0, 1, 0, 0, 0] BA1=0 BS=[0, 0, 0, 0, 0] BP=[1, 0, 0, 0, 0, 0, 0, 0]	Conflicting_interpretations_of_pathogenicity	133250	Human_Phenotype_Ontology:HP:0012114,MONDO:MONDO:0002447,MedGen:C0476089,OMIM:608089,SNOMED_CT:254878006|MONDO:MONDO:0013699,MedGen:C1838333,OMIM:614337|MONDO:MONDO:0015356,MedGen:C0027672,Orphanet:ORPHA140162,SNOMED_CT:699346009|MedGen:C0009376|MedGen:C0009405|MedGen:CN169374|MedGen:CN517202	Endometrial_carcinoma|Hereditary_nonpolyposis_colorectal_cancer_type_4|Hereditary_cancer-predisposing_syndrome|Colon_polyps|Hereditary_nonpolyposis_colorectal_neoplasms|not_specified|not_provided	criteria_provided,_conflicting_interpretations	clinvar: Conflicting_interpretations_of_pathogenicity	9.692e-05	0	0	0	0	0	0.0002	0	0.0002	0.000199681	D	T	D	P	T	D	D	D	T	D	0.841	0.656
7	5978675	5978679	-	AGTTA	rs63750695	PMS2	exonic	frameshift deletion	PMS2:NM_001322008:exon11:c.1874_1878del:p.L625Cfs*3,PMS2:NM_001322010:exon11:c.1631_1635del:p.L544Cfs*3,PMS2:NM_001322004:exon12:c.1787_1791del:p.L596Cfs*3,PMS2:NM_001322006:exon12:c.2036_2040del:p.L679Cfs*3,PMS2:NM_001322007:exon12:c.1874_1878del:p.L625Cfs*3,PMS2:NM_001322013:exon12:c.1619_1623del:p.L540Cfs*3,PMS2:NM_000535:exon13:c.2192_2196del:p.L731Cfs*3,PMS2:NM_001322003:exon13:c.1787_1791de…	.	Pathogenic	InterVar: Pathogenic PVS1=1 PS=[0, 0, 0, 0, 0] PM=[0, 1, 0, 0, 0, 0, 0] PP=[0, 0, 0, 0, 1, 0] BA1=0 BS=[0, 0, 0, 0, 0] BP=[0, 0, 0, 0, 0, 0, 0, 0]	Pathogenic	96806	MONDO:MONDO:0005835,MedGen:C4552100,OMIM:PS120435,Orphanet:ORPHA144|MONDO:MONDO:0013699,MedGen:C1838333,OMIM:614337|MONDO:MONDO:0015356,MedGen:C0027672,Orphanet:ORPHA140162,SNOMED_CT:699346009|MedGen:C0009405|MedGen:CN517202	Lynch_syndrome|Hereditary_nonpolyposis_colorectal_cancer_type_4|Hereditary_cancer-predisposing_syndrome|Hereditary_nonpolyposis_colorectal_neoplasms|not_provided	reviewed_by_expert_panel	clinvar: Pathogenic	.	.	.	.	.	.	.	.	.	.	.	.	.	.	.	.	.	.	.	.	.	.
7	5987090	5987090	T	C	rs751153838	PMS2	exonic	nonsynonymous SNV	PMS2:NM_001322008:exon9:c.G1357A:p.G453R,PMS2:NM_001322010:exon9:c.G1114A:p.G372R,PMS2:NM_001322004:exon10:c.G1270A:p.G424R,PMS2:NM_001322006:exon10:c.G1519A:p.G507R,PMS2:NM_001322007:exon10:c.G1357A:p.G453R,PMS2:NM_001322013:exon10:c.G1102A:p.G368R,PMS2:NM_000535:exon11:c.G1675A:p.G559R,PMS2:NM_001322003:exon11:c.G1270A:p.G424R,PMS2:NM_001322005:exon11:c.G1270A:p.G424R,PMS2:NM_001322009:exon11:c…	.	Likely benign	InterVar: Likely benign PVS1=0 PS=[0, 0, 0, 0, 0] PM=[1, 1, 0, 0, 0, 0, 0] PP=[0, 0, 0, 0, 0, 0] BA1=0 BS=[0, 0, 0, 0, 0] BP=[1, 0, 0, 1, 0, 0, 0, 0]	Uncertain_significance	396358	MONDO:MONDO:0015356,MedGen:C0027672,Orphanet:ORPHA140162,SNOMED_CT:699346009|MedGen:C0009405	Hereditary_cancer-predisposing_syndrome|Hereditary_nonpolyposis_colorectal_neoplasms	criteria_provided,_multiple_submitters,_no_conflicts	clinvar: Uncertain_significance	.	.	.	.	.	.	.	.	.	.	T	T	B	B	T	N	T	T	T	D	0.469	0.020
7	5986901	5986901	C	T	rs370853512	PMS2	exonic	nonsynonymous SNV	PMS2:NM_001322008:exon9:c.A1546G:p.M516V,PMS2:NM_001322010:exon9:c.A1303G:p.M435V,PMS2:NM_001322004:exon10:c.A1459G:p.M487V,PMS2:NM_001322006:exon10:c.A1708G:p.M570V,PMS2:NM_001322007:exon10:c.A1546G:p.M516V,PMS2:NM_001322013:exon10:c.A1291G:p.M431V,PMS2:NM_000535:exon11:c.A1864G:p.M622V,PMS2:NM_001322003:exon11:c.A1459G:p.M487V,PMS2:NM_001322005:exon11:c.A1459G:p.M487V,PMS2:NM_001322009:exon11:c…	.	Uncertain significance	InterVar: Uncertain significance PVS1=0 PS=[0, 0, 0, 0, 0] PM=[1, 1, 0, 0, 0, 0, 0] PP=[0, 0, 0, 0, 0, 0] BA1=0 BS=[0, 0, 0, 0, 0] BP=[1, 0, 0, 0, 0, 0, 0, 0]	Conflicting_interpretations_of_pathogenicity	221708	MONDO:MONDO:0015356,MedGen:C0027672,Orphanet:ORPHA140162,SNOMED_CT:699346009|MedGen:C0009405|MedGen:CN517202	Hereditary_cancer-predisposing_syndrome|Hereditary_nonpolyposis_colorectal_neoplasms|not_provided	criteria_provided,_conflicting_interpretations	clinvar: Conflicting_interpretations_of_pathogenicity	.	.	.	.	.	.	.	.	7.7e-05	0.000998403	T	T	B	B	T	N	T	T	T	T	0.072	0.141
7	5989940	5989940	C	T	rs200513014	PMS2	exonic	nonsynonymous SNV	PMS2:NM_001322008:exon8:c.A686G:p.N229S,PMS2:NM_001322004:exon9:c.A599G:p.N200S,PMS2:NM_001322007:exon9:c.A686G:p.N229S,PMS2:NM_001322013:exon9:c.A431G:p.N144S,PMS2:NM_000535:exon10:c.A1004G:p.N335S,PMS2:NM_001322003:exon10:c.A599G:p.N200S,PMS2:NM_001322005:exon10:c.A599G:p.N200S,PMS2:NM_001322009:exon10:c.A599G:p.N200S,PMS2:NM_001322011:exon10:c.A71G:p.N24S,PMS2:NM_001322012:exon10:c.A71G:p.N24S…	.	Uncertain significance	InterVar: Uncertain significance PVS1=0 PS=[0, 0, 0, 0, 0] PM=[1, 1, 0, 0, 0, 0, 0] PP=[0, 0, 1, 0, 0, 0] BA1=0 BS=[0, 0, 0, 0, 0] BP=[1, 0, 0, 0, 0, 0, 0, 0]	Conflicting_interpretations_of_pathogenicity	133208	.|MONDO:MONDO:0005835,MedGen:C4552100,OMIM:PS120435,Orphanet:ORPHA144|MONDO:MONDO:0007254,MedGen:C0006142,SNOMED_CT:254837009|MONDO:MONDO:0013699,MedGen:C1838333,OMIM:614337|MONDO:MONDO:0015356,MedGen:C0027672,Orphanet:ORPHA140162,SNOMED_CT:699346009|MedGen:C0009405|MedGen:CN169374|MedGen:CN235283|MedGen:CN517202	Lynch-like_syndrome|Lynch_syndrome|Malignant_tumor_of_breast|Hereditary_nonpolyposis_colorectal_cancer_type_4|Hereditary_cancer-predisposing_syndrome|Hereditary_nonpolyposis_colorectal_neoplasms|not_specified|none_provided|not_provided	criteria_provided,_conflicting_interpretations	clinvar: Conflicting_interpretations_of_pathogenicity	0.0003	0.0001	0	0	0	0	0.0005	0	0.0005	.	D	D	D	D	D	D	D	D	D	D	0.997	0.778
7	5977595	5977595	A	C	rs587782665	PMS2	exonic	nonsynonymous SNV	PMS2:NM_001322008:exon12:c.G2120T:p.R707L,PMS2:NM_001322010:exon12:c.G1877T:p.R626L,PMS2:NM_001322004:exon13:c.G2033T:p.R678L,PMS2:NM_001322006:exon13:c.G2282T:p.R761L,PMS2:NM_001322007:exon13:c.G2120T:p.R707L,PMS2:NM_001322013:exon13:c.G1865T:p.R622L,PMS2:NM_000535:exon14:c.G2438T:p.R813L,PMS2:NM_001322003:exon14:c.G2033T:p.R678L,PMS2:NM_001322005:exon14:c.G2033T:p.R678L,PMS2:NM_001322009:exon14…	.	Uncertain significance	InterVar: Uncertain significance PVS1=0 PS=[0, 0, 0, 0, 0] PM=[1, 1, 0, 0, 0, 0, 0] PP=[0, 0, 1, 0, 0, 0] BA1=0 BS=[0, 0, 0, 0, 0] BP=[1, 0, 0, 0, 0, 0, 0, 0]	Uncertain_significance	152429	MONDO:MONDO:0015356,MedGen:C0027672,Orphanet:ORPHA140162,SNOMED_CT:699346009|MedGen:C0009405|MedGen:CN517202	Hereditary_cancer-predisposing_syndrome|Hereditary_nonpolyposis_colorectal_neoplasms|not_provided	criteria_provided,_multiple_submitters,_no_conflicts	clinvar: Uncertain_significance	3.371e-05	0	0	0	0	0	7.033e-05	0	.	.	D	D	D	D	T	D	D	D	D	D	0.957	0.749
7	5977743	5977743	C	T	.	PMS2	exonic	nonsynonymous SNV	PMS2:NM_001322008:exon12:c.A1972G:p.R658G,PMS2:NM_001322010:exon12:c.A1729G:p.R577G,PMS2:NM_001322004:exon13:c.A1885G:p.R629G,PMS2:NM_001322006:exon13:c.A2134G:p.R712G,PMS2:NM_001322007:exon13:c.A1972G:p.R658G,PMS2:NM_001322013:exon13:c.A1717G:p.R573G,PMS2:NM_000535:exon14:c.A2290G:p.R764G,PMS2:NM_001322003:exon14:c.A1885G:p.R629G,PMS2:NM_001322005:exon14:c.A1885G:p.R629G,PMS2:NM_001322009:exon14…	.	Uncertain significance	InterVar: Uncertain significance PVS1=0 PS=[0, 0, 0, 0, 0] PM=[1, 1, 0, 0, 0, 0, 0] PP=[0, 0, 1, 0, 0, 0] BA1=0 BS=[0, 0, 0, 0, 0] BP=[1, 0, 0, 0, 0, 0, 0, 0]	.	.	.	.	.	clinvar: UNK	.	.	.	.	.	.	.	.	.	.	D	D	B	B	T	D	D	D	D	D	0.890	0.623
7	5987198	5987198	T	A	rs63751132	PMS2	exonic	nonsynonymous SNV	PMS2:NM_001322008:exon9:c.T1249A:p.S417T,PMS2:NM_001322010:exon9:c.T1006A:p.S336T,PMS2:NM_001322004:exon10:c.T1162A:p.S388T,PMS2:NM_001322006:exon10:c.T1411A:p.S471T,PMS2:NM_001322007:exon10:c.T1249A:p.S417T,PMS2:NM_001322013:exon10:c.T994A:p.S332T,PMS2:NM_000535:exon11:c.T1567A:p.S523T,PMS2:NM_001322003:exon11:c.T1162A:p.S388T,PMS2:NM_001322005:exon11:c.T1162A:p.S388T,PMS2:NM_001322009:exon11:c.…	.	Uncertain significance	InterVar: Uncertain significance PVS1=0 PS=[0, 0, 0, 0, 0] PM=[1, 1, 0, 0, 0, 0, 0] PP=[0, 0, 0, 0, 0, 0] BA1=0 BS=[0, 0, 0, 0, 0] BP=[1, 0, 0, 0, 0, 0, 0, 0]	Conflicting_interpretations_of_pathogenicity	133220	MONDO:MONDO:0002032,MedGen:C0699790,SNOMED_CT:269533000|MONDO:MONDO:0005835,MedGen:C4552100,OMIM:PS120435,Orphanet:ORPHA144|MONDO:MONDO:0013699,MedGen:C1838333,OMIM:614337|MONDO:MONDO:0015356,MedGen:C0027672,Orphanet:ORPHA140162,SNOMED_CT:699346009|MedGen:C0009405|MedGen:CN169374|MedGen:CN517202	Carcinoma_of_colon|Lynch_syndrome|Hereditary_nonpolyposis_colorectal_cancer_type_4|Hereditary_cancer-predisposing_syndrome|Hereditary_nonpolyposis_colorectal_neoplasms|not_specified|not_provided	criteria_provided,_conflicting_interpretations	clinvar: Conflicting_interpretations_of_pathogenicity	0.0002	0	0	0	0	0.0003	0.0003	0.0010	0.0003	.	T	T	P	B	T	N	T	T	T	T	0.579	0.064
7	5992048	5992048	C	G	rs750420143	PMS2	exonic	nonsynonymous SNV	PMS2:NM_001322008:exon7:c.C595G:p.L199V,PMS2:NM_001322004:exon8:c.C508G:p.L170V,PMS2:NM_001322007:exon8:c.C595G:p.L199V,PMS2:NM_001322010:exon8:c.C508G:p.L170V,PMS2:NM_001322013:exon8:c.C340G:p.L114V,PMS2:NM_000535:exon9:c.C913G:p.L305V,PMS2:NM_001322003:exon9:c.C508G:p.L170V,PMS2:NM_001322005:exon9:c.C508G:p.L170V,PMS2:NM_001322006:exon9:c.C913G:p.L305V,PMS2:NM_001322009:exon9:c.C508G:p.L170V,PM…	.	Uncertain significance	InterVar: Uncertain significance PVS1=0 PS=[0, 0, 0, 0, 0] PM=[1, 1, 0, 0, 0, 0, 0] PP=[0, 0, 0, 0, 0, 0] BA1=0 BS=[0, 0, 0, 0, 0] BP=[1, 0, 0, 0, 0, 0, 0, 0]	Uncertain_significance	474670	MONDO:MONDO:0015356,MedGen:C0027672,Orphanet:ORPHA140162,SNOMED_CT:699346009|MedGen:C0009405	Hereditary_cancer-predisposing_syndrome|Hereditary_nonpolyposis_colorectal_neoplasms	criteria_provided,_multiple_submitters,_no_conflicts	clinvar: Uncertain_significance	3.232e-05	0	0	0	0	0	6.672e-05	0	.	.	T	T	B	B	D	N	T	T	T	D	0.758	0.376
7	5982849	5982849	T	C	rs201671325	PMS2	exonic	nonsynonymous SNV	PMS2:NM_001322008:exon10:c.G1831A:p.V611M,PMS2:NM_001322010:exon10:c.G1588A:p.V530M,PMS2:NM_001322004:exon11:c.G1744A:p.V582M,PMS2:NM_001322006:exon11:c.G1993A:p.V665M,PMS2:NM_001322007:exon11:c.G1831A:p.V611M,PMS2:NM_001322013:exon11:c.G1576A:p.V526M,PMS2:NM_000535:exon12:c.G2149A:p.V717M,PMS2:NM_001322003:exon12:c.G1744A:p.V582M,PMS2:NM_001322005:exon12:c.G1744A:p.V582M,PMS2:NM_001322009:exon12…	.	Likely benign	InterVar: Likely benign PVS1=0 PS=[0, 0, 0, 0, 0] PM=[1, 0, 0, 0, 0, 0, 0] PP=[0, 0, 1, 0, 0, 0] BA1=0 BS=[1, 0, 0, 0, 0] BP=[1, 0, 0, 0, 0, 0, 0, 0]	Conflicting_interpretations_of_pathogenicity	50148	MONDO:MONDO:0005835,MedGen:C4552100,OMIM:PS120435,Orphanet:ORPHA144|MONDO:MONDO:0010159,MedGen:C0265325,OMIM:276300,Orphanet:ORPHA252202,SNOMED_CT:61665008|MONDO:MONDO:0013699,MedGen:C1838333,OMIM:614337|MONDO:MONDO:0015356,MedGen:C0027672,Orphanet:ORPHA140162,SNOMED_CT:699346009|MedGen:C0009405|MedGen:CN169374|MedGen:CN235283|MedGen:CN517202	Lynch_syndrome|Turcot_syndrome|Hereditary_nonpolyposis_colorectal_cancer_type_4|Hereditary_cancer-predisposing_syndrome|Hereditary_nonpolyposis_colorectal_neoplasms|not_specified|none_provided|not_provided	criteria_provided,_conflicting_interpretations	clinvar: Conflicting_interpretations_of_pathogenicity	0.0003	0.0001	0	0.0132	0	0	0.0003	0	0.0002	0.000199681	D	T	D	P	T	N	D	D	T	D	0.682	0.243
7	5987287	5987287	A	T	.	PMS2	exonic	nonsynonymous SNV	PMS2:NM_001322008:exon9:c.A1160T:p.D387V,PMS2:NM_001322010:exon9:c.A917T:p.D306V,PMS2:NM_001322004:exon10:c.A1073T:p.D358V,PMS2:NM_001322006:exon10:c.A1322T:p.D441V,PMS2:NM_001322007:exon10:c.A1160T:p.D387V,PMS2:NM_001322013:exon10:c.A905T:p.D302V,PMS2:NM_000535:exon11:c.A1478T:p.D493V,PMS2:NM_001322003:exon11:c.A1073T:p.D358V,PMS2:NM_001322005:exon11:c.A1073T:p.D358V,PMS2:NM_001322009:exon11:c.A…	.	Uncertain significance	InterVar: Uncertain significance PVS1=0 PS=[0, 0, 0, 0, 0] PM=[1, 1, 0, 0, 0, 0, 0] PP=[0, 0, 1, 0, 0, 0] BA1=0 BS=[0, 0, 0, 0, 0] BP=[1, 0, 0, 0, 0, 0, 0, 0]	.	.	.	.	.	clinvar: UNK	.	.	.	.	.	.	.	.	.	.	D	T	P	B	T	D	D	D	T	T	0.634	0.201
7	5999182	5999182	A	G	rs760228510	PMS2	exonic	stopgain	PMS2:NM_001322008:exon4:c.C313T:p.R105X,PMS2:NM_001322004:exon5:c.C226T:p.R76X,PMS2:NM_001322007:exon5:c.C313T:p.R105X,PMS2:NM_001322010:exon5:c.C226T:p.R76X,PMS2:NM_000535:exon6:c.C631T:p.R211X,PMS2:NM_001322003:exon6:c.C226T:p.R76X,PMS2:NM_001322005:exon6:c.C226T:p.R76X,PMS2:NM_001322006:exon6:c.C631T:p.R211X,PMS2:NM_001322009:exon6:c.C226T:p.R76X,PMS2:NM_001322014:exon6:c.C631T:p.R211X,PMS2:NM…	.	Pathogenic	InterVar: Pathogenic PVS1=1 PS=[0, 0, 0, 0, 0] PM=[0, 1, 0, 0, 0, 0, 0] PP=[0, 0, 1, 0, 1, 0] BA1=0 BS=[0, 0, 0, 0, 0] BP=[0, 0, 0, 0, 0, 0, 0, 0]	Pathogenic	231681	MONDO:MONDO:0005835,MedGen:C4552100,OMIM:PS120435,Orphanet:ORPHA144|MONDO:MONDO:0015356,MedGen:C0027672,Orphanet:ORPHA140162,SNOMED_CT:699346009|MedGen:C0009405|MedGen:CN517202	Lynch_syndrome|Hereditary_cancer-predisposing_syndrome|Hereditary_nonpolyposis_colorectal_neoplasms|not_provided	criteria_provided,_multiple_submitters,_no_conflicts	clinvar: Pathogenic	.	.	.	.	.	.	.	.	.	.	.	.	.	.	.	.	.	.	.	.	.	0.973
7	5987012	5987012	A	G	.	PMS2	exonic	nonsynonymous SNV	PMS2:NM_001322008:exon9:c.C1435T:p.L479F,PMS2:NM_001322010:exon9:c.C1192T:p.L398F,PMS2:NM_001322004:exon10:c.C1348T:p.L450F,PMS2:NM_001322006:exon10:c.C1597T:p.L533F,PMS2:NM_001322007:exon10:c.C1435T:p.L479F,PMS2:NM_001322013:exon10:c.C1180T:p.L394F,PMS2:NM_000535:exon11:c.C1753T:p.L585F,PMS2:NM_001322003:exon11:c.C1348T:p.L450F,PMS2:NM_001322005:exon11:c.C1348T:p.L450F,PMS2:NM_001322009:exon11:c…	.	Likely benign	InterVar: Likely benign PVS1=0 PS=[0, 0, 0, 0, 0] PM=[1, 1, 0, 0, 0, 0, 0] PP=[0, 0, 0, 0, 0, 0] BA1=0 BS=[0, 0, 0, 0, 0] BP=[1, 0, 0, 1, 0, 0, 0, 0]	Uncertain_significance	910920	MONDO:MONDO:0015356,MedGen:C0027672,Orphanet:ORPHA140162,SNOMED_CT:699346009	Hereditary_cancer-predisposing_syndrome	criteria_provided,_single_submitter	clinvar: Uncertain_significance	.	.	.	.	.	.	.	.	.	.	T	T	B	B	T	N	T	T	T	T	0.094	0.103
7	6002589	6002589	T	C	rs771300829	PMS2	exonic	nonsynonymous SNV	PMS2:NM_001322008:exon3:c.G83A:p.R28Q,PMS2:NM_001322007:exon4:c.G83A:p.R28Q,PMS2:NM_000535:exon5:c.G401A:p.R134Q,PMS2:NM_001322006:exon5:c.G401A:p.R134Q,PMS2:NM_001322014:exon5:c.G401A:p.R134Q,PMS2:NM_001322015:exon5:c.G92A:p.R31Q	.	Uncertain significance	InterVar: Uncertain significance PVS1=0 PS=[0, 0, 0, 0, 0] PM=[1, 1, 0, 0, 0, 0, 0] PP=[0, 0, 1, 0, 0, 0] BA1=0 BS=[0, 0, 0, 0, 0] BP=[1, 0, 0, 0, 0, 0, 0, 0]	Uncertain_significance	407222	MONDO:MONDO:0015356,MedGen:C0027672,Orphanet:ORPHA140162,SNOMED_CT:699346009|MedGen:C0009405|MedGen:CN517202	Hereditary_cancer-predisposing_syndrome|Hereditary_nonpolyposis_colorectal_neoplasms|not_provided	criteria_provided,_multiple_submitters,_no_conflicts	clinvar: Uncertain_significance	.	.	.	.	.	.	.	.	.	.	D	D	D	D	D	N	D	D	D	D	0.874	0.673
7	5987092	5987092	T	G	rs114037612	PMS2	exonic	nonsynonymous SNV	PMS2:NM_001322008:exon9:c.C1355A:p.T452N,PMS2:NM_001322010:exon9:c.C1112A:p.T371N,PMS2:NM_001322004:exon10:c.C1268A:p.T423N,PMS2:NM_001322006:exon10:c.C1517A:p.T506N,PMS2:NM_001322007:exon10:c.C1355A:p.T452N,PMS2:NM_001322013:exon10:c.C1100A:p.T367N,PMS2:NM_000535:exon11:c.C1673A:p.T558N,PMS2:NM_001322003:exon11:c.C1268A:p.T423N,PMS2:NM_001322005:exon11:c.C1268A:p.T423N,PMS2:NM_001322009:exon11:c…	.	Likely benign	InterVar: Likely benign PVS1=0 PS=[0, 0, 0, 0, 0] PM=[1, 1, 0, 0, 0, 0, 0] PP=[0, 0, 0, 0, 0, 0] BA1=0 BS=[0, 0, 0, 0, 0] BP=[1, 0, 0, 1, 0, 0, 0, 0]	.	.	.	.	.	clinvar: UNK	.	.	.	.	.	.	.	.	.	0.000199681	T	T	B	B	T	N	T	T	T	T	0.101	0.003
7	6005969	6005969	G	C	rs146176004	PMS2	exonic	nonsynonymous SNV	PMS2:NM_000535:exon2:c.G86C:p.G29A,PMS2:NM_001322006:exon2:c.G86C:p.G29A,PMS2:NM_001322014:exon2:c.G86C:p.G29A	.	Uncertain significance	InterVar: Uncertain significance PVS1=0 PS=[0, 0, 0, 0, 0] PM=[0, 1, 0, 0, 0, 0, 0] PP=[0, 0, 1, 0, 0, 0] BA1=0 BS=[0, 0, 0, 0, 0] BP=[1, 0, 0, 0, 0, 0, 0, 0]	Conflicting_interpretations_of_pathogenicity	50160	MONDO:MONDO:0005835,MedGen:C4552100,OMIM:PS120435,Orphanet:ORPHA144|MONDO:MONDO:0013699,MedGen:C1838333,OMIM:614337|MONDO:MONDO:0015356,MedGen:C0027672,Orphanet:ORPHA140162,SNOMED_CT:699346009|MedGen:C0009405|MedGen:CN169374|MedGen:CN517202	Lynch_syndrome|Hereditary_nonpolyposis_colorectal_cancer_type_4|Hereditary_cancer-predisposing_syndrome|Hereditary_nonpolyposis_colorectal_neoplasms|not_specified|not_provided	criteria_provided,_conflicting_interpretations	clinvar: Conflicting_interpretations_of_pathogenicity	0.0005	0	0	0.0033	0	0.0011	0.0007	0.0010	0.0003	0.000199681	D	D	D	D	T	D	D	D	T	D	0.945	0.669
7	5978653	5978653	C	T	rs371928968	PMS2	exonic	nonsynonymous SNV	PMS2:NM_001322008:exon11:c.A1900G:p.I634V,PMS2:NM_001322010:exon11:c.A1657G:p.I553V,PMS2:NM_001322004:exon12:c.A1813G:p.I605V,PMS2:NM_001322006:exon12:c.A2062G:p.I688V,PMS2:NM_001322007:exon12:c.A1900G:p.I634V,PMS2:NM_001322013:exon12:c.A1645G:p.I549V,PMS2:NM_000535:exon13:c.A2218G:p.I740V,PMS2:NM_001322003:exon13:c.A1813G:p.I605V,PMS2:NM_001322005:exon13:c.A1813G:p.I605V,PMS2:NM_001322009:exon13…	.	Uncertain significance	InterVar: Uncertain significance PVS1=0 PS=[0, 0, 0, 0, 0] PM=[1, 1, 0, 0, 0, 0, 0] PP=[0, 0, 0, 0, 0, 0] BA1=0 BS=[0, 0, 0, 0, 0] BP=[1, 0, 0, 0, 0, 0, 0, 0]	.	.	.	.	.	clinvar: UNK	.	.	.	.	.	.	.	.	7.7e-05	.	D	D	B	B	T	N	T	T	T	D	0.446	0.368
7	5987562	5987562	T	A	.	PMS2	exonic	nonsynonymous SNV	PMS2:NM_001322008:exon9:c.T885A:p.D295E,PMS2:NM_001322010:exon9:c.T642A:p.D214E,PMS2:NM_001322004:exon10:c.T798A:p.D266E,PMS2:NM_001322006:exon10:c.T1047A:p.D349E,PMS2:NM_001322007:exon10:c.T885A:p.D295E,PMS2:NM_001322013:exon10:c.T630A:p.D210E,PMS2:NM_000535:exon11:c.T1203A:p.D401E,PMS2:NM_001322003:exon11:c.T798A:p.D266E,PMS2:NM_001322005:exon11:c.T798A:p.D266E,PMS2:NM_001322009:exon11:c.T798A:…	.	Likely benign	InterVar: Likely benign PVS1=0 PS=[0, 0, 0, 0, 0] PM=[1, 1, 0, 0, 0, 0, 0] PP=[0, 0, 0, 0, 0, 0] BA1=0 BS=[0, 0, 0, 0, 0] BP=[1, 0, 0, 1, 0, 0, 0, 0]	.	.	.	.	.	clinvar: UNK	.	.	.	.	.	.	.	.	.	.	T	T	B	B	T	N	T	T	T	T	0.238	0.002
7	5987348	5987348	T	-	.	PMS2	exonic	frameshift insertion	PMS2:NM_001322008:exon9:c.1098dupA:p.E367Rfs*11,PMS2:NM_001322010:exon9:c.855dupA:p.E286Rfs*11,PMS2:NM_001322004:exon10:c.1011dupA:p.E338Rfs*11,PMS2:NM_001322006:exon10:c.1260dupA:p.E421Rfs*11,PMS2:NM_001322007:exon10:c.1098dupA:p.E367Rfs*11,PMS2:NM_001322013:exon10:c.843dupA:p.E282Rfs*11,PMS2:NM_000535:exon11:c.1416dupA:p.E473Rfs*11,PMS2:NM_001322003:exon11:c.1011dupA:p.E338Rfs*11,PMS2:NM_001322…	.	Likely pathogenic	InterVar: Likely pathogenic PVS1=1 PS=[0, 0, 0, 0, 0] PM=[0, 1, 0, 0, 0, 0, 0] PP=[0, 0, 0, 0, 0, 0] BA1=0 BS=[0, 0, 0, 0, 0] BP=[0, 0, 0, 0, 0, 0, 0, 0]	.	.	.	.	.	clinvar: UNK	.	.	.	.	.	.	.	.	.	.	.	.	.	.	.	.	.	.	.	.	.	.
7	5987386	5987386	T	C	rs150201462	PMS2	exonic	nonsynonymous SNV	PMS2:NM_001322008:exon9:c.G1061A:p.G354D,PMS2:NM_001322010:exon9:c.G818A:p.G273D,PMS2:NM_001322004:exon10:c.G974A:p.G325D,PMS2:NM_001322006:exon10:c.G1223A:p.G408D,PMS2:NM_001322007:exon10:c.G1061A:p.G354D,PMS2:NM_001322013:exon10:c.G806A:p.G269D,PMS2:NM_000535:exon11:c.G1379A:p.G460D,PMS2:NM_001322003:exon11:c.G974A:p.G325D,PMS2:NM_001322005:exon11:c.G974A:p.G325D,PMS2:NM_001322009:exon11:c.G974…	.	Likely benign	InterVar: Likely benign PVS1=0 PS=[0, 0, 0, 0, 0] PM=[1, 1, 0, 0, 0, 0, 0] PP=[0, 0, 0, 0, 0, 0] BA1=0 BS=[0, 0, 0, 0, 0] BP=[1, 0, 0, 1, 0, 0, 0, 0]	Conflicting_interpretations_of_pathogenicity	151971	Human_Phenotype_Ontology:HP:0012114,MONDO:MONDO:0002447,MedGen:C0476089,OMIM:608089,SNOMED_CT:254878006|MONDO:MONDO:0013699,MedGen:C1838333,OMIM:614337|MONDO:MONDO:0015356,MedGen:C0027672,Orphanet:ORPHA140162,SNOMED_CT:699346009|MedGen:C0009405|MedGen:CN169374|MedGen:CN517202	Endometrial_carcinoma|Hereditary_nonpolyposis_colorectal_cancer_type_4|Hereditary_cancer-predisposing_syndrome|Hereditary_nonpolyposis_colorectal_neoplasms|not_specified|not_provided	criteria_provided,_conflicting_interpretations	clinvar: Conflicting_interpretations_of_pathogenicity	9.688e-05	0.0003	0	0	0	0	0	0	7.7e-05	.	T	T	B	B	T	N	T	T	T	T	0.320	0.031
7	5987051	5987051	T	C	rs63751023	PMS2	exonic	nonsynonymous SNV	PMS2:NM_001322008:exon9:c.G1396A:p.A466T,PMS2:NM_001322010:exon9:c.G1153A:p.A385T,PMS2:NM_001322004:exon10:c.G1309A:p.A437T,PMS2:NM_001322006:exon10:c.G1558A:p.A520T,PMS2:NM_001322007:exon10:c.G1396A:p.A466T,PMS2:NM_001322013:exon10:c.G1141A:p.A381T,PMS2:NM_000535:exon11:c.G1714A:p.A572T,PMS2:NM_001322003:exon11:c.G1309A:p.A437T,PMS2:NM_001322005:exon11:c.G1309A:p.A437T,PMS2:NM_001322009:exon11:c…	.	Likely benign	InterVar: Likely benign PVS1=0 PS=[0, 0, 0, 0, 0] PM=[1, 1, 0, 0, 0, 0, 0] PP=[0, 0, 0, 0, 0, 0] BA1=0 BS=[0, 0, 0, 0, 0] BP=[1, 0, 0, 1, 0, 0, 0, 0]	Conflicting_interpretations_of_pathogenicity	182725	MONDO:MONDO:0013699,MedGen:C1838333,OMIM:614337|MONDO:MONDO:0015356,MedGen:C0027672,Orphanet:ORPHA140162,SNOMED_CT:699346009|MedGen:CN169374|MedGen:CN517202	Hereditary_nonpolyposis_colorectal_cancer_type_4|Hereditary_cancer-predisposing_syndrome|not_specified|not_provided	criteria_provided,_conflicting_interpretations	clinvar: Conflicting_interpretations_of_pathogenicity	6.456e-05	0	0.0012	0	0	0	6.66e-05	0	7.7e-05	0.000199681	T	T	B	B	T	N	T	T	T	T	0.072	0.013
7	6002538	6002538	T	C	rs35629870	PMS2	exonic	nonsynonymous SNV	PMS2:NM_001322008:exon3:c.G134A:p.R45H,PMS2:NM_001322004:exon4:c.G47A:p.R16H,PMS2:NM_001322007:exon4:c.G134A:p.R45H,PMS2:NM_001322010:exon4:c.G47A:p.R16H,PMS2:NM_000535:exon5:c.G452A:p.R151H,PMS2:NM_001322003:exon5:c.G47A:p.R16H,PMS2:NM_001322005:exon5:c.G47A:p.R16H,PMS2:NM_001322006:exon5:c.G452A:p.R151H,PMS2:NM_001322009:exon5:c.G47A:p.R16H,PMS2:NM_001322013:exon5:c.G47A:p.R16H,PMS2:NM_00132201…	.	Uncertain significance	InterVar: Uncertain significance PVS1=0 PS=[0, 0, 0, 0, 0] PM=[1, 1, 0, 0, 0, 0, 0] PP=[0, 0, 1, 0, 0, 0] BA1=0 BS=[0, 0, 0, 0, 0] BP=[1, 0, 0, 0, 0, 0, 0, 0]	Uncertain_significance	166275	MONDO:MONDO:0007356,MedGen:C2936783,OMIM:120435|MONDO:MONDO:0015356,MedGen:C0027672,Orphanet:ORPHA140162,SNOMED_CT:699346009|MedGen:C0009405|MedGen:CN169374|MedGen:CN517202	Lynch_syndrome_I|Hereditary_cancer-predisposing_syndrome|Hereditary_nonpolyposis_colorectal_neoplasms|not_specified|not_provided	criteria_provided,_multiple_submitters,_no_conflicts	clinvar: Uncertain_significance	.	.	.	.	.	.	.	.	.	0.000199681	D	D	D	P	T	D	D	D	D	D	0.822	0.632
7	6003724	6003724	A	G	rs188006077	PMS2	exonic	nonsynonymous SNV	PMS2:NM_000535:exon4:c.C319T:p.R107W,PMS2:NM_001322006:exon4:c.C319T:p.R107W,PMS2:NM_001322014:exon4:c.C319T:p.R107W	.	Uncertain significance	InterVar: Uncertain significance PVS1=0 PS=[0, 0, 0, 0, 0] PM=[1, 1, 0, 0, 0, 0, 0] PP=[0, 0, 1, 0, 0, 0] BA1=0 BS=[0, 0, 0, 0, 0] BP=[1, 0, 0, 0, 0, 0, 0, 0]	Conflicting_interpretations_of_pathogenicity	133246	MONDO:MONDO:0015356,MedGen:C0027672,Orphanet:ORPHA140162,SNOMED_CT:699346009|MedGen:C0009405|MedGen:CN169374|MedGen:CN517202	Hereditary_cancer-predisposing_syndrome|Hereditary_nonpolyposis_colorectal_neoplasms|not_specified|not_provided	criteria_provided,_conflicting_interpretations	clinvar: Conflicting_interpretations_of_pathogenicity	.	.	.	.	.	.	.	.	.	0.000199681	D	D	D	D	T	D	D	D	D	D	0.920	0.928
7	5991973	5991973	A	C	.	PMS2	exonic	stopgain	PMS2:NM_001322008:exon7:c.G670T:p.E224X,PMS2:NM_001322004:exon8:c.G583T:p.E195X,PMS2:NM_001322007:exon8:c.G670T:p.E224X,PMS2:NM_001322013:exon8:c.G415T:p.E139X,PMS2:NM_000535:exon9:c.G988T:p.E330X,PMS2:NM_001322003:exon9:c.G583T:p.E195X,PMS2:NM_001322005:exon9:c.G583T:p.E195X,PMS2:NM_001322009:exon9:c.G583T:p.E195X,PMS2:NM_001322011:exon9:c.G55T:p.E19X,PMS2:NM_001322012:exon9:c.G55T:p.E19X,PMS2:N…	.	Pathogenic	InterVar: Pathogenic PVS1=1 PS=[0, 0, 0, 0, 0] PM=[0, 1, 0, 0, 0, 0, 0] PP=[0, 0, 1, 0, 0, 0] BA1=0 BS=[0, 0, 0, 0, 0] BP=[0, 0, 0, 0, 0, 0, 0, 0]	.	.	.	.	.	clinvar: UNK	.	.	.	.	.	.	.	.	.	.	.	.	.	.	.	.	.	.	.	.	.	0.999
7	5987328	5987328	C	G	rs63750685	PMS2	exonic	nonsynonymous SNV	PMS2:NM_001322008:exon9:c.C1119G:p.H373Q,PMS2:NM_001322010:exon9:c.C876G:p.H292Q,PMS2:NM_001322004:exon10:c.C1032G:p.H344Q,PMS2:NM_001322006:exon10:c.C1281G:p.H427Q,PMS2:NM_001322007:exon10:c.C1119G:p.H373Q,PMS2:NM_001322013:exon10:c.C864G:p.H288Q,PMS2:NM_000535:exon11:c.C1437G:p.H479Q,PMS2:NM_001322003:exon11:c.C1032G:p.H344Q,PMS2:NM_001322005:exon11:c.C1032G:p.H344Q,PMS2:NM_001322009:exon11:c.C…	.	Likely benign	InterVar: Likely benign PVS1=0 PS=[0, 0, 0, 0, 0] PM=[1, 0, 0, 0, 0, 0, 0] PP=[0, 0, 0, 0, 0, 0] BA1=0 BS=[1, 0, 0, 0, 0] BP=[1, 0, 0, 0, 0, 0, 0, 0]	Conflicting_interpretations_of_pathogenicity	50140	MONDO:MONDO:0005835,MedGen:C4552100,OMIM:PS120435,Orphanet:ORPHA144|MONDO:MONDO:0007254,MedGen:C0006142,SNOMED_CT:254837009|MONDO:MONDO:0013699,MedGen:C1838333,OMIM:614337|MONDO:MONDO:0015356,MedGen:C0027672,Orphanet:ORPHA140162,SNOMED_CT:699346009|MedGen:C0009405|MedGen:CN169374|MedGen:CN235283|MedGen:CN517202	Lynch_syndrome|Malignant_tumor_of_breast|Hereditary_nonpolyposis_colorectal_cancer_type_4|Hereditary_cancer-predisposing_syndrome|Hereditary_nonpolyposis_colorectal_neoplasms|not_specified|none_provided|not_provided	criteria_provided,_conflicting_interpretations	clinvar: Conflicting_interpretations_of_pathogenicity	0.0073	0.0109	0	0.0033	0.0006	0.0112	0.0055	0.0061	0.0052	0.00279553	T	T	B	B	T	N	T	T	T	.	0.273	0.041
7	6003732	6003732	G	A	.	PMS2	exonic	nonsynonymous SNV	PMS2:NM_000535:exon4:c.T311C:p.F104S,PMS2:NM_001322006:exon4:c.T311C:p.F104S,PMS2:NM_001322014:exon4:c.T311C:p.F104S	.	Uncertain significance	InterVar: Uncertain significance PVS1=0 PS=[0, 0, 0, 0, 0] PM=[1, 1, 0, 0, 0, 0, 0] PP=[0, 0, 1, 0, 0, 0] BA1=0 BS=[0, 0, 0, 0, 0] BP=[1, 0, 0, 0, 0, 0, 0, 0]	Uncertain_significance	233592	MONDO:MONDO:0015356,MedGen:C0027672,Orphanet:ORPHA140162,SNOMED_CT:699346009	Hereditary_cancer-predisposing_syndrome	criteria_provided,_single_submitter	clinvar: Uncertain_significance	.	.	.	.	.	.	.	.	.	.	D	D	D	D	D	D	D	D	D	D	0.992	0.876
7	5987275	5987275	T	C	rs199739859	PMS2	exonic	nonsynonymous SNV	PMS2:NM_001322008:exon9:c.G1172A:p.G391D,PMS2:NM_001322010:exon9:c.G929A:p.G310D,PMS2:NM_001322004:exon10:c.G1085A:p.G362D,PMS2:NM_001322006:exon10:c.G1334A:p.G445D,PMS2:NM_001322007:exon10:c.G1172A:p.G391D,PMS2:NM_001322013:exon10:c.G917A:p.G306D,PMS2:NM_000535:exon11:c.G1490A:p.G497D,PMS2:NM_001322003:exon11:c.G1085A:p.G362D,PMS2:NM_001322005:exon11:c.G1085A:p.G362D,PMS2:NM_001322009:exon11:c.G…	.	Uncertain significance	InterVar: Uncertain significance PVS1=0 PS=[0, 0, 0, 0, 0] PM=[1, 1, 0, 0, 0, 0, 0] PP=[0, 0, 0, 0, 0, 0] BA1=0 BS=[0, 0, 0, 0, 0] BP=[1, 0, 0, 0, 0, 0, 0, 0]	Conflicting_interpretations_of_pathogenicity	133218	MONDO:MONDO:0007254,MedGen:C0006142,SNOMED_CT:254837009|MONDO:MONDO:0013699,MedGen:C1838333,OMIM:614337|MONDO:MONDO:0015356,MedGen:C0027672,Orphanet:ORPHA140162,SNOMED_CT:699346009|MedGen:C0009405|MedGen:CN169374|MedGen:CN517202	Malignant_tumor_of_breast|Hereditary_nonpolyposis_colorectal_cancer_type_4|Hereditary_cancer-predisposing_syndrome|Hereditary_nonpolyposis_colorectal_neoplasms|not_specified|not_provided	criteria_provided,_conflicting_interpretations	clinvar: Conflicting_interpretations_of_pathogenicity	6.457e-05	0	0	0	0	0	0.0001	0	.	.	T	T	P	B	T	N	T	T	T	T	0.566	0.142
7	5989914	5989914	C	A	.	PMS2	exonic	nonsynonymous SNV	PMS2:NM_001322008:exon8:c.T712G:p.L238V,PMS2:NM_001322004:exon9:c.T625G:p.L209V,PMS2:NM_001322007:exon9:c.T712G:p.L238V,PMS2:NM_001322013:exon9:c.T457G:p.L153V,PMS2:NM_000535:exon10:c.T1030G:p.L344V,PMS2:NM_001322003:exon10:c.T625G:p.L209V,PMS2:NM_001322005:exon10:c.T625G:p.L209V,PMS2:NM_001322009:exon10:c.T625G:p.L209V,PMS2:NM_001322011:exon10:c.T97G:p.L33V,PMS2:NM_001322012:exon10:c.T97G:p.L33V…	.	Uncertain significance	InterVar: Uncertain significance PVS1=0 PS=[0, 0, 0, 0, 0] PM=[1, 1, 0, 0, 0, 0, 0] PP=[0, 0, 0, 0, 0, 0] BA1=0 BS=[0, 0, 0, 0, 0] BP=[1, 0, 0, 0, 0, 0, 0, 0]	.	.	.	.	.	clinvar: UNK	.	.	.	.	.	.	.	.	.	.	D	D	P	B	D	N	T	D	D	D	0.841	0.442
7	5992008	5992008	C	T	rs139438201	PMS2	exonic	nonsynonymous SNV	PMS2:NM_001322008:exon7:c.A635G:p.Y212C,PMS2:NM_001322004:exon8:c.A548G:p.Y183C,PMS2:NM_001322007:exon8:c.A635G:p.Y212C,PMS2:NM_001322010:exon8:c.A548G:p.Y183C,PMS2:NM_001322013:exon8:c.A380G:p.Y127C,PMS2:NM_000535:exon9:c.A953G:p.Y318C,PMS2:NM_001322003:exon9:c.A548G:p.Y183C,PMS2:NM_001322005:exon9:c.A548G:p.Y183C,PMS2:NM_001322006:exon9:c.A953G:p.Y318C,PMS2:NM_001322009:exon9:c.A548G:p.Y183C,PM…	.	Uncertain significance	InterVar: Uncertain significance PVS1=0 PS=[0, 0, 0, 0, 0] PM=[1, 1, 0, 0, 0, 0, 0] PP=[0, 0, 1, 0, 0, 0] BA1=0 BS=[0, 0, 0, 0, 0] BP=[1, 0, 0, 0, 0, 0, 0, 0]	Conflicting_interpretations_of_pathogenicity	50161	MONDO:MONDO:0005835,MedGen:C4552100,OMIM:PS120435,Orphanet:ORPHA144|MONDO:MONDO:0007254,MedGen:C0006142,SNOMED_CT:254837009|MONDO:MONDO:0013699,MedGen:C1838333,OMIM:614337|MONDO:MONDO:0015356,MedGen:C0027672,Orphanet:ORPHA140162,SNOMED_CT:699346009|MedGen:C0009405|MedGen:CN169374|MedGen:CN235283|MedGen:CN517202	Lynch_syndrome|Malignant_tumor_of_breast|Hereditary_nonpolyposis_colorectal_cancer_type_4|Hereditary_cancer-predisposing_syndrome|Hereditary_nonpolyposis_colorectal_neoplasms|not_specified|none_provided|not_provided	criteria_provided,_conflicting_interpretations	clinvar: Conflicting_interpretations_of_pathogenicity	6.462e-05	0.0001	0	0.0033	0	0	0	0	0.0004	0.000199681	D	T	D	D	D	D	D	D	T	D	0.948	0.866
7	5986882	5986882	T	C	rs587780044	PMS2	exonic	nonsynonymous SNV	PMS2:NM_001322008:exon9:c.G1565A:p.R522Q,PMS2:NM_001322010:exon9:c.G1322A:p.R441Q,PMS2:NM_001322004:exon10:c.G1478A:p.R493Q,PMS2:NM_001322006:exon10:c.G1727A:p.R576Q,PMS2:NM_001322007:exon10:c.G1565A:p.R522Q,PMS2:NM_001322013:exon10:c.G1310A:p.R437Q,PMS2:NM_000535:exon11:c.G1883A:p.R628Q,PMS2:NM_001322003:exon11:c.G1478A:p.R493Q,PMS2:NM_001322005:exon11:c.G1478A:p.R493Q,PMS2:NM_001322009:exon11:c…	.	Uncertain significance	InterVar: Uncertain significance PVS1=0 PS=[0, 0, 0, 0, 0] PM=[1, 1, 0, 0, 0, 0, 0] PP=[0, 0, 0, 0, 0, 0] BA1=0 BS=[0, 0, 0, 0, 0] BP=[1, 0, 0, 0, 0, 0, 0, 0]	Conflicting_interpretations_of_pathogenicity	133224	MONDO:MONDO:0015356,MedGen:C0027672,Orphanet:ORPHA140162,SNOMED_CT:699346009|MedGen:C0009405|MedGen:CN517202	Hereditary_cancer-predisposing_syndrome|Hereditary_nonpolyposis_colorectal_neoplasms|not_provided	criteria_provided,_conflicting_interpretations	clinvar: Conflicting_interpretations_of_pathogenicity	6.459e-05	0.0002	0	0	0	0	0	0	.	.	T	T	B	B	T	N	T	T	T	T	0.094	0.182
7	5987461	5987461	C	T	.	PMS2	exonic	nonsynonymous SNV	PMS2:NM_001322008:exon9:c.A986G:p.H329R,PMS2:NM_001322010:exon9:c.A743G:p.H248R,PMS2:NM_001322004:exon10:c.A899G:p.H300R,PMS2:NM_001322006:exon10:c.A1148G:p.H383R,PMS2:NM_001322007:exon10:c.A986G:p.H329R,PMS2:NM_001322013:exon10:c.A731G:p.H244R,PMS2:NM_000535:exon11:c.A1304G:p.H435R,PMS2:NM_001322003:exon11:c.A899G:p.H300R,PMS2:NM_001322005:exon11:c.A899G:p.H300R,PMS2:NM_001322009:exon11:c.A899G:…	.	Likely benign	InterVar: Likely benign PVS1=0 PS=[0, 0, 0, 0, 0] PM=[1, 1, 0, 0, 0, 0, 0] PP=[0, 0, 0, 0, 0, 0] BA1=0 BS=[0, 0, 0, 0, 0] BP=[1, 0, 0, 1, 0, 0, 0, 0]	.	.	.	.	.	clinvar: UNK	.	.	.	.	.	.	.	.	.	.	T	T	B	B	T	N	T	T	T	T	0.235	0.015
7	6006002	6006002	G	A	rs201343342	PMS2	exonic	nonsynonymous SNV	PMS2:NM_000535:exon2:c.T53C:p.I18T,PMS2:NM_001322006:exon2:c.T53C:p.I18T,PMS2:NM_001322014:exon2:c.T53C:p.I18T	.	Uncertain significance	InterVar: Uncertain significance PVS1=0 PS=[0, 0, 0, 0, 0] PM=[0, 1, 0, 0, 0, 0, 0] PP=[0, 0, 1, 0, 0, 0] BA1=0 BS=[0, 0, 0, 0, 0] BP=[1, 0, 0, 0, 0, 0, 0, 0]	Conflicting_interpretations_of_pathogenicity	50153	MONDO:MONDO:0005835,MedGen:C4552100,OMIM:PS120435,Orphanet:ORPHA144|MONDO:MONDO:0010159,MedGen:C0265325,OMIM:276300,Orphanet:ORPHA252202,SNOMED_CT:61665008|MONDO:MONDO:0013699,MedGen:C1838333,OMIM:614337|MONDO:MONDO:0015356,MedGen:C0027672,Orphanet:ORPHA140162,SNOMED_CT:699346009|MedGen:C0009405|MedGen:CN169374|MedGen:CN517202	Lynch_syndrome|Turcot_syndrome|Hereditary_nonpolyposis_colorectal_cancer_type_4|Hereditary_cancer-predisposing_syndrome|Hereditary_nonpolyposis_colorectal_neoplasms|not_specified|not_provided	criteria_provided,_conflicting_interpretations	clinvar: Conflicting_interpretations_of_pathogenicity	3.228e-05	0	0	0.0033	0	0	0	0	.	.	D	D	D	D	D	D	D	D	T	D	0.988	0.754
10	87864324	87864324	T	C	.	PTEN	exonic	nonsynonymous SNV	PTEN:NM_001304717:exon2:c.C374T:p.A125V	.	Uncertain significance	InterVar: Uncertain significance PVS1=0 PS=[0, 0, 0, 0, 0] PM=[0, 1, 0, 0, 0, 0, 0] PP=[0, 0, 0, 0, 0, 0] BA1=0 BS=[0, 0, 0, 0, 0] BP=[1, 0, 0, 0, 0, 0, 0, 0]	.	.	.	.	.	clinvar: UNK	.	.	.	.	.	.	.	.	.	.	.	.	.	.	.	.	.	.	.	.	.	.
10	87864332	87864332	T	C	.	PTEN	exonic	stopgain	PTEN:NM_001304717:exon2:c.C382T:p.Q128X	.	Likely pathogenic	InterVar: Likely pathogenic PVS1=1 PS=[0, 0, 0, 0, 0] PM=[0, 1, 0, 0, 0, 0, 0] PP=[0, 0, 0, 0, 0, 0] BA1=0 BS=[0, 0, 0, 0, 0] BP=[0, 0, 0, 0, 0, 0, 0, 0]	.	.	.	.	.	clinvar: UNK	.	.	.	.	.	.	.	.	.	.	.	.	.	.	.	.	.	.	.	.	.	.
10	87864438	87864438	T	C	rs376610243	PTEN	exonic	nonsynonymous SNV	PTEN:NM_001304717:exon2:c.C488T:p.S163F	.	Uncertain significance	InterVar: Uncertain significance PVS1=0 PS=[0, 0, 0, 0, 0] PM=[0, 1, 0, 0, 0, 0, 0] PP=[0, 0, 0, 0, 0, 0] BA1=0 BS=[0, 0, 0, 0, 0] BP=[1, 0, 0, 0, 0, 0, 0, 0]	Uncertain_significance	407971	MedGen:CN517202	not_provided	criteria_provided,_single_submitter	clinvar: Uncertain_significance	.	.	.	.	.	.	.	.	7.7e-05	.	.	.	.	.	.	.	.	.	.	.	.	.
10	87960945	87960945	A	G	.	PTEN	exonic	nonsynonymous SNV	PTEN:NM_000314:exon8:c.G853A:p.E285K,PTEN:NM_001304718:exon8:c.G262A:p.E88K,PTEN:NM_001304717:exon9:c.G1372A:p.E458K	.	Uncertain significance	InterVar: Uncertain significance PVS1=0 PS=[0, 0, 0, 0, 0] PM=[1, 1, 0, 0, 0, 0, 0] PP=[0, 0, 1, 0, 0, 0] BA1=0 BS=[0, 0, 0, 0, 0] BP=[1, 0, 0, 0, 0, 0, 0, 0]	Uncertain_significance	579697	MONDO:MONDO:0015356,MedGen:C0027672,Orphanet:ORPHA140162,SNOMED_CT:699346009|MONDO:MONDO:0017623,MedGen:C1959582,OMIM:601728,Orphanet:ORPHA306498	Hereditary_cancer-predisposing_syndrome|PTEN_hamartoma_tumor_syndrome	criteria_provided,_multiple_submitters,_no_conflicts	clinvar: Uncertain_significance	.	.	.	.	.	.	.	.	.	.	T	T	D	P	D	N	D	D	D	D	0.896	0.647
10	87864359	87864359	T	G	rs761148721	PTEN	exonic	nonsynonymous SNV	PTEN:NM_001304717:exon2:c.G409T:p.A137S	.	Uncertain significance	InterVar: Uncertain significance PVS1=0 PS=[0, 0, 0, 0, 0] PM=[0, 1, 0, 0, 0, 0, 0] PP=[0, 0, 0, 0, 0, 0] BA1=0 BS=[0, 0, 0, 0, 0] BP=[1, 0, 0, 0, 0, 0, 0, 0]	Uncertain_significance	311528	MONDO:MONDO:0008021,MedGen:CN072330,OMIM:158350|MONDO:MONDO:0017623,MedGen:C1959582,OMIM:601728,Orphanet:ORPHA306498	Cowden_syndrome_1|PTEN_hamartoma_tumor_syndrome	criteria_provided,_multiple_submitters,_no_conflicts	clinvar: Uncertain_significance	6.459e-05	0	0	0.0033	0	0	6.663e-05	0	.	.	.	.	.	.	.	.	.	.	.	.	.	.
10	87864080	87864080	T	C	.	PTEN	exonic	nonsynonymous SNV	PTEN:NM_001304717:exon1:c.C131T:p.P44L	.	Uncertain significance	InterVar: Uncertain significance PVS1=0 PS=[0, 0, 0, 0, 0] PM=[0, 1, 0, 0, 0, 0, 0] PP=[0, 0, 0, 0, 0, 0] BA1=0 BS=[0, 0, 0, 0, 0] BP=[1, 0, 0, 0, 0, 0, 0, 0]	.	.	.	.	.	clinvar: UNK	5.296e-05	0.0002	0	0	0	0	0	0	.	.	.	.	.	.	.	.	.	.	.	.	.	.
10	87864290	87864290	G	C	.	PTEN	exonic	nonsynonymous SNV	PTEN:NM_001304717:exon2:c.C340G:p.P114A	.	Uncertain significance	InterVar: Uncertain significance PVS1=0 PS=[0, 0, 0, 0, 0] PM=[0, 1, 0, 0, 0, 0, 0] PP=[0, 0, 0, 0, 0, 0] BA1=0 BS=[0, 0, 0, 0, 0] BP=[1, 0, 0, 0, 0, 0, 0, 0]	.	.	.	.	.	clinvar: UNK	.	.	.	.	.	.	.	.	.	.	.	.	.	.	.	.	.	.	.	.	.	.
10	87864179	87864179	A	G	.	PTEN	exonic	nonsynonymous SNV	PTEN:NM_001304717:exon2:c.G229A:p.E77K	.	Uncertain significance	InterVar: Uncertain significance PVS1=0 PS=[0, 0, 0, 0, 0] PM=[0, 1, 0, 0, 0, 0, 0] PP=[0, 0, 0, 0, 0, 0] BA1=0 BS=[0, 0, 0, 0, 0] BP=[1, 0, 0, 0, 0, 0, 0, 0]	.	.	.	.	.	clinvar: UNK	.	.	.	.	.	.	.	.	.	.	.	.	.	.	.	.	.	.	.	.	.	.
10	87864103	87864103	GG	-	.	PTEN	exonic	frameshift insertion	PTEN:NM_001304717:exon1:c.154_155insGG:p.H53Gfs*10	.	Likely pathogenic	InterVar: Likely pathogenic PVS1=1 PS=[0, 0, 0, 0, 0] PM=[0, 1, 0, 0, 0, 0, 0] PP=[0, 0, 0, 0, 0, 0] BA1=0 BS=[0, 0, 0, 0, 0] BP=[0, 0, 0, 0, 0, 0, 0, 0]	.	.	.	.	.	clinvar: UNK	0.0004	0.0001	0	0	0.0031	0	0.0003	0	.	.	.	.	.	.	.	.	.	.	.	.	.	.
10	87863995	87863995	A	G	.	PTEN	exonic	nonsynonymous SNV	PTEN:NM_001304717:exon1:c.G46A:p.A16T	.	Uncertain significance	InterVar: Uncertain significance PVS1=0 PS=[0, 0, 0, 0, 0] PM=[0, 0, 0, 0, 0, 0, 0] PP=[0, 0, 0, 0, 0, 0] BA1=0 BS=[0, 0, 0, 0, 0] BP=[1, 0, 0, 0, 0, 0, 0, 0]	Uncertain_significance	818664	MONDO:MONDO:0003582,MeSH:D061325,MedGen:C0677776,OMIM:PS604370,Orphanet:ORPHA145	Hereditary_breast_and_ovarian_cancer_syndrome	criteria_provided,_single_submitter	clinvar: Uncertain_significance	0.0016	0	0.0025	0	0	0.0095	0.0009	0.0021	.	.	.	.	.	.	.	.	.	.	.	.	.	.
10	87864020	87864020	G	C	.	PTEN	exonic	nonsynonymous SNV	PTEN:NM_001304717:exon1:c.C71G:p.S24W	.	Uncertain significance	InterVar: Uncertain significance PVS1=0 PS=[0, 0, 0, 0, 0] PM=[0, 1, 0, 0, 0, 0, 0] PP=[0, 0, 0, 0, 0, 0] BA1=0 BS=[0, 0, 0, 0, 0] BP=[1, 0, 0, 0, 0, 0, 0, 0]	.	.	.	.	.	clinvar: UNK	.	.	.	.	.	.	.	.	.	.	.	.	.	.	.	.	.	.	.	.	.	.
10	87864408	87864408	T	C	.	PTEN	exonic	nonsynonymous SNV	PTEN:NM_001304717:exon2:c.C458T:p.P153L	.	Uncertain significance	InterVar: Uncertain significance PVS1=0 PS=[0, 0, 0, 0, 0] PM=[0, 1, 0, 0, 0, 0, 0] PP=[0, 0, 0, 0, 0, 0] BA1=0 BS=[0, 0, 0, 0, 0] BP=[1, 0, 0, 0, 0, 0, 0, 0]	.	.	.	.	.	clinvar: UNK	.	.	.	.	.	.	.	.	.	.	.	.	.	.	.	.	.	.	.	.	.	.
10	87864440	87864440	C	T	.	PTEN	exonic	nonsynonymous SNV	PTEN:NM_001304717:exon2:c.T490C:p.S164P	.	Uncertain significance	InterVar: Uncertain significance PVS1=0 PS=[0, 0, 0, 0, 0] PM=[0, 1, 0, 0, 0, 0, 0] PP=[0, 0, 0, 0, 0, 0] BA1=0 BS=[0, 0, 0, 0, 0] BP=[1, 0, 0, 0, 0, 0, 0, 0]	.	.	.	.	.	clinvar: UNK	.	.	.	.	.	.	.	.	.	.	.	.	.	.	.	.	.	.	.	.	.	.
10	87864091	87864091	T	C	.	PTEN	exonic	nonsynonymous SNV	PTEN:NM_001304717:exon1:c.C142T:p.R48W	.	Uncertain significance	InterVar: Uncertain significance PVS1=0 PS=[0, 0, 0, 0, 0] PM=[0, 1, 0, 0, 0, 0, 0] PP=[0, 0, 0, 0, 0, 0] BA1=0 BS=[0, 0, 0, 0, 0] BP=[1, 0, 0, 0, 0, 0, 0, 0]	.	.	.	.	.	clinvar: UNK	.	.	.	.	.	.	.	.	.	.	.	.	.	.	.	.	.	.	.	.	.	.
13	48459733	48459733	C	T	.	RB1	exonic	nonsynonymous SNV	RB1:NM_000321:exon20:c.T2006C:p.L669P	.	Uncertain significance	InterVar: Uncertain significance PVS1=0 PS=[0, 0, 0, 0, 0] PM=[1, 1, 0, 0, 0, 0, 0] PP=[0, 0, 1, 0, 0, 0] BA1=0 BS=[0, 0, 0, 0, 0] BP=[1, 0, 0, 0, 0, 0, 0, 0]	Uncertain_significance	936468	Human_Phenotype_Ontology:HP:0009919,MONDO:MONDO:0008380,MeSH:D012175,MedGen:C0035335,OMIM:180200,Orphanet:ORPHA790	Retinoblastoma	criteria_provided,_single_submitter	clinvar: Uncertain_significance	.	.	.	.	.	.	.	.	.	.	D	D	D	D	D	D	D	D	D	D	0.996	0.897
13	48376968	48376968	G	A	.	RB1	exonic	nonsynonymous SNV	RB1:NM_000321:exon13:c.A1266G:p.I422M	.	Uncertain significance	InterVar: Uncertain significance PVS1=0 PS=[0, 0, 0, 0, 0] PM=[1, 1, 0, 0, 0, 0, 0] PP=[0, 0, 0, 0, 0, 0] BA1=0 BS=[0, 0, 0, 0, 0] BP=[1, 0, 0, 0, 0, 0, 0, 0]	.	.	.	.	.	clinvar: UNK	.	.	.	.	.	.	.	.	.	.	T	D	P	B	D	N	T	T	T	D	0.624	0.324
13	48381415	48381415	T	G	.	RB1	exonic	nonsynonymous SNV	RB1:NM_000321:exon17:c.G1667T:p.R556L	.	Uncertain significance	InterVar: Uncertain significance PVS1=0 PS=[0, 0, 0, 0, 0] PM=[1, 1, 0, 0, 0, 0, 0] PP=[0, 0, 0, 0, 0, 0] BA1=0 BS=[0, 0, 0, 0, 0] BP=[1, 0, 0, 0, 0, 0, 0, 0]	.	.	.	.	.	clinvar: UNK	.	.	.	.	.	.	.	.	.	.	T	T	B	B	D	D	T	T	T	D	0.652	0.469
13	48345110	48345110	T	A	rs3092902	RB1	exonic	nonsynonymous SNV	RB1:NM_000321:exon4:c.A411T:p.E137D	.	Uncertain significance	InterVar: Uncertain significance PVS1=0 PS=[0, 0, 0, 0, 0] PM=[1, 1, 0, 0, 0, 0, 0] PP=[0, 0, 0, 0, 0, 0] BA1=0 BS=[0, 0, 0, 0, 0] BP=[1, 0, 0, 0, 0, 0, 0, 0]	Conflicting_interpretations_of_pathogenicity	50123	Human_Phenotype_Ontology:HP:0009919,MONDO:MONDO:0008380,MeSH:D012175,MedGen:C0035335,OMIM:180200,Orphanet:ORPHA790|MONDO:MONDO:0015356,MedGen:C0027672,Orphanet:ORPHA140162,SNOMED_CT:699346009|MedGen:CN235283|MedGen:CN517202	Retinoblastoma|Hereditary_cancer-predisposing_syndrome|none_provided|not_provided	criteria_provided,_conflicting_interpretations	clinvar: Conflicting_interpretations_of_pathogenicity	0.0005	0	0	0	0	0.0003	0.0009	0.0010	0.0007	.	D	T	D	P	T	N	T	T	T	D	0.846	0.474
13	48360106	48360106	G	A	rs770860809	RB1	exonic	nonsynonymous SNV	RB1:NM_000321:exon7:c.A697G:p.M233V	.	Uncertain significance	InterVar: Uncertain significance PVS1=0 PS=[0, 0, 0, 0, 0] PM=[1, 1, 0, 0, 0, 0, 0] PP=[0, 0, 0, 0, 0, 0] BA1=0 BS=[0, 0, 0, 0, 0] BP=[1, 0, 0, 0, 0, 0, 0, 0]	Uncertain_significance	462924	Human_Phenotype_Ontology:HP:0009919,MONDO:MONDO:0008380,MeSH:D012175,MedGen:C0035335,OMIM:180200,Orphanet:ORPHA790	Retinoblastoma	criteria_provided,_single_submitter	clinvar: Uncertain_significance	.	.	.	.	.	.	.	.	.	.	T	T	B	B	D	N	T	T	T	T	0.423	0.170
13	48362848	48362848	T	G	.	RB1	exonic	nonsynonymous SNV	RB1:NM_000321:exon8:c.G752T:p.R251L	.	Uncertain significance	InterVar: Uncertain significance PVS1=0 PS=[0, 0, 0, 0, 0] PM=[1, 1, 0, 0, 0, 0, 0] PP=[0, 0, 1, 0, 0, 0] BA1=0 BS=[0, 0, 0, 0, 0] BP=[1, 0, 0, 0, 0, 0, 0, 0]	.	.	.	.	.	clinvar: UNK	.	.	.	.	.	.	.	.	.	.	D	D	D	D	D	D	D	D	D	D	0.899	0.904
13	48476806	48476806	T	C	rs143105337	RB1	exonic	nonsynonymous SNV	RB1:NM_000321:exon25:c.C2626T:p.R876C	.	Uncertain significance	InterVar: Uncertain significance PVS1=0 PS=[0, 0, 0, 0, 0] PM=[1, 1, 0, 0, 0, 0, 0] PP=[0, 0, 1, 0, 0, 0] BA1=0 BS=[0, 0, 0, 0, 0] BP=[1, 0, 0, 0, 0, 0, 0, 0]	Uncertain_significance	98749	Human_Phenotype_Ontology:HP:0009919,MONDO:MONDO:0008380,MeSH:D012175,MedGen:C0035335,OMIM:180200,Orphanet:ORPHA790|MONDO:MONDO:0015356,MedGen:C0027672,Orphanet:ORPHA140162,SNOMED_CT:699346009|MedGen:CN517202	Retinoblastoma|Hereditary_cancer-predisposing_syndrome|not_provided	criteria_provided,_multiple_submitters,_no_conflicts	clinvar: Uncertain_significance	.	.	.	.	.	.	.	.	.	0.000199681	D	D	D	D	D	N	D	D	D	D	0.844	0.918
13	48303971	48303971	T	C	rs587778637	RB1	exonic	nonsynonymous SNV	RB1:NM_000321:exon1:c.C59T:p.P20L	.	Uncertain significance	InterVar: Uncertain significance PVS1=0 PS=[0, 0, 0, 0, 0] PM=[1, 1, 0, 0, 0, 0, 0] PP=[0, 0, 1, 0, 0, 0] BA1=0 BS=[0, 0, 0, 0, 0] BP=[1, 0, 0, 0, 0, 0, 0, 0]	Conflicting_interpretations_of_pathogenicity	138854	Human_Phenotype_Ontology:HP:0009919,MONDO:MONDO:0008380,MeSH:D012175,MedGen:C0035335,OMIM:180200,Orphanet:ORPHA790|MONDO:MONDO:0015356,MedGen:C0027672,Orphanet:ORPHA140162,SNOMED_CT:699346009|MedGen:CN169374	Retinoblastoma|Hereditary_cancer-predisposing_syndrome|not_specified	criteria_provided,_conflicting_interpretations	clinvar: Conflicting_interpretations_of_pathogenicity	9.742e-05	0	0	0	0	0	0.0002	0	.	.	D	D	D	D	D	N	D	D	T	D	0.859	0.577
13	48364961	48364961	A	G	rs200844292	RB1	exonic	nonsynonymous SNV	RB1:NM_000321:exon9:c.G929A:p.G310E	.	Uncertain significance	InterVar: Uncertain significance PVS1=0 PS=[0, 0, 0, 0, 0] PM=[1, 1, 0, 0, 0, 0, 0] PP=[0, 0, 1, 0, 0, 0] BA1=0 BS=[0, 0, 0, 0, 0] BP=[1, 0, 0, 0, 0, 0, 0, 0]	Conflicting_interpretations_of_pathogenicity	241748	Human_Phenotype_Ontology:HP:0009919,MONDO:MONDO:0008380,MeSH:D012175,MedGen:C0035335,OMIM:180200,Orphanet:ORPHA790|MONDO:MONDO:0015356,MedGen:C0027672,Orphanet:ORPHA140162,SNOMED_CT:699346009|MedGen:CN169374|MedGen:CN517202	Retinoblastoma|Hereditary_cancer-predisposing_syndrome|not_specified|not_provided	criteria_provided,_conflicting_interpretations	clinvar: Conflicting_interpretations_of_pathogenicity	0.0003	0.0002	0.0012	0.0033	0	0	0.0003	0.0010	0.0002	.	T	T	D	P	D	D	D	D	T	D	0.912	0.522
13	48453033	48453033	A	G	rs751560923	RB1	exonic	nonsynonymous SNV	RB1:NM_000321:exon18:c.G1736A:p.R579Q	.	Uncertain significance	InterVar: Uncertain significance PVS1=0 PS=[0, 0, 0, 0, 0] PM=[1, 1, 0, 0, 0, 0, 0] PP=[0, 0, 0, 0, 0, 0] BA1=0 BS=[0, 0, 0, 0, 0] BP=[1, 0, 0, 0, 0, 0, 0, 0]	Uncertain_significance	400015	Human_Phenotype_Ontology:HP:0009919,MONDO:MONDO:0008380,MeSH:D012175,MedGen:C0035335,OMIM:180200,Orphanet:ORPHA790|MONDO:MONDO:0015356,MedGen:C0027672,Orphanet:ORPHA140162,SNOMED_CT:699346009	Retinoblastoma|Hereditary_cancer-predisposing_syndrome	criteria_provided,_multiple_submitters,_no_conflicts	clinvar: Uncertain_significance	.	.	.	.	.	.	.	.	.	.	T	T	B	B	D	N	T	D	T	D	0.643	0.406
13	48381262	48381262	G	A	.	RB1	exonic	nonsynonymous SNV	RB1:NM_000321:exon17:c.A1514G:p.N505S	.	Likely benign	InterVar: Likely benign PVS1=0 PS=[0, 0, 0, 0, 0] PM=[1, 1, 0, 0, 0, 0, 0] PP=[0, 0, 0, 0, 0, 0] BA1=0 BS=[0, 0, 0, 0, 0] BP=[1, 0, 0, 1, 0, 0, 0, 0]	.	.	.	.	.	clinvar: UNK	.	.	.	.	.	.	.	.	.	.	T	T	B	B	D	N	T	T	T	T	0.487	0.195
13	48465206	48465206	A	C	.	RB1	exonic	nonsynonymous SNV	RB1:NM_000321:exon23:c.C2327A:p.P776H	.	Uncertain significance	InterVar: Uncertain significance PVS1=0 PS=[0, 0, 0, 0, 0] PM=[1, 1, 0, 0, 0, 0, 0] PP=[0, 0, 1, 0, 0, 0] BA1=0 BS=[0, 0, 0, 0, 0] BP=[1, 0, 0, 0, 0, 0, 0, 0]	Uncertain_significance	477637	Human_Phenotype_Ontology:HP:0009919,MONDO:MONDO:0008380,MeSH:D012175,MedGen:C0035335,OMIM:180200,Orphanet:ORPHA790|MONDO:MONDO:0015356,MedGen:C0027672,Orphanet:ORPHA140162,SNOMED_CT:699346009	Retinoblastoma|Hereditary_cancer-predisposing_syndrome	criteria_provided,_multiple_submitters,_no_conflicts	clinvar: Uncertain_significance	.	.	.	.	.	.	.	.	.	.	T	T	P	P	D	N	D	D	D	D	0.791	0.707
13	48456349	48456349	-	G	.	RB1	exonic	frameshift deletion	RB1:NM_000321:exon19:c.1960delG:p.V654Cfs*4	.	Likely pathogenic	InterVar: Likely pathogenic PVS1=1 PS=[0, 0, 0, 0, 0] PM=[0, 1, 0, 0, 0, 0, 0] PP=[0, 0, 0, 0, 0, 0] BA1=0 BS=[0, 0, 0, 0, 0] BP=[0, 0, 0, 0, 0, 0, 0, 0]	.	.	.	.	.	clinvar: UNK	.	.	.	.	.	.	.	.	.	.	.	.	.	.	.	.	.	.	.	.	.	.
13	48345186	48345186	G	A	.	RB1	exonic	nonsynonymous SNV	RB1:NM_000321:exon4:c.A487G:p.S163G	.	Likely benign	InterVar: Likely benign PVS1=0 PS=[0, 0, 0, 0, 0] PM=[1, 1, 0, 0, 0, 0, 0] PP=[0, 0, 0, 0, 0, 0] BA1=0 BS=[0, 0, 0, 0, 0] BP=[1, 0, 0, 1, 0, 0, 0, 0]	.	.	.	.	.	clinvar: UNK	.	.	.	.	.	.	.	.	.	.	T	T	B	B	T	N	T	T	T	D	0.208	0.335
10	43106382	43106382	A	G	rs34682185	RET	exonic	nonsynonymous SNV	RET:NM_001355216:exon2:c.G112A:p.V38M,RET:NM_020630:exon5:c.G874A:p.V292M,RET:NM_020975:exon5:c.G874A:p.V292M	.	Uncertain significance	InterVar: Uncertain significance PVS1=0 PS=[0, 0, 0, 0, 0] PM=[1, 0, 0, 0, 0, 0, 0] PP=[0, 0, 1, 0, 0, 0] BA1=0 BS=[0, 0, 0, 0, 0] BP=[0, 0, 0, 0, 0, 0, 0, 0]	.	.	.	.	.	clinvar: UNK	0.0005	0.0001	0	0	0.0080	0	0	0	.	0.00379393	D	D	D	D	T	N	D	D	T	.	0.724	0.687
10	43100551	43100551	A	C	rs145633958	RET	exonic	nonsynonymous SNV	RET:NM_020630:exon2:c.C166A:p.L56M,RET:NM_020975:exon2:c.C166A:p.L56M	.	Uncertain significance	InterVar: Uncertain significance PVS1=0 PS=[0, 0, 0, 0, 0] PM=[1, 1, 0, 0, 0, 0, 0] PP=[0, 0, 0, 0, 0, 0] BA1=0 BS=[0, 0, 0, 0, 0] BP=[0, 0, 0, 0, 0, 0, 0, 0]	Conflicting_interpretations_of_pathogenicity	45384	Human_Phenotype_Ontology:HP:0002666,MONDO:MONDO:0008233,MedGen:C0031511,OMIM:171300|MONDO:MONDO:0007723,MedGen:C3888239,OMIM:142623|MONDO:MONDO:0008234,MeSH:D018813,MedGen:C0025268,OMIM:171400,Orphanet:ORPHA247698,SNOMED_CT:61808009|MONDO:MONDO:0015356,MedGen:C0027672,Orphanet:ORPHA140162,SNOMED_CT:699346009|MONDO:MONDO:0017169,MedGen:C0027662,OMIM:PS131100,Orphanet:ORPHA276161,SNOMED_CT:46724008…	Pheochromocytoma|Hirschsprung_disease_1|Multiple_endocrine_neoplasia,_type_2a|Hereditary_cancer-predisposing_syndrome|Multiple_endocrine_neoplasia|Hirschsprung_disease|Multiple_endocrine_neoplasia,_type_2|Renal_hypodysplasia/aplasia_1|not_specified|none_provided|not_provided	criteria_provided,_conflicting_interpretations	clinvar: Conflicting_interpretations_of_pathogenicity	0.0027	0.0014	0	0	0	0.0023	0.0042	0.0010	0.0037	0.00119808	T	T	P	B	D	N	T	T	T	D	0.790	0.119
10	43119548	43119548	A	G	rs79658334	RET	exonic	nonsynonymous SNV	RET:NM_001355216:exon11:c.G1648A:p.V550M,RET:NM_020630:exon14:c.G2410A:p.V804M,RET:NM_020975:exon14:c.G2410A:p.V804M	.	Uncertain significance	InterVar: Uncertain significance PVS1=0 PS=[0, 0, 0, 0, 0] PM=[1, 1, 0, 0, 0, 0, 0] PP=[0, 0, 1, 0, 0, 0] BA1=0 BS=[0, 0, 0, 0, 0] BP=[0, 0, 0, 0, 0, 0, 0, 0]	.	.	.	.	.	clinvar: UNK	0.0002	0.0001	0.0012	0	0	0	0.0003	0.0010	7.8e-05	.	D	D	D	D	D	N	D	T	D	D	0.901	0.875
10	43109070	43109070	A	G	rs199529397	RET	exonic	nonsynonymous SNV	RET:NM_001355216:exon3:c.G341A:p.R114H,RET:NM_020630:exon6:c.G1103A:p.R368H,RET:NM_020975:exon6:c.G1103A:p.R368H	.	Uncertain significance	InterVar: Uncertain significance PVS1=0 PS=[0, 0, 0, 0, 0] PM=[1, 1, 0, 0, 0, 0, 0] PP=[0, 0, 0, 0, 0, 0] BA1=0 BS=[0, 0, 0, 0, 0] BP=[0, 0, 0, 0, 0, 0, 0, 0]	Uncertain_significance	212774	MONDO:MONDO:0019003,MedGen:C4048306,Orphanet:ORPHA653,SNOMED_CT:61808009	Multiple_endocrine_neoplasia,_type_2	criteria_provided,_single_submitter	clinvar: Uncertain_significance	0.0001	0	0	0	0	0.0006	0.0001	0	7.7e-05	.	D	T	B	B	T	N	T	T	T	D	0.467	0.403
10	43106469	43106469	A	G	rs377767388	RET	exonic	nonsynonymous SNV	RET:NM_001355216:exon2:c.G199A:p.G67R,RET:NM_020630:exon5:c.G961A:p.G321R,RET:NM_020975:exon5:c.G961A:p.G321R	.	Uncertain significance	InterVar: Uncertain significance PVS1=0 PS=[0, 0, 0, 0, 0] PM=[1, 1, 0, 0, 0, 0, 0] PP=[0, 0, 0, 0, 0, 0] BA1=0 BS=[0, 0, 0, 0, 0] BP=[0, 0, 0, 1, 0, 0, 0, 0]	Conflicting_interpretations_of_pathogenicity	36222	Human_Phenotype_Ontology:HP:0002865,MONDO:MONDO:0015277,MeSH:C536914,MedGen:C0238462,Orphanet:ORPHA1332,SNOMED_CT:255032005|MONDO:MONDO:0008234,MeSH:D018813,MedGen:C0025268,OMIM:171400,Orphanet:ORPHA247698,SNOMED_CT:61808009|MONDO:MONDO:0015356,MedGen:C0027672,Orphanet:ORPHA140162,SNOMED_CT:699346009|MONDO:MONDO:0019003,MedGen:C4048306,Orphanet:ORPHA653,SNOMED_CT:61808009|MedGen:CN169374|MedGen:C…	Medullary_thyroid_carcinoma|Multiple_endocrine_neoplasia,_type_2a|Hereditary_cancer-predisposing_syndrome|Multiple_endocrine_neoplasia,_type_2|not_specified|not_provided	criteria_provided,_conflicting_interpretations	clinvar: Conflicting_interpretations_of_pathogenicity	6.475e-05	0.0002	0	0	0	0	0	0	7.7e-05	.	T	T	B	B	T	N	T	T	T	D	0.738	0.085
10	43106398	43106398	A	G	.	RET	exonic	nonsynonymous SNV	RET:NM_001355216:exon2:c.G128A:p.R43H,RET:NM_020630:exon5:c.G890A:p.R297H,RET:NM_020975:exon5:c.G890A:p.R297H	.	Uncertain significance	InterVar: Uncertain significance PVS1=0 PS=[0, 0, 0, 0, 0] PM=[1, 1, 0, 0, 0, 0, 0] PP=[0, 0, 0, 0, 0, 0] BA1=0 BS=[0, 0, 0, 0, 0] BP=[0, 0, 0, 1, 0, 0, 0, 0]	Uncertain_significance	809906	MONDO:MONDO:0015356,MedGen:C0027672,Orphanet:ORPHA140162,SNOMED_CT:699346009|MONDO:MONDO:0019003,MedGen:C4048306,Orphanet:ORPHA653,SNOMED_CT:61808009	Hereditary_cancer-predisposing_syndrome|Multiple_endocrine_neoplasia,_type_2	criteria_provided,_multiple_submitters,_no_conflicts	clinvar: Uncertain_significance	.	.	.	.	.	.	.	.	.	.	T	T	B	B	T	N	T	T	T	D	0.306	0.109
10	43120178	43120178	G	A	.	RET	exonic	nonsynonymous SNV	RET:NM_001355216:exon12:c.A1943G:p.E648G,RET:NM_020630:exon15:c.A2705G:p.E902G,RET:NM_020975:exon15:c.A2705G:p.E902G	.	Uncertain significance	InterVar: Uncertain significance PVS1=0 PS=[0, 0, 0, 0, 0] PM=[1, 1, 0, 0, 0, 0, 0] PP=[0, 0, 1, 0, 0, 0] BA1=0 BS=[0, 0, 0, 0, 0] BP=[0, 0, 0, 0, 0, 0, 0, 0]	.	.	.	.	.	clinvar: UNK	.	.	.	.	.	.	.	.	.	.	D	T	D	D	D	D	D	D	D	D	0.866	0.918
10	43102396	43102396	T	C	.	RET	exonic	nonsynonymous SNV	RET:NM_020630:exon3:c.C392T:p.S131F,RET:NM_020975:exon3:c.C392T:p.S131F	.	Uncertain significance	InterVar: Uncertain significance PVS1=0 PS=[0, 0, 0, 0, 0] PM=[1, 1, 0, 0, 0, 0, 0] PP=[0, 0, 0, 0, 0, 0] BA1=0 BS=[0, 0, 0, 0, 0] BP=[0, 0, 0, 0, 0, 0, 0, 0]	.	.	.	.	.	clinvar: UNK	.	.	.	.	.	.	.	.	.	.	T	T	B	B	T	N	T	T	T	D	0.439	0.138
10	43112933	43112933	C	G	.	RET	exonic	nonsynonymous SNV	RET:NM_001355216:exon6:c.G967C:p.D323H,RET:NM_020630:exon9:c.G1729C:p.D577H,RET:NM_020975:exon9:c.G1729C:p.D577H	.	Uncertain significance	InterVar: Uncertain significance PVS1=0 PS=[0, 0, 0, 0, 0] PM=[1, 1, 0, 0, 0, 0, 0] PP=[0, 0, 0, 0, 0, 0] BA1=0 BS=[0, 0, 0, 0, 0] BP=[0, 0, 0, 0, 0, 0, 0, 0]	.	.	.	.	.	clinvar: UNK	.	.	.	.	.	.	.	.	.	.	D	T	P	P	T	D	D	D	T	D	0.664	0.207
10	43119665	43119665	A	G	rs755837568	RET	exonic	nonsynonymous SNV	RET:NM_001355216:exon11:c.G1765A:p.E589K,RET:NM_020630:exon14:c.G2527A:p.E843K,RET:NM_020975:exon14:c.G2527A:p.E843K	.	Uncertain significance	InterVar: Uncertain significance PVS1=0 PS=[0, 0, 0, 0, 0] PM=[1, 1, 0, 0, 0, 0, 0] PP=[0, 0, 1, 0, 0, 0] BA1=0 BS=[0, 0, 0, 0, 0] BP=[0, 0, 0, 0, 0, 0, 0, 0]	Conflicting_interpretations_of_pathogenicity	397282	Human_Phenotype_Ontology:HP:0002666,MONDO:MONDO:0008233,MedGen:C0031511,OMIM:171300|MONDO:MONDO:0007723,MedGen:C3888239,OMIM:142623|MONDO:MONDO:0007958,MedGen:C1833921,OMIM:155240,Orphanet:ORPHA99361|MONDO:MONDO:0008082,MeSH:D018814,MedGen:C0025269,OMIM:162300,Orphanet:ORPHA247709,SNOMED_CT:6153000,SNOMED_CT:61530001|MONDO:MONDO:0008234,MeSH:D018813,MedGen:C0025268,OMIM:171400,Orphanet:ORPHA24769…	Pheochromocytoma|Hirschsprung_disease_1|Familial_medullary_thyroid_carcinoma|Multiple_endocrine_neoplasia,_type_2b|Multiple_endocrine_neoplasia,_type_2a|Congenital_central_hypoventilation|Hereditary_cancer-predisposing_syndrome|Multiple_endocrine_neoplasia,_type_2|not_provided	criteria_provided,_conflicting_interpretations	clinvar: Conflicting_interpretations_of_pathogenicity	0.0005	0	0	0	0	0	0.0010	0	.	.	T	T	D	P	D	N	D	D	D	D	0.851	0.815
10	43119694	43119694	G	C	rs377767426	RET	exonic	nonsynonymous SNV	RET:NM_001355216:exon11:c.C1794G:p.I598M,RET:NM_020630:exon14:c.C2556G:p.I852M,RET:NM_020975:exon14:c.C2556G:p.I852M	.	Uncertain significance	InterVar: Uncertain significance PVS1=0 PS=[0, 0, 0, 0, 0] PM=[1, 1, 0, 0, 0, 0, 0] PP=[0, 0, 0, 0, 0, 0] BA1=0 BS=[0, 0, 0, 0, 0] BP=[0, 0, 0, 0, 0, 0, 0, 0]	.	.	.	.	.	clinvar: UNK	0.0001	0	0	0	0	0.0003	0.0002	0	.	.	D	D	D	D	D	N	T	D	D	D	0.870	0.565
10	43119660	43119660	T	C	rs149891333	RET	exonic	nonsynonymous SNV	RET:NM_001355216:exon11:c.C1760T:p.P587L,RET:NM_020630:exon14:c.C2522T:p.P841L,RET:NM_020975:exon14:c.C2522T:p.P841L	.	Uncertain significance	InterVar: Uncertain significance PVS1=0 PS=[0, 0, 0, 0, 0] PM=[1, 1, 0, 0, 0, 0, 0] PP=[0, 0, 1, 0, 0, 0] BA1=0 BS=[0, 0, 0, 0, 0] BP=[0, 0, 0, 0, 0, 0, 0, 0]	Uncertain_significance	36288	Human_Phenotype_Ontology:HP:0002666,MONDO:MONDO:0008233,MedGen:C0031511,OMIM:171300|MONDO:MONDO:0007723,MedGen:C3888239,OMIM:142623|MONDO:MONDO:0007958,MedGen:C1833921,OMIM:155240,Orphanet:ORPHA99361|MONDO:MONDO:0008082,MeSH:D018814,MedGen:C0025269,OMIM:162300,Orphanet:ORPHA247709,SNOMED_CT:6153000,SNOMED_CT:61530001|MONDO:MONDO:0008234,MeSH:D018813,MedGen:C0025268,OMIM:171400,Orphanet:ORPHA24769…	Pheochromocytoma|Hirschsprung_disease_1|Familial_medullary_thyroid_carcinoma|Multiple_endocrine_neoplasia,_type_2b|Multiple_endocrine_neoplasia,_type_2a|Congenital_central_hypoventilation|Hereditary_cancer-predisposing_syndrome|Hirschsprung_disease|Multiple_endocrine_neoplasia,_type_2|not_specified|not_provided	criteria_provided,_multiple_submitters,_no_conflicts	clinvar: Uncertain_significance	0.0002	0.0006	0	0	0	0	0	0	0.0004	.	D	T	D	P	D	D	D	D	D	D	0.939	0.612
10	43114671	43114671	A	G	rs1799939	RET	exonic	nonsynonymous SNV	RET:NM_001355216:exon8:c.G1309A:p.G437S,RET:NM_020630:exon11:c.G2071A:p.G691S,RET:NM_020975:exon11:c.G2071A:p.G691S	.	Benign	InterVar: Benign PVS1=0 PS=[0, 0, 0, 0, 0] PM=[1, 0, 0, 0, 0, 0, 0] PP=[0, 0, 0, 0, 0, 0] BA1=1 BS=[1, 0, 0, 0, 0] BP=[0, 0, 0, 1, 0, 0, 0, 0]	Conflicting_interpretations_of_pathogenicity	36275	Human_Phenotype_Ontology:HP:0002666,MONDO:MONDO:0008233,MedGen:C0031511,OMIM:171300|MONDO:MONDO:0007723,MedGen:C3888239,OMIM:142623|MONDO:MONDO:0008234,MeSH:D018813,MedGen:C0025268,OMIM:171400,Orphanet:ORPHA247698,SNOMED_CT:61808009|MONDO:MONDO:0015356,MedGen:C0027672,Orphanet:ORPHA140162,SNOMED_CT:699346009|MONDO:MONDO:0017169,MedGen:C0027662,OMIM:PS131100,Orphanet:ORPHA276161,SNOMED_CT:46724008…	Pheochromocytoma|Hirschsprung_disease_1|Multiple_endocrine_neoplasia,_type_2a|Hereditary_cancer-predisposing_syndrome|Multiple_endocrine_neoplasia|Multiple_endocrine_neoplasia,_type_2|Renal_hypodysplasia/aplasia_1|not_specified|none_provided|not_provided	criteria_provided,_conflicting_interpretations	clinvar: Conflicting_interpretations_of_pathogenicity	0.1629	0.0975	0.3341	0.1821	0.1230	0.2190	0.1811	0.1814	0.1570	0.169129	T	T	B	B	T	N	T	T	T	.	0.500	0.142
10	43126647	43126647	G	A	rs201740483	RET	exonic	nonsynonymous SNV	RET:NM_001355216:exon16:c.A2350G:p.T784A,RET:NM_020630:exon19:c.A3112G:p.T1038A,RET:NM_020975:exon19:c.A3112G:p.T1038A	.	Uncertain significance	InterVar: Uncertain significance PVS1=0 PS=[0, 0, 0, 0, 0] PM=[1, 1, 0, 0, 0, 0, 0] PP=[0, 0, 0, 0, 0, 0] BA1=0 BS=[0, 0, 0, 0, 0] BP=[0, 0, 0, 0, 0, 0, 0, 0]	Conflicting_interpretations_of_pathogenicity	139827	Human_Phenotype_Ontology:HP:0002666,MONDO:MONDO:0008233,MedGen:C0031511,OMIM:171300|MONDO:MONDO:0007723,MedGen:C3888239,OMIM:142623|MONDO:MONDO:0008234,MeSH:D018813,MedGen:C0025268,OMIM:171400,Orphanet:ORPHA247698,SNOMED_CT:61808009|MONDO:MONDO:0015356,MedGen:C0027672,Orphanet:ORPHA140162,SNOMED_CT:699346009|MONDO:MONDO:0017169,MedGen:C0027662,OMIM:PS131100,Orphanet:ORPHA276161,SNOMED_CT:46724008…	Pheochromocytoma|Hirschsprung_disease_1|Multiple_endocrine_neoplasia,_type_2a|Hereditary_cancer-predisposing_syndrome|Multiple_endocrine_neoplasia|Multiple_endocrine_neoplasia,_type_2|Renal_hypodysplasia/aplasia_1|Ewing_sarcoma_of_soft_tissue|not_specified|not_provided	criteria_provided,_conflicting_interpretations	clinvar: Conflicting_interpretations_of_pathogenicity	0.0007	0	0	0	0	0.0017	0.0011	0	0.0003	.	D	T	D	P	T	D	T	T	T	D	0.763	0.698
10	43124888	43124888	A	G	rs368550200	RET	exonic	nonsynonymous SNV	RET:NM_001355216:exon15:c.G2183A:p.R728H,RET:NM_020630:exon18:c.G2945A:p.R982H,RET:NM_020975:exon18:c.G2945A:p.R982H	.	Uncertain significance	InterVar: Uncertain significance PVS1=0 PS=[0, 0, 0, 0, 0] PM=[1, 1, 0, 0, 0, 0, 0] PP=[0, 0, 0, 0, 0, 0] BA1=0 BS=[0, 0, 0, 0, 0] BP=[0, 0, 0, 0, 0, 0, 0, 0]	Conflicting_interpretations_of_pathogenicity	459871	Human_Phenotype_Ontology:HP:0002666,MONDO:MONDO:0008233,MedGen:C0031511,OMIM:171300|MONDO:MONDO:0007723,MedGen:C3888239,OMIM:142623|MONDO:MONDO:0007958,MedGen:C1833921,OMIM:155240,Orphanet:ORPHA99361|MONDO:MONDO:0008082,MeSH:D018814,MedGen:C0025269,OMIM:162300,Orphanet:ORPHA247709,SNOMED_CT:6153000,SNOMED_CT:61530001|MONDO:MONDO:0008234,MeSH:D018813,MedGen:C0025268,OMIM:171400,Orphanet:ORPHA24769…	Pheochromocytoma|Hirschsprung_disease_1|Familial_medullary_thyroid_carcinoma|Multiple_endocrine_neoplasia,_type_2b|Multiple_endocrine_neoplasia,_type_2a|Congenital_central_hypoventilation|Hereditary_cancer-predisposing_syndrome|Multiple_endocrine_neoplasia,_type_2|not_provided	criteria_provided,_conflicting_interpretations	clinvar: Conflicting_interpretations_of_pathogenicity	.	.	.	.	.	.	.	.	.	.	T	T	D	B	D	N	T	T	T	D	0.512	0.392
10	43120130	43120130	A	G	rs373594744	RET	exonic	nonsynonymous SNV	RET:NM_001355216:exon12:c.G1895A:p.R632Q,RET:NM_020630:exon15:c.G2657A:p.R886Q,RET:NM_020975:exon15:c.G2657A:p.R886Q	.	Uncertain significance	InterVar: Uncertain significance PVS1=0 PS=[0, 0, 0, 0, 0] PM=[1, 1, 0, 0, 0, 0, 0] PP=[0, 0, 1, 0, 0, 0] BA1=0 BS=[0, 0, 0, 0, 0] BP=[0, 0, 0, 0, 0, 0, 0, 0]	Uncertain_significance	525439	MONDO:MONDO:0015356,MedGen:C0027672,Orphanet:ORPHA140162,SNOMED_CT:699346009|MONDO:MONDO:0019003,MedGen:C4048306,Orphanet:ORPHA653,SNOMED_CT:61808009	Hereditary_cancer-predisposing_syndrome|Multiple_endocrine_neoplasia,_type_2	criteria_provided,_multiple_submitters,_no_conflicts	clinvar: Uncertain_significance	0.0001	0.0001	0.0012	0	0	0	0.0001	0	7.7e-05	.	T	T	D	D	D	N	D	D	D	D	0.880	0.771
10	43112173	43112173	A	G	rs75873440	RET	exonic	nonsynonymous SNV	RET:NM_001355216:exon5:c.G835A:p.G279S,RET:NM_020630:exon8:c.G1597A:p.G533S,RET:NM_020975:exon8:c.G1597A:p.G533S	.	Likely pathogenic	InterVar: Likely pathogenic PVS1=0 PS=[0, 0, 0, 0, 0] PM=[1, 1, 0, 0, 1, 0, 0] PP=[0, 0, 1, 0, 0, 0] BA1=0 BS=[0, 0, 0, 0, 0] BP=[0, 0, 0, 0, 0, 0, 0, 0]	Conflicting_interpretations_of_pathogenicity	36228	Human_Phenotype_Ontology:HP:0002666,MONDO:MONDO:0008233,MedGen:C0031511,OMIM:171300|MONDO:MONDO:0007723,MedGen:C3888239,OMIM:142623|MONDO:MONDO:0008082,MeSH:D018814,MedGen:C0025269,OMIM:162300,Orphanet:ORPHA247709,SNOMED_CT:6153000,SNOMED_CT:61530001|MONDO:MONDO:0008234,MeSH:D018813,MedGen:C0025268,OMIM:171400,Orphanet:ORPHA247698,SNOMED_CT:61808009|MONDO:MONDO:0015356,MedGen:C0027672,Orphanet:OR…	Pheochromocytoma|Hirschsprung_disease_1|Multiple_endocrine_neoplasia,_type_2b|Multiple_endocrine_neoplasia,_type_2a|Hereditary_cancer-predisposing_syndrome|Multiple_endocrine_neoplasia|Multiple_endocrine_neoplasia,_type_2|Renal_hypodysplasia/aplasia_1|not_specified	criteria_provided,_conflicting_interpretations	clinvar: Conflicting_interpretations_of_pathogenicity	.	.	.	.	.	.	.	.	.	0.000199681	D	T	D	P	D	D	D	D	D	D	0.971	0.763
10	43106440	43106440	C	T	.	RET	exonic	nonsynonymous SNV	RET:NM_001355216:exon2:c.T170C:p.V57A,RET:NM_020630:exon5:c.T932C:p.V311A,RET:NM_020975:exon5:c.T932C:p.V311A	.	Uncertain significance	InterVar: Uncertain significance PVS1=0 PS=[0, 0, 0, 0, 0] PM=[1, 1, 0, 0, 0, 0, 0] PP=[0, 0, 0, 0, 0, 0] BA1=0 BS=[0, 0, 0, 0, 0] BP=[0, 0, 0, 1, 0, 0, 0, 0]	.	.	.	.	.	clinvar: UNK	.	.	.	.	.	.	.	.	.	.	T	T	B	B	T	N	T	T	T	T	0.294	0.091
10	43102345	43102345	A	G	rs76397662	RET	exonic	nonsynonymous SNV	RET:NM_020630:exon3:c.G341A:p.R114H,RET:NM_020975:exon3:c.G341A:p.R114H	.	Uncertain significance	InterVar: Uncertain significance PVS1=0 PS=[0, 0, 0, 0, 0] PM=[1, 0, 0, 0, 0, 0, 0] PP=[0, 0, 0, 0, 0, 0] BA1=0 BS=[1, 0, 0, 0, 0] BP=[0, 0, 0, 0, 0, 0, 0, 0]	Conflicting_interpretations_of_pathogenicity	28986	Human_Phenotype_Ontology:HP:0002666,MONDO:MONDO:0008233,MedGen:C0031511,OMIM:171300|MONDO:MONDO:0007723,MedGen:C3888239,OMIM:142623|MONDO:MONDO:0008082,MeSH:D018814,MedGen:C0025269,OMIM:162300,Orphanet:ORPHA247709,SNOMED_CT:6153000,SNOMED_CT:61530001|MONDO:MONDO:0008852,MedGen:C1275808,OMIM:209880,Orphanet:ORPHA661,SNOMED_CT:399040002|MONDO:MONDO:0015356,MedGen:C0027672,Orphanet:ORPHA140162,SNOME…	Pheochromocytoma|Hirschsprung_disease_1|Multiple_endocrine_neoplasia,_type_2b|Congenital_central_hypoventilation|Hereditary_cancer-predisposing_syndrome|Multiple_endocrine_neoplasia|Multiple_endocrine_neoplasia,_type_2|Renal_hypodysplasia/aplasia_1|not_specified|not_provided	criteria_provided,_conflicting_interpretations	clinvar: Conflicting_interpretations_of_pathogenicity	0.0008	0	0	0	0.0136	0	0.0001	0	.	0.00139776	T	D	B	B	T	N	T	T	T	.	0.731	0.301
10	43119624	43119624	C	G	.	RET	exonic	nonsynonymous SNV	RET:NM_001355216:exon11:c.G1724C:p.S575T,RET:NM_020630:exon14:c.G2486C:p.S829T,RET:NM_020975:exon14:c.G2486C:p.S829T	.	Uncertain significance	InterVar: Uncertain significance PVS1=0 PS=[0, 0, 0, 0, 0] PM=[1, 1, 0, 0, 0, 0, 0] PP=[0, 0, 1, 0, 0, 0] BA1=0 BS=[0, 0, 0, 0, 0] BP=[0, 0, 0, 0, 0, 0, 0, 0]	Uncertain_significance	525642	MONDO:MONDO:0019003,MedGen:C4048306,Orphanet:ORPHA653,SNOMED_CT:61808009	Multiple_endocrine_neoplasia,_type_2	criteria_provided,_single_submitter	clinvar: Uncertain_significance	3.236e-05	0	0	0	0	0	6.682e-05	0	.	.	T	T	P	B	D	N	D	D	T	D	0.614	0.320
10	43100555	43100555	A	G	rs779915615	RET	exonic	nonsynonymous SNV	RET:NM_020630:exon2:c.G170A:p.R57Q,RET:NM_020975:exon2:c.G170A:p.R57Q	.	Uncertain significance	InterVar: Uncertain significance PVS1=0 PS=[0, 0, 0, 0, 0] PM=[1, 1, 0, 0, 0, 0, 0] PP=[0, 0, 0, 0, 0, 0] BA1=0 BS=[0, 0, 0, 0, 0] BP=[0, 0, 0, 1, 0, 0, 0, 0]	Conflicting_interpretations_of_pathogenicity	459980	MONDO:MONDO:0015356,MedGen:C0027672,Orphanet:ORPHA140162,SNOMED_CT:699346009|MONDO:MONDO:0019003,MedGen:C4048306,Orphanet:ORPHA653,SNOMED_CT:61808009|MedGen:CN517202	Hereditary_cancer-predisposing_syndrome|Multiple_endocrine_neoplasia,_type_2|not_provided	criteria_provided,_conflicting_interpretations	clinvar: Conflicting_interpretations_of_pathogenicity	.	.	.	.	.	.	.	.	.	.	T	T	B	B	T	N	T	T	T	D	0.559	0.045
10	43120127	43120127	A	G	.	RET	exonic	nonsynonymous SNV	RET:NM_001355216:exon12:c.G1892A:p.G631E,RET:NM_020630:exon15:c.G2654A:p.G885E,RET:NM_020975:exon15:c.G2654A:p.G885E	.	Uncertain significance	InterVar: Uncertain significance PVS1=0 PS=[0, 0, 0, 0, 0] PM=[1, 1, 0, 0, 0, 0, 0] PP=[0, 0, 1, 0, 0, 0] BA1=0 BS=[0, 0, 0, 0, 0] BP=[0, 0, 0, 0, 0, 0, 0, 0]	Uncertain_significance	397828	MONDO:MONDO:0019003,MedGen:C4048306,Orphanet:ORPHA653,SNOMED_CT:61808009|MedGen:CN517202	Multiple_endocrine_neoplasia,_type_2|not_provided	criteria_provided,_multiple_submitters,_no_conflicts	clinvar: Uncertain_significance	3.231e-05	0.0001	0	0	0	0	0	0	.	.	T	D	D	D	D	D	D	D	D	D	0.858	0.854
10	43114546	43114546	T	C	rs148935214	RET	exonic	nonsynonymous SNV	RET:NM_001355216:exon8:c.C1184T:p.S395L,RET:NM_020630:exon11:c.C1946T:p.S649L,RET:NM_020975:exon11:c.C1946T:p.S649L	.	Uncertain significance	InterVar: Uncertain significance PVS1=0 PS=[0, 0, 0, 0, 0] PM=[1, 1, 0, 0, 0, 0, 0] PP=[0, 0, 1, 0, 0, 0] BA1=0 BS=[0, 0, 0, 0, 0] BP=[0, 0, 0, 0, 0, 0, 0, 0]	.	.	.	.	.	clinvar: UNK	0.0004	0.0001	0	0	0	0	0.0007	0.0020	0.0005	0.000399361	D	D	D	D	T	N	D	D	D	D	0.919	0.639
10	43118460	43118460	T	A	rs77724903	RET	exonic	nonsynonymous SNV	RET:NM_001355216:exon10:c.A1610T:p.Y537F,RET:NM_020630:exon13:c.A2372T:p.Y791F,RET:NM_020975:exon13:c.A2372T:p.Y791F	.	Uncertain significance	InterVar: Uncertain significance PVS1=0 PS=[0, 0, 0, 0, 0] PM=[1, 0, 0, 0, 0, 0, 0] PP=[0, 0, 1, 0, 0, 0] BA1=0 BS=[1, 0, 0, 0, 0] BP=[0, 0, 0, 0, 0, 0, 0, 0]	.	.	.	.	.	clinvar: UNK	0.0026	0	0.0012	0.01	0	0.0054	0.0033	0.0082	0.0012	0.000199681	D	T	P	P	D	N	D	D	T	D	0.901	0.558
10	43124887	43124887	T	C	rs17158558	RET	exonic	nonsynonymous SNV	RET:NM_001355216:exon15:c.C2182T:p.R728C,RET:NM_020630:exon18:c.C2944T:p.R982C,RET:NM_020975:exon18:c.C2944T:p.R982C	.	Likely benign	InterVar: Likely benign PVS1=0 PS=[0, 0, 0, 0, 0] PM=[1, 0, 0, 0, 0, 0, 0] PP=[0, 0, 0, 0, 0, 0] BA1=0 BS=[1, 0, 0, 0, 0] BP=[0, 0, 0, 1, 0, 0, 0, 0]	.	.	.	.	.	clinvar: UNK	0.0129	0.0139	0.0167	0.0232	0.0142	0.0049	0.0139	0.0102	0.0162	0.0219649	T	T	D	P	D	D	T	T	T	.	0.604	0.423
10	43102437	43102437	A	G	.	RET	exonic	nonsynonymous SNV	RET:NM_020630:exon3:c.G433A:p.V145I,RET:NM_020975:exon3:c.G433A:p.V145I	.	Uncertain significance	InterVar: Uncertain significance PVS1=0 PS=[0, 0, 0, 0, 0] PM=[1, 1, 0, 0, 0, 0, 0] PP=[0, 0, 0, 0, 0, 0] BA1=0 BS=[0, 0, 0, 0, 0] BP=[0, 0, 0, 0, 0, 0, 0, 0]	Conflicting_interpretations_of_pathogenicity	563694	Human_Phenotype_Ontology:HP:0002666,MONDO:MONDO:0008233,MedGen:C0031511,OMIM:171300|MONDO:MONDO:0007723,MedGen:C3888239,OMIM:142623|MONDO:MONDO:0007958,MedGen:C1833921,OMIM:155240,Orphanet:ORPHA99361|MONDO:MONDO:0008082,MeSH:D018814,MedGen:C0025269,OMIM:162300,Orphanet:ORPHA247709,SNOMED_CT:6153000,SNOMED_CT:61530001|MONDO:MONDO:0008234,MeSH:D018813,MedGen:C0025268,OMIM:171400,Orphanet:ORPHA24769…	Pheochromocytoma|Hirschsprung_disease_1|Familial_medullary_thyroid_carcinoma|Multiple_endocrine_neoplasia,_type_2b|Multiple_endocrine_neoplasia,_type_2a|Congenital_central_hypoventilation|Multiple_endocrine_neoplasia,_type_2|not_provided	criteria_provided,_conflicting_interpretations	clinvar: Conflicting_interpretations_of_pathogenicity	.	.	.	.	.	.	.	.	.	.	T	T	B	B	T	N	T	T	T	D	0.497	0.339
10	43106520	43106520	T	A	.	RET	exonic	nonsynonymous SNV	RET:NM_001355216:exon2:c.A250T:p.T84S,RET:NM_020630:exon5:c.A1012T:p.T338S,RET:NM_020975:exon5:c.A1012T:p.T338S	.	Uncertain significance	InterVar: Uncertain significance PVS1=0 PS=[0, 0, 0, 0, 0] PM=[1, 1, 0, 0, 0, 0, 0] PP=[0, 0, 0, 0, 0, 0] BA1=0 BS=[0, 0, 0, 0, 0] BP=[0, 0, 0, 0, 0, 0, 0, 0]	.	.	.	.	.	clinvar: UNK	.	.	.	.	.	.	.	.	.	.	T	T	B	B	T	N	T	T	T	D	0.497	0.248
10	43106445	43106445	T	C	.	RET	exonic	nonsynonymous SNV	RET:NM_001355216:exon2:c.C175T:p.R59W,RET:NM_020630:exon5:c.C937T:p.R313W,RET:NM_020975:exon5:c.C937T:p.R313W	.	Uncertain significance	InterVar: Uncertain significance PVS1=0 PS=[0, 0, 0, 0, 0] PM=[1, 1, 0, 0, 0, 0, 0] PP=[0, 0, 0, 0, 0, 0] BA1=0 BS=[0, 0, 0, 0, 0] BP=[0, 0, 0, 0, 0, 0, 0, 0]	Uncertain_significance	371671	MONDO:MONDO:0015356,MedGen:C0027672,Orphanet:ORPHA140162,SNOMED_CT:699346009|MONDO:MONDO:0019003,MedGen:C4048306,Orphanet:ORPHA653,SNOMED_CT:61808009|MedGen:CN169374|MedGen:CN517202	Hereditary_cancer-predisposing_syndrome|Multiple_endocrine_neoplasia,_type_2|not_specified|not_provided	criteria_provided,_multiple_submitters,_no_conflicts	clinvar: Uncertain_significance	.	.	.	.	.	.	.	.	.	.	D	D	D	P	T	D	T	D	D	D	0.764	0.730
10	43077314	43077314	C	T	.	RET	exonic	nonsynonymous SNV	RET:NM_020630:exon1:c.T56C:p.L19P,RET:NM_020975:exon1:c.T56C:p.L19P	.	Uncertain significance	InterVar: Uncertain significance PVS1=0 PS=[0, 0, 0, 0, 0] PM=[1, 1, 0, 0, 0, 0, 0] PP=[0, 0, 1, 0, 0, 0] BA1=0 BS=[0, 0, 0, 0, 0] BP=[0, 0, 0, 0, 0, 0, 0, 0]	.	.	.	.	.	clinvar: UNK	.	.	.	.	.	.	.	.	.	.	T	D	D	D	T	N	D	D	T	D	0.815	0.760
10	43100585	43100585	A	G	rs192489011	RET	exonic	nonsynonymous SNV	RET:NM_020630:exon2:c.G200A:p.R67H,RET:NM_020975:exon2:c.G200A:p.R67H	.	Likely benign	InterVar: Likely benign PVS1=0 PS=[0, 0, 0, 0, 0] PM=[1, 0, 0, 0, 0, 0, 0] PP=[0, 0, 0, 0, 0, 0] BA1=0 BS=[1, 0, 0, 0, 0] BP=[0, 0, 0, 1, 0, 0, 0, 0]	.	.	.	.	.	clinvar: UNK	0.0008	0.0001	0	0	0.0111	0.0009	0.0001	0.0010	.	0.00559105	T	T	B	B	T	N	T	T	T	.	0.349	0.122
10	43100584	43100584	T	C	rs749390385	RET	exonic	nonsynonymous SNV	RET:NM_020630:exon2:c.C199T:p.R67C,RET:NM_020975:exon2:c.C199T:p.R67C	.	Uncertain significance	InterVar: Uncertain significance PVS1=0 PS=[0, 0, 0, 0, 0] PM=[1, 1, 0, 0, 0, 0, 0] PP=[0, 0, 0, 0, 0, 0] BA1=0 BS=[0, 0, 0, 0, 0] BP=[0, 0, 0, 0, 0, 0, 0, 0]	Uncertain_significance	459794	MONDO:MONDO:0015356,MedGen:C0027672,Orphanet:ORPHA140162,SNOMED_CT:699346009|MONDO:MONDO:0019003,MedGen:C4048306,Orphanet:ORPHA653,SNOMED_CT:61808009	Hereditary_cancer-predisposing_syndrome|Multiple_endocrine_neoplasia,_type_2	criteria_provided,_multiple_submitters,_no_conflicts	clinvar: Uncertain_significance	.	.	.	.	.	.	.	.	.	.	T	T	D	P	T	N	T	T	T	D	0.691	0.537
10	43100689	43100689	A	G	rs201244749	RET	exonic	nonsynonymous SNV	RET:NM_020630:exon2:c.G304A:p.D102N,RET:NM_020975:exon2:c.G304A:p.D102N	.	Uncertain significance	InterVar: Uncertain significance PVS1=0 PS=[0, 0, 0, 0, 0] PM=[1, 1, 0, 0, 0, 0, 0] PP=[0, 0, 0, 0, 0, 0] BA1=0 BS=[0, 0, 0, 0, 0] BP=[0, 0, 0, 0, 0, 0, 0, 0]	Uncertain_significance	138922	MONDO:MONDO:0015356,MedGen:C0027672,Orphanet:ORPHA140162,SNOMED_CT:699346009|MONDO:MONDO:0019003,MedGen:C4048306,Orphanet:ORPHA653,SNOMED_CT:61808009|MedGen:CN169374|MedGen:CN517202	Hereditary_cancer-predisposing_syndrome|Multiple_endocrine_neoplasia,_type_2|not_specified|not_provided	criteria_provided,_multiple_submitters,_no_conflicts	clinvar: Uncertain_significance	.	.	.	.	.	.	.	.	7.7e-05	0.000399361	D	T	B	B	T	N	T	T	T	D	0.651	0.361
10	43123800	43123800	G	C	rs375414982	RET	exonic	nonsynonymous SNV	RET:NM_001355216:exon14:c.C2169G:p.S723R,RET:NM_020630:exon17:c.C2931G:p.S977R,RET:NM_020975:exon17:c.C2931G:p.S977R	.	Uncertain significance	InterVar: Uncertain significance PVS1=0 PS=[0, 0, 0, 0, 0] PM=[1, 1, 0, 0, 0, 0, 0] PP=[0, 0, 0, 0, 0, 0] BA1=0 BS=[0, 0, 0, 0, 0] BP=[0, 0, 0, 0, 0, 0, 0, 0]	Uncertain_significance	212792	MONDO:MONDO:0008234,MeSH:D018813,MedGen:C0025268,OMIM:171400,Orphanet:ORPHA247698,SNOMED_CT:61808009|MONDO:MONDO:0015356,MedGen:C0027672,Orphanet:ORPHA140162,SNOMED_CT:699346009|MONDO:MONDO:0019003,MedGen:C4048306,Orphanet:ORPHA653,SNOMED_CT:61808009|MedGen:CN517202	Multiple_endocrine_neoplasia,_type_2a|Hereditary_cancer-predisposing_syndrome|Multiple_endocrine_neoplasia,_type_2|not_provided	criteria_provided,_multiple_submitters,_no_conflicts	clinvar: Uncertain_significance	3.231e-05	0	0	0	0	0	6.672e-05	0	7.7e-05	.	D	D	D	D	D	D	D	D	D	D	0.877	0.208
10	43109072	43109072	G	A	.	RET	exonic	nonsynonymous SNV	RET:NM_001355216:exon3:c.A343G:p.T115A,RET:NM_020630:exon6:c.A1105G:p.T369A,RET:NM_020975:exon6:c.A1105G:p.T369A	.	Uncertain significance	InterVar: Uncertain significance PVS1=0 PS=[0, 0, 0, 0, 0] PM=[1, 1, 0, 0, 0, 0, 0] PP=[0, 0, 0, 0, 0, 0] BA1=0 BS=[0, 0, 0, 0, 0] BP=[0, 0, 0, 1, 0, 0, 0, 0]	.	.	.	.	.	clinvar: UNK	.	.	.	.	.	.	.	.	.	.	T	T	B	B	T	N	T	T	T	D	0.315	0.020
10	43102555	43102555	T	C	.	RET	exonic	nonsynonymous SNV	RET:NM_020630:exon3:c.C551T:p.T184I,RET:NM_020975:exon3:c.C551T:p.T184I	.	Uncertain significance	InterVar: Uncertain significance PVS1=0 PS=[0, 0, 0, 0, 0] PM=[1, 1, 0, 0, 0, 0, 0] PP=[0, 0, 1, 0, 0, 0] BA1=0 BS=[0, 0, 0, 0, 0] BP=[0, 0, 0, 0, 0, 0, 0, 0]	Uncertain_significance	946873	MONDO:MONDO:0019003,MedGen:C4048306,Orphanet:ORPHA653,SNOMED_CT:61808009	Multiple_endocrine_neoplasia,_type_2	criteria_provided,_single_submitter	clinvar: Uncertain_significance	.	.	.	.	.	.	.	.	.	.	D	T	D	P	D	N	D	D	D	D	0.819	0.498
10	43106548	43106548	G	T	.	RET	exonic	nonsynonymous SNV	RET:NM_001355216:exon2:c.T278G:p.V93G,RET:NM_020630:exon5:c.T1040G:p.V347G,RET:NM_020975:exon5:c.T1040G:p.V347G	.	Uncertain significance	InterVar: Uncertain significance PVS1=0 PS=[0, 0, 0, 0, 0] PM=[1, 1, 0, 0, 0, 0, 0] PP=[0, 0, 1, 0, 0, 0] BA1=0 BS=[0, 0, 0, 0, 0] BP=[0, 0, 0, 0, 0, 0, 0, 0]	.	.	.	.	.	clinvar: UNK	.	.	.	.	.	.	.	.	.	.	D	D	D	P	T	N	D	D	D	D	0.901	0.743
10	43126587	43126587	T	C	rs766330880	RET	exonic	nonsynonymous SNV	RET:NM_001355216:exon16:c.C2290T:p.L764F,RET:NM_020630:exon19:c.C3052T:p.L1018F,RET:NM_020975:exon19:c.C3052T:p.L1018F	.	Uncertain significance	InterVar: Uncertain significance PVS1=0 PS=[0, 0, 0, 0, 0] PM=[1, 1, 0, 0, 0, 0, 0] PP=[0, 0, 1, 0, 0, 0] BA1=0 BS=[0, 0, 0, 0, 0] BP=[0, 0, 0, 0, 0, 0, 0, 0]	Conflicting_interpretations_of_pathogenicity	525176	Human_Phenotype_Ontology:HP:0002666,MONDO:MONDO:0008233,MedGen:C0031511,OMIM:171300|MONDO:MONDO:0007723,MedGen:C3888239,OMIM:142623|MONDO:MONDO:0008234,MeSH:D018813,MedGen:C0025268,OMIM:171400,Orphanet:ORPHA247698,SNOMED_CT:61808009|MONDO:MONDO:0015356,MedGen:C0027672,Orphanet:ORPHA140162,SNOMED_CT:699346009|MONDO:MONDO:0017169,MedGen:C0027662,OMIM:PS131100,Orphanet:ORPHA276161,SNOMED_CT:46724008…	Pheochromocytoma|Hirschsprung_disease_1|Multiple_endocrine_neoplasia,_type_2a|Hereditary_cancer-predisposing_syndrome|Multiple_endocrine_neoplasia|Multiple_endocrine_neoplasia,_type_2|Renal_hypodysplasia/aplasia_1	criteria_provided,_conflicting_interpretations	clinvar: Conflicting_interpretations_of_pathogenicity	.	.	.	.	.	.	.	.	.	.	D	D	D	D	T	D	D	D	D	D	0.826	0.548
11	61437796	61437796	A	C	.	SDHAF2	exonic	nonsynonymous SNV	SDHAF2:NM_017841:exon2:c.C208A:p.L70M	.	Uncertain significance	InterVar: Uncertain significance PVS1=0 PS=[0, 0, 0, 0, 0] PM=[1, 1, 0, 0, 0, 0, 0] PP=[0, 0, 1, 0, 0, 0] BA1=0 BS=[0, 0, 0, 0, 0] BP=[1, 0, 0, 0, 0, 0, 0, 0]	.	.	.	.	.	clinvar: UNK	.	.	.	.	.	.	.	.	.	.	D	D	D	D	D	N	D	D	D	D	0.857	0.614
11	61437754	61437754	T	C	.	SDHAF2	exonic	stopgain	SDHAF2:NM_017841:exon2:c.C166T:p.Q56X	.	Pathogenic	InterVar: Pathogenic PVS1=1 PS=[0, 0, 0, 0, 0] PM=[0, 1, 0, 0, 0, 0, 0] PP=[0, 0, 1, 0, 0, 0] BA1=0 BS=[0, 0, 0, 0, 0] BP=[0, 0, 0, 0, 0, 0, 0, 0]	.	.	.	.	.	clinvar: UNK	.	.	.	.	.	.	.	.	.	.	.	.	.	.	.	.	.	.	.	.	.	0.965
11	61445982	61445982	C	G	.	SDHAF2	exonic	nonsynonymous SNV	SDHAF2:NM_017841:exon4:c.G412C:p.A138P	.	Likely benign	InterVar: Likely benign PVS1=0 PS=[0, 0, 0, 0, 0] PM=[0, 1, 0, 0, 0, 0, 0] PP=[0, 0, 0, 0, 0, 0] BA1=0 BS=[0, 0, 0, 0, 0] BP=[1, 0, 0, 1, 0, 0, 0, 0]	.	.	.	.	.	clinvar: UNK	.	.	.	.	.	.	.	.	.	.	T	T	B	B	T	N	T	T	T	D	0.343	0.401
11	61430153	61430153	T	G	rs149277592	SDHAF2	exonic	nonsynonymous SNV	SDHAF2:NM_017841:exon1:c.G7T:p.V3L	.	Uncertain significance	InterVar: Uncertain significance PVS1=0 PS=[0, 0, 0, 0, 0] PM=[1, 0, 0, 0, 0, 0, 0] PP=[0, 0, 0, 0, 0, 0] BA1=0 BS=[0, 0, 0, 0, 0] BP=[1, 0, 0, 0, 0, 0, 0, 0]	Conflicting_interpretations_of_pathogenicity	398768	MONDO:MONDO:0015356,MedGen:C0027672,Orphanet:ORPHA140162,SNOMED_CT:699346009|MONDO:MONDO:0017366,MedGen:C1708353,Orphanet:ORPHA29072|MedGen:CN517202	Hereditary_cancer-predisposing_syndrome|Hereditary_Paraganglioma-Pheochromocytoma_Syndromes|not_provided	criteria_provided,_conflicting_interpretations	clinvar: Conflicting_interpretations_of_pathogenicity	0.0003	0.0001	0	0	0	0	0.0004	0.0010	0.0002	.	D	T	B	B	T	N	T	T	T	D	0.396	0.142
11	61437797	61437797	G	T	.	SDHAF2	exonic	nonsynonymous SNV	SDHAF2:NM_017841:exon2:c.T209G:p.L70R	.	Uncertain significance	InterVar: Uncertain significance PVS1=0 PS=[0, 0, 0, 0, 0] PM=[1, 1, 0, 0, 0, 0, 0] PP=[0, 0, 1, 0, 0, 0] BA1=0 BS=[0, 0, 0, 0, 0] BP=[1, 0, 0, 0, 0, 0, 0, 0]	.	.	.	.	.	clinvar: UNK	.	.	.	.	.	.	.	.	.	.	D	D	D	D	D	D	D	D	D	D	0.967	0.881
1	17022691	17022691	G	C	.	SDHB	exonic	nonsynonymous SNV	SDHB:NM_003000:exon7:c.G682C:p.E228Q	.	Uncertain significance	InterVar: Uncertain significance PVS1=0 PS=[0, 0, 0, 0, 0] PM=[0, 1, 0, 0, 0, 0, 0] PP=[0, 0, 1, 0, 0, 0] BA1=0 BS=[0, 0, 0, 0, 0] BP=[0, 0, 0, 0, 0, 0, 0, 0]	.	.	.	.	.	clinvar: UNK	.	.	.	.	.	.	.	.	.	.	T	T	B	B	D	N	D	D	T	D	0.781	0.417
1	17044882	17044882	C	G	rs74315369	SDHB	exonic	nonsynonymous SNV	SDHB:NM_003000:exon2:c.C79G:p.R27G	.	Uncertain significance	InterVar: Uncertain significance PVS1=0 PS=[0, 0, 0, 0, 0] PM=[1, 1, 0, 0, 0, 0, 0] PP=[0, 0, 1, 0, 0, 0] BA1=0 BS=[0, 0, 0, 0, 0] BP=[0, 0, 0, 0, 0, 0, 0, 0]	Conflicting_interpretations_of_pathogenicity	171053	Human_Phenotype_Ontology:HP:0002666,MONDO:MONDO:0008233,MedGen:C0031511,OMIM:171300|Human_Phenotype_Ontology:HP:0100723,MONDO:MONDO:0011719,MeSH:D046152,MedGen:C0238198,OMIM:606764,Orphanet:ORPHA44890|MONDO:MONDO:0007273,MedGen:C1861848,OMIM:115310|MONDO:MONDO:0015356,MedGen:C0027672,Orphanet:ORPHA140162,SNOMED_CT:699346009|MedGen:CN169374	Pheochromocytoma|Gastrointestinal_stromal_tumor|Paragangliomas_4|Hereditary_cancer-predisposing_syndrome|not_specified	criteria_provided,_conflicting_interpretations	clinvar: Conflicting_interpretations_of_pathogenicity	.	.	.	.	.	.	.	.	0.0002	.	D	T	B	B	D	N	D	D	T	D	0.851	0.385
1	17033078	17033078	A	G	rs74315366	SDHB	exonic	stopgain	SDHB:NM_003000:exon3:c.C268T:p.R90X	.	Pathogenic	InterVar: Pathogenic PVS1=1 PS=[0, 0, 0, 0, 0] PM=[0, 1, 0, 0, 0, 0, 0] PP=[0, 0, 1, 0, 1, 0] BA1=0 BS=[0, 0, 0, 0, 0] BP=[0, 0, 0, 0, 0, 0, 0, 0]	Pathogenic	27817	Human_Phenotype_Ontology:HP:0002666,MONDO:MONDO:0008233,MedGen:C0031511,OMIM:171300|Human_Phenotype_Ontology:HP:0100723,MONDO:MONDO:0011719,MeSH:D046152,MedGen:C0238198,OMIM:606764,Orphanet:ORPHA44890|MONDO:MONDO:0007273,MedGen:C1861848,OMIM:115310|MONDO:MONDO:0011740,MedGen:C1847319,OMIM:606864,Orphanet:ORPHA97286|MONDO:MONDO:0015356,MedGen:C0027672,Orphanet:ORPHA140162,SNOMED_CT:699346009|MONDO…	Pheochromocytoma|Gastrointestinal_stromal_tumor|Paragangliomas_4|Carney-Stratakis_syndrome|Hereditary_cancer-predisposing_syndrome|Hereditary_Paraganglioma-Pheochromocytoma_Syndromes|not_provided	criteria_provided,_multiple_submitters,_no_conflicts	clinvar: Pathogenic	.	.	.	.	.	.	.	.	.	0.000199681	.	.	.	.	.	.	.	.	.	.	.	0.976
1	17022634	17022634	C	T	rs200896502	SDHB	exonic	nonsynonymous SNV	SDHB:NM_003000:exon7:c.A739G:p.M247V	.	Uncertain significance	InterVar: Uncertain significance PVS1=0 PS=[0, 0, 0, 0, 0] PM=[0, 1, 0, 0, 0, 0, 0] PP=[0, 0, 1, 0, 0, 0] BA1=0 BS=[0, 0, 0, 0, 0] BP=[0, 0, 0, 0, 0, 0, 0, 0]	Uncertain_significance	447286	Human_Phenotype_Ontology:HP:0002666,MONDO:MONDO:0008233,MedGen:C0031511,OMIM:171300|Human_Phenotype_Ontology:HP:0100723,MONDO:MONDO:0011719,MeSH:D046152,MedGen:C0238198,OMIM:606764,Orphanet:ORPHA44890|MONDO:MONDO:0007273,MedGen:C1861848,OMIM:115310|MONDO:MONDO:0015356,MedGen:C0027672,Orphanet:ORPHA140162,SNOMED_CT:699346009	Pheochromocytoma|Gastrointestinal_stromal_tumor|Paragangliomas_4|Hereditary_cancer-predisposing_syndrome	criteria_provided,_multiple_submitters,_no_conflicts	clinvar: Uncertain_significance	6.463e-05	0	0	0	0	0	0.0001	0	.	.	D	D	P	P	D	D	D	D	D	D	0.974	0.715
1	17027802	17027802	G	A	rs33927012	SDHB	exonic	nonsynonymous SNV	SDHB:NM_003000:exon5:c.T487C:p.S163P	.	Uncertain significance	InterVar: Uncertain significance PVS1=0 PS=[0, 0, 0, 0, 0] PM=[1, 0, 0, 0, 0, 0, 0] PP=[0, 0, 1, 0, 0, 0] BA1=0 BS=[1, 0, 0, 0, 0] BP=[0, 0, 0, 0, 0, 0, 0, 0]	Conflicting_interpretations_of_pathogenicity	27831	Human_Phenotype_Ontology:HP:0002666,MONDO:MONDO:0008233,MedGen:C0031511,OMIM:171300|Human_Phenotype_Ontology:HP:0100723,MONDO:MONDO:0011719,MeSH:D046152,MedGen:C0238198,OMIM:606764,Orphanet:ORPHA44890|MONDO:MONDO:0007254,MedGen:C0006142,SNOMED_CT:254837009|MONDO:MONDO:0007273,MedGen:C1861848,OMIM:115310|MONDO:MONDO:0011740,MedGen:C1847319,OMIM:606864,Orphanet:ORPHA97286|MONDO:MONDO:0015356,MedGen…	Pheochromocytoma|Gastrointestinal_stromal_tumor|Malignant_tumor_of_breast|Paragangliomas_4|Carney-Stratakis_syndrome|Hereditary_cancer-predisposing_syndrome|Cowden_syndrome|Hereditary_Paraganglioma-Pheochromocytoma_Syndromes|not_specified|not_provided	criteria_provided,_conflicting_interpretations	clinvar: Conflicting_interpretations_of_pathogenicity	0.0113	0.0015	0.0072	0.0066	0	0.0229	0.0159	0.0112	0.0095	0.00938498	T	T	B	B	D	N	D	D	T	.	0.746	0.332
1	17053989	17053989	C	G	.	SDHB	exonic	nonsynonymous SNV	SDHB:NM_003000:exon1:c.C31G:p.R11G	.	Uncertain significance	InterVar: Uncertain significance PVS1=0 PS=[0, 0, 0, 0, 0] PM=[0, 1, 0, 0, 0, 0, 0] PP=[0, 0, 1, 0, 0, 0] BA1=0 BS=[0, 0, 0, 0, 0] BP=[0, 0, 0, 0, 0, 0, 0, 0]	.	.	.	.	.	clinvar: UNK	.	.	.	.	.	.	.	.	.	.	T	T	B	B	D	N	D	D	T	D	0.739	0.329
1	161362511	161362511	A	G	rs182629842	SDHC	exonic	nonsynonymous SNV	SDHC:NM_001278172:exon4:c.G322A:p.A108T,SDHC:NM_001035511:exon5:c.G424A:p.A142T	.	Uncertain significance	InterVar: Uncertain significance PVS1=0 PS=[0, 0, 0, 0, 0] PM=[1, 1, 0, 0, 0, 0, 0] PP=[0, 0, 0, 0, 0, 0] BA1=0 BS=[0, 0, 0, 0, 0] BP=[0, 0, 0, 1, 0, 0, 0, 0]	Conflicting_interpretations_of_pathogenicity	50211	MONDO:MONDO:0017366,MedGen:C1708353,Orphanet:ORPHA29072|MedGen:CN169374|MedGen:CN517202	Hereditary_Paraganglioma-Pheochromocytoma_Syndromes|not_specified|not_provided	criteria_provided,_conflicting_interpretations	clinvar: Conflicting_interpretations_of_pathogenicity	0.0015	0.0010	0	0	0	0.0006	0.0023	0.0010	0.0017	0.000798722	D	T	B	B	D	N	T	D	T	D	0.462	0.086
1	161362364	161362364	T	G	.	SDHC	exonic	nonsynonymous SNV	SDHC:NM_001035513:exon4:c.G282T:p.Q94H,SDHC:NM_001278172:exon4:c.G175T:p.A59S,SDHC:NM_001035511:exon5:c.G277T:p.A93S,SDHC:NM_001035512:exon5:c.G339T:p.Q113H,SDHC:NM_003001:exon6:c.G441T:p.Q147H	.	Uncertain significance	InterVar: Uncertain significance PVS1=0 PS=[0, 0, 0, 0, 0] PM=[1, 1, 0, 0, 0, 0, 0] PP=[0, 0, 1, 0, 0, 0] BA1=0 BS=[0, 0, 0, 0, 0] BP=[0, 0, 0, 0, 0, 0, 0, 0]	.	.	.	.	.	clinvar: UNK	.	.	.	.	.	.	.	.	.	.	D	D	D	D	D	D	D	D	D	D	0.899	0.639
1	161328432	161328432	C	G	.	SDHC	exonic	nonsynonymous SNV	SDHC:NM_001035511:exon3:c.G114C:p.M38I,SDHC:NM_003001:exon3:c.G114C:p.M38I	.	Uncertain significance	InterVar: Uncertain significance PVS1=0 PS=[0, 0, 0, 0, 0] PM=[1, 1, 0, 0, 0, 0, 0] PP=[0, 0, 1, 0, 0, 0] BA1=0 BS=[0, 0, 0, 0, 0] BP=[0, 0, 0, 0, 0, 0, 0, 0]	Uncertain_significance	515272	Human_Phenotype_Ontology:HP:0100723,MONDO:MONDO:0011719,MeSH:D046152,MedGen:C0238198,OMIM:606764,Orphanet:ORPHA44890|MONDO:MONDO:0011544,MedGen:C1854336,OMIM:605373	Gastrointestinal_stromal_tumor|Paragangliomas_3	criteria_provided,_single_submitter	clinvar: Uncertain_significance	3.228e-05	0	0	0	0	0	6.661e-05	0	.	.	D	T	D	P	D	N	D	D	D	D	0.891	0.747
1	161328437	161328437	A	G	rs772450693	SDHC	exonic	nonsynonymous SNV	SDHC:NM_001035511:exon3:c.G119A:p.R40Q,SDHC:NM_003001:exon3:c.G119A:p.R40Q	.	Uncertain significance	InterVar: Uncertain significance PVS1=0 PS=[0, 0, 0, 0, 0] PM=[1, 1, 0, 0, 0, 0, 0] PP=[0, 0, 0, 0, 0, 0] BA1=0 BS=[0, 0, 0, 0, 0] BP=[0, 0, 0, 1, 0, 0, 0, 0]	Uncertain_significance	238162	Human_Phenotype_Ontology:HP:0100723,MONDO:MONDO:0011719,MeSH:D046152,MedGen:C0238198,OMIM:606764,Orphanet:ORPHA44890|MONDO:MONDO:0011544,MedGen:C1854336,OMIM:605373|MONDO:MONDO:0015356,MedGen:C0027672,Orphanet:ORPHA140162,SNOMED_CT:699346009	Gastrointestinal_stromal_tumor|Paragangliomas_3|Hereditary_cancer-predisposing_syndrome	criteria_provided,_multiple_submitters,_no_conflicts	clinvar: Uncertain_significance	9.684e-05	0	0	0	0	0	0.0001	0.0010	.	.	T	T	B	B	D	N	T	D	T	D	0.567	0.324
1	161328467	161328467	A	G	rs769177037	SDHC	exonic	nonsynonymous SNV	SDHC:NM_001035511:exon3:c.G149A:p.R50H,SDHC:NM_003001:exon3:c.G149A:p.R50H	.	Uncertain significance	InterVar: Uncertain significance PVS1=0 PS=[0, 0, 0, 0, 0] PM=[1, 1, 0, 0, 0, 0, 0] PP=[0, 0, 1, 0, 0, 0] BA1=0 BS=[0, 0, 0, 0, 0] BP=[0, 0, 0, 0, 0, 0, 0, 0]	Uncertain_significance	627037	Human_Phenotype_Ontology:HP:0100723,MONDO:MONDO:0011719,MeSH:D046152,MedGen:C0238198,OMIM:606764,Orphanet:ORPHA44890|MONDO:MONDO:0011544,MedGen:C1854336,OMIM:605373	Gastrointestinal_stromal_tumor|Paragangliomas_3	criteria_provided,_single_submitter	clinvar: Uncertain_significance	.	.	.	.	.	.	.	.	.	.	D	D	D	B	D	D	D	D	D	D	0.989	0.436
1	161314413	161314413	T	C	rs142139022	SDHC	exonic	nonsynonymous SNV	SDHC:NM_001035511:exon1:c.C8T:p.A3V,SDHC:NM_001035512:exon1:c.C8T:p.A3V,SDHC:NM_001035513:exon1:c.C8T:p.A3V,SDHC:NM_001278172:exon1:c.C8T:p.A3V,SDHC:NM_003001:exon1:c.C8T:p.A3V	.	Uncertain significance	InterVar: Uncertain significance PVS1=0 PS=[0, 0, 0, 0, 0] PM=[1, 1, 0, 0, 0, 0, 0] PP=[0, 0, 1, 0, 0, 0] BA1=0 BS=[0, 0, 0, 0, 0] BP=[0, 0, 0, 0, 0, 0, 0, 0]	Uncertain_significance	171051	Human_Phenotype_Ontology:HP:0002666,MONDO:MONDO:0008233,MedGen:C0031511,OMIM:171300|Human_Phenotype_Ontology:HP:0100723,MONDO:MONDO:0011719,MeSH:D046152,MedGen:C0238198,OMIM:606764,Orphanet:ORPHA44890|MONDO:MONDO:0011544,MedGen:C1854336,OMIM:605373|MONDO:MONDO:0015356,MedGen:C0027672,Orphanet:ORPHA140162,SNOMED_CT:699346009	Pheochromocytoma|Gastrointestinal_stromal_tumor|Paragangliomas_3|Hereditary_cancer-predisposing_syndrome	criteria_provided,_multiple_submitters,_no_conflicts	clinvar: Uncertain_significance	.	.	.	.	.	.	.	.	7.7e-05	.	D	T	P	B	D	N	D	D	T	D	0.850	0.544
1	161362365	161362365	T	C	.	SDHC	exonic	nonsynonymous SNV	SDHC:NM_001278172:exon4:c.C176T:p.A59V,SDHC:NM_001035511:exon5:c.C278T:p.A93V	.	Uncertain significance	InterVar: Uncertain significance PVS1=0 PS=[0, 0, 0, 0, 0] PM=[1, 1, 0, 0, 0, 0, 0] PP=[0, 0, 1, 0, 0, 0] BA1=0 BS=[0, 0, 0, 0, 0] BP=[0, 0, 0, 0, 0, 0, 0, 0]	.	.	.	.	.	clinvar: UNK	.	.	.	.	.	.	.	.	.	.	D	D	P	B	D	N	D	D	T	D	0.717	0.149
11	112093109	112093109	A	G	rs759717783	SDHD	exonic	nonsynonymous SNV	SDHD:NM_001276506:exon4:c.G344A:p.R115Q	.	Likely benign	InterVar: Likely benign PVS1=0 PS=[0, 0, 0, 0, 0] PM=[1, 1, 0, 0, 0, 0, 0] PP=[0, 0, 0, 0, 0, 0] BA1=0 BS=[0, 0, 0, 0, 0] BP=[1, 0, 0, 1, 0, 0, 0, 0]	.	.	.	.	.	clinvar: UNK	.	.	.	.	.	.	.	.	.	.	D	T	.	.	D	N	T	D	T	.	0.564	0.035
11	112093103	112093103	C	T	.	SDHD	exonic	nonsynonymous SNV	SDHD:NM_001276506:exon4:c.T338C:p.L113S	.	Uncertain significance	InterVar: Uncertain significance PVS1=0 PS=[0, 0, 0, 0, 0] PM=[1, 1, 0, 0, 0, 0, 0] PP=[0, 0, 0, 0, 0, 0] BA1=0 BS=[0, 0, 0, 0, 0] BP=[1, 0, 0, 0, 0, 0, 0, 0]	.	.	.	.	.	clinvar: UNK	.	.	.	.	.	.	.	.	.	.	D	D	.	.	D	N	D	D	T	T	0.576	0.067
11	112093169	112093169	T	C	rs780142529	SDHD	exonic	nonsynonymous SNV	SDHD:NM_001276506:exon4:c.C404T:p.A135V	.	Likely benign	InterVar: Likely benign PVS1=0 PS=[0, 0, 0, 0, 0] PM=[1, 1, 0, 0, 0, 0, 0] PP=[0, 0, 0, 0, 0, 0] BA1=0 BS=[0, 0, 0, 0, 0] BP=[1, 0, 0, 1, 0, 0, 0, 0]	.	.	.	.	.	clinvar: UNK	.	.	.	.	.	.	.	.	.	.	D	T	.	.	D	N	T	D	T	T	0.517	0.041
11	112093097	112093097	T	C	rs113458823	SDHD	exonic	nonsynonymous SNV	SDHD:NM_001276506:exon4:c.C332T:p.A111V	.	Likely benign	InterVar: Likely benign PVS1=0 PS=[0, 0, 0, 0, 0] PM=[1, 0, 0, 0, 0, 0, 0] PP=[0, 0, 0, 0, 0, 0] BA1=0 BS=[1, 0, 0, 0, 0] BP=[1, 0, 0, 1, 0, 0, 0, 0]	.	.	.	.	.	clinvar: UNK	0.0255	0.0889	0.0063	0	0	0	0.0004	0.0044	.	0.0291534	T	D	.	.	D	N	T	T	T	.	0.294	0.044
11	112093159	112093159	T	C	rs111659413	SDHD	exonic	nonsynonymous SNV	SDHD:NM_001276506:exon4:c.C394T:p.R132W	.	Benign	InterVar: Benign PVS1=0 PS=[0, 0, 0, 0, 0] PM=[1, 0, 0, 0, 0, 0, 0] PP=[0, 0, 0, 0, 0, 0] BA1=1 BS=[1, 0, 0, 0, 0] BP=[1, 0, 0, 1, 0, 0, 0, 0]	.	.	.	.	.	clinvar: UNK	0.0984	0.3239	0.0286	0.0267	0.0037	0.0049	0.0102	0.0247	.	0.106829	D	D	.	.	D	N	T	T	T	.	0.377	0.051
11	112087953	112087953	G	A	rs11214077	SDHD	exonic	nonsynonymous SNV	SDHD:NM_001276503:exon2:c.A149G:p.H50R,SDHD:NM_001276506:exon2:c.A149G:p.H50R,SDHD:NM_003002:exon2:c.A149G:p.H50R	.	Likely benign	InterVar: Likely benign PVS1=0 PS=[0, 0, 0, 0, 0] PM=[1, 0, 0, 0, 0, 0, 0] PP=[0, 0, 1, 0, 0, 0] BA1=0 BS=[1, 0, 0, 0, 0] BP=[1, 0, 0, 0, 0, 0, 0, 0]	Conflicting_interpretations_of_pathogenicity	21948	Human_Phenotype_Ontology:HP:0002666,MONDO:MONDO:0008233,MedGen:C0031511,OMIM:171300|MONDO:MONDO:0011740,MedGen:C1847319,OMIM:606864,Orphanet:ORPHA97286|MONDO:MONDO:0014045,MedGen:CN166604|MONDO:MONDO:0015356,MedGen:C0027672,Orphanet:ORPHA140162,SNOMED_CT:699346009|MONDO:MONDO:0021533,MedGen:C0349535,OMIM:114900,SNOMED_CT:276816003|MedGen:C1868633,OMIM:168000|MedGen:CN169374|MedGen:CN517202	Pheochromocytoma|Carney-Stratakis_syndrome|Cowden_syndrome_3|Hereditary_cancer-predisposing_syndrome|Carcinoid_tumor_of_intestine|Paragangliomas_1|not_specified|not_provided	criteria_provided,_conflicting_interpretations	clinvar: Conflicting_interpretations_of_pathogenicity	0.0049	0.0014	0.0156	0.0132	0	0.0063	0.0062	0.0092	0.0063	0.00658946	T	T	D	P	D	N	D	D	T	.	0.884	0.517
11	112093186	112093186	A	C	.	SDHD	exonic	nonsynonymous SNV	SDHD:NM_001276506:exon4:c.C421A:p.P141T	.	Uncertain significance	InterVar: Uncertain significance PVS1=0 PS=[0, 0, 0, 0, 0] PM=[1, 1, 0, 0, 0, 0, 0] PP=[0, 0, 0, 0, 0, 0] BA1=0 BS=[0, 0, 0, 0, 0] BP=[1, 0, 0, 0, 0, 0, 0, 0]	.	.	.	.	.	clinvar: UNK	6.476e-05	0	0	0	0	0	0.0001	0	.	.	D	.	.	.	D	N	D	D	T	T	0.294	0.053
11	112093096	112093096	CGATATTGGCTCGGCA	-	.	SDHD	exonic	frameshift insertion	SDHD:NM_001276506:exon4:c.331_332insCGATATTGGCTCGGCA:p.Q124Rfs*60	.	Likely pathogenic	InterVar: Likely pathogenic PVS1=1 PS=[0, 0, 0, 0, 0] PM=[0, 1, 0, 0, 0, 0, 0] PP=[0, 0, 0, 0, 0, 0] BA1=0 BS=[0, 0, 0, 0, 0] BP=[0, 0, 0, 0, 0, 0, 0, 0]	.	.	.	.	.	clinvar: UNK	.	.	.	.	.	.	.	.	.	.	.	.	.	.	.	.	.	.	.	.	.	.
11	112093100	112093100	C	T	.	SDHD	exonic	nonsynonymous SNV	SDHD:NM_001276506:exon4:c.T335C:p.I112T	.	Uncertain significance	InterVar: Uncertain significance PVS1=0 PS=[0, 0, 0, 0, 0] PM=[1, 1, 0, 0, 0, 0, 0] PP=[0, 0, 0, 0, 0, 0] BA1=0 BS=[0, 0, 0, 0, 0] BP=[1, 0, 0, 0, 0, 0, 0, 0]	.	.	.	.	.	clinvar: UNK	3.291e-05	0	0	0	0	0	6.78e-05	0	.	.	D	D	.	.	D	N	D	D	T	T	0.598	0.066
11	112093153	112093153	A	G	.	SDHD	exonic	nonsynonymous SNV	SDHD:NM_001276506:exon4:c.G388A:p.A130T	.	Uncertain significance	InterVar: Uncertain significance PVS1=0 PS=[0, 0, 0, 0, 0] PM=[1, 1, 0, 0, 0, 0, 0] PP=[0, 0, 0, 0, 0, 0] BA1=0 BS=[0, 0, 0, 0, 0] BP=[1, 0, 0, 0, 0, 0, 0, 0]	.	.	.	.	.	clinvar: UNK	3.246e-05	0	0	0	0.0006	0	0	0	.	.	T	T	.	.	D	N	D	D	T	T	0.457	0.058
11	112093136	112093136	G	A	rs592626	SDHD	exonic	nonsynonymous SNV	SDHD:NM_001276506:exon4:c.A371G:p.Q124R	.	Benign	InterVar: Benign PVS1=0 PS=[0, 0, 0, 0, 0] PM=[1, 0, 0, 0, 0, 0, 0] PP=[0, 0, 0, 0, 0, 0] BA1=1 BS=[1, 0, 0, 0, 0] BP=[1, 0, 0, 1, 0, 0, 0, 0]	.	.	.	.	.	clinvar: UNK	0.9510	0.8286	0.9866	1	0.9988	1	0.9995	0.9907	.	0.945487	T	T	.	.	D	N	T	T	T	.	0.495	0.049
11	112089002	112089002	G	A	rs104894302	SDHD	exonic	nonsynonymous SNV	SDHD:NM_001276504:exon2:c.A188G:p.H63R,SDHD:NM_001276506:exon3:c.A305G:p.H102R,SDHD:NM_003002:exon3:c.A305G:p.H102R	.	Likely pathogenic	InterVar: Likely pathogenic PVS1=0 PS=[0, 0, 0, 0, 0] PM=[1, 1, 0, 0, 1, 0, 0] PP=[0, 0, 1, 0, 0, 0] BA1=0 BS=[0, 0, 0, 0, 0] BP=[1, 0, 0, 0, 0, 0, 0, 0]	Conflicting_interpretations_of_pathogenicity	639710	Human_Phenotype_Ontology:HP:0002666,MONDO:MONDO:0008233,MedGen:C0031511,OMIM:171300|MONDO:MONDO:0011740,MedGen:C1847319,OMIM:606864,Orphanet:ORPHA97286|MONDO:MONDO:0014045,MedGen:CN166604|MONDO:MONDO:0015356,MedGen:C0027672,Orphanet:ORPHA140162,SNOMED_CT:699346009|MedGen:C1868633,OMIM:168000	Pheochromocytoma|Carney-Stratakis_syndrome|Cowden_syndrome_3|Hereditary_cancer-predisposing_syndrome|Paragangliomas_1	criteria_provided,_conflicting_interpretations	clinvar: Conflicting_interpretations_of_pathogenicity	.	.	.	.	.	.	.	.	.	.	D	D	D	D	D	D	D	D	D	D	0.982	0.714
11	112087857	112087857	T	C	rs192332761	SDHD	exonic	nonsynonymous SNV	SDHD:NM_001276503:exon2:c.C53T:p.A18V,SDHD:NM_001276506:exon2:c.C53T:p.A18V,SDHD:NM_003002:exon2:c.C53T:p.A18V	.	Uncertain significance	InterVar: Uncertain significance PVS1=0 PS=[0, 0, 0, 0, 0] PM=[1, 1, 0, 0, 0, 0, 0] PP=[0, 0, 0, 0, 0, 0] BA1=0 BS=[0, 0, 0, 0, 0] BP=[1, 0, 0, 0, 0, 0, 0, 0]	Conflicting_interpretations_of_pathogenicity	318274	Human_Phenotype_Ontology:HP:0002666,MONDO:MONDO:0008233,MedGen:C0031511,OMIM:171300|MONDO:MONDO:0011740,MedGen:C1847319,OMIM:606864,Orphanet:ORPHA97286|MONDO:MONDO:0014045,MedGen:CN166604|MONDO:MONDO:0015356,MedGen:C0027672,Orphanet:ORPHA140162,SNOMED_CT:699346009|MONDO:MONDO:0017366,MedGen:C1708353,Orphanet:ORPHA29072|MedGen:C1868633,OMIM:168000|MedGen:CN517202	Pheochromocytoma|Carney-Stratakis_syndrome|Cowden_syndrome_3|Hereditary_cancer-predisposing_syndrome|Hereditary_Paraganglioma-Pheochromocytoma_Syndromes|Paragangliomas_1|not_provided	criteria_provided,_conflicting_interpretations	clinvar: Conflicting_interpretations_of_pathogenicity	0.0001	0.0003	0	0	0	0	6.665e-05	0	.	0.000199681	T	T	B	B	D	N	T	D	T	D	0.776	0.533
18	51076650	51076650	T	C	.	SMAD4	exonic	nonsynonymous SNV	SMAD4:NM_005359:exon11:c.C1321T:p.R441C	.	Uncertain significance	InterVar: Uncertain significance PVS1=0 PS=[0, 0, 0, 0, 0] PM=[1, 1, 0, 0, 0, 0, 0] PP=[0, 0, 1, 0, 0, 0] BA1=0 BS=[0, 0, 0, 0, 0] BP=[0, 0, 0, 0, 0, 0, 0, 0]	Uncertain_significance	647317	MONDO:MONDO:0008276,MedGen:C1868081,OMIM:174900,Orphanet:ORPHA329971|MONDO:MONDO:0015356,MedGen:C0027672,Orphanet:ORPHA140162,SNOMED_CT:699346009	Generalized_juvenile_polyposis/juvenile_polyposis_coli|Hereditary_cancer-predisposing_syndrome	criteria_provided,_multiple_submitters,_no_conflicts	clinvar: Uncertain_significance	.	.	.	.	.	.	.	.	.	.	D	D	D	D	D	D	D	D	D	D	0.958	0.926
18	51058149	51058149	T	G	.	SMAD4	exonic	nonsynonymous SNV	SMAD4:NM_005359:exon6:c.G692T:p.G231V	.	Uncertain significance	InterVar: Uncertain significance PVS1=0 PS=[0, 0, 0, 0, 0] PM=[1, 1, 0, 0, 0, 0, 0] PP=[0, 0, 0, 0, 0, 0] BA1=0 BS=[0, 0, 0, 0, 0] BP=[0, 0, 0, 0, 0, 0, 0, 0]	.	.	.	.	.	clinvar: UNK	.	.	.	.	.	.	.	.	.	.	T	T	B	B	T	N	T	T	T	D	0.512	0.348
18	51054789	51054789	G	A	.	SMAD4	exonic	nonsynonymous SNV	SMAD4:NM_005359:exon5:c.A463G:p.S155G	.	Uncertain significance	InterVar: Uncertain significance PVS1=0 PS=[0, 0, 0, 0, 0] PM=[1, 1, 0, 0, 0, 0, 0] PP=[0, 0, 1, 0, 0, 0] BA1=0 BS=[0, 0, 0, 0, 0] BP=[0, 0, 0, 0, 0, 0, 0, 0]	Uncertain_significance	361883	MONDO:MONDO:0008276,MedGen:C1868081,OMIM:174900,Orphanet:ORPHA329971|MONDO:MONDO:0008278,MedGen:C1832942,OMIM:175050|MONDO:MONDO:0015356,MedGen:C0027672,Orphanet:ORPHA140162,SNOMED_CT:699346009	Generalized_juvenile_polyposis/juvenile_polyposis_coli|Juvenile_polyposis/hereditary_hemorrhagic_telangiectasia_syndrome|Hereditary_cancer-predisposing_syndrome	criteria_provided,_multiple_submitters,_no_conflicts	clinvar: Uncertain_significance	.	.	.	.	.	.	.	.	.	.	T	T	B	B	D	N	D	D	T	D	0.776	0.272
[truncated: 146 more rows]
