# Supplementary material for: Prevalence of the cancer-associated germline variants in Russian adults and long-living individuals: using the ACMG recommendations and computational interpreters for pathogenicity assessment
Source: Front Oncol. 2024 Sep 5;14:1420176. doi: 10.3389/fonc.2024.1420176 (PMC11410565; doi:10.3389/fonc.2024.1420176)
Supplement: Supplementary file 1 [file DataSheet1.zip › Supplementary Table 7.XLSX]

## Sheet: MAF_group2
Table S7. MAF for pathogenic, likely pathogenic and VUS variants from Group 2
chromosome	position	ref	alt	gene	manual review	rs	number of alternative allele	number of hetero	number of homo	MAF
11	112089002	A	G	SDHD	Likely_pathogenic	rs104894302	1	1	0	0.000182832
17	7674241	G	C	TP53	Likely_pathogenic	rs28934573	1	1	0	0.000182832
17	43057062	T	TG	BRCA1	Pathogenic	rs397507246	3	3	0	0.000548597
17	43106487	A	C	BRCA1	Pathogenic	rs28897672	1	1	0	0.000182832
17	43124027	ACT	A	BRCA1	Pathogenic	rs386833395	1	1	0	0.000182832
17	43063873	C	A	BRCA1	Pathogenic	rs80358094	1	1	0	0.000182832
13	32329467	CTG	C	BRCA2	Pathogenic	rs768580992	2	2	0	0.000365698
13	32338721	G	T	BRCA2	Pathogenic	.	1	1	0	0.000182832
1	45331556	C	T	MUTYH	Pathogenic	rs36053993	10	10	0	0.00182983
1	45332445	C	T	MUTYH	Pathogenic	rs140342925	5	5	0	0.000914495
1	45332803	T	C	MUTYH	Pathogenic	rs34612342	2	2	0	0.000365698
16	23634953	CA	C	PALB2	Pathogenic	rs180177102	1	1	0	0.000182832
16	23635306	G	A	PALB2	Pathogenic	rs180177100	1	1	0	0.000182832
16	23636035	ATC	A	PALB2	Pathogenic	rs515726123	1	1	0	0.000182832
7	5978674	CAGTTA	C	PMS2	Pathogenic	rs63750695	2	2	0	0.000365698
7	5999182	G	A	PMS2	Pathogenic	rs760228510	1	1	0	0.000182832
1	17033078	G	A	SDHB	Pathogenic	rs74315366	1	1	0	0.000182832
17	7673579	G	A	TP53	Pathogenic	.	1	1	0	0.000182832
17	7673803	G	A	TP53	Pathogenic	rs121913343	1	1	0	0.000182832
17	7674221	G	A	TP53	Pathogenic	rs121912651	1	1	0	0.000182832
17	7675082	G	C	TP53	Pathogenic	rs751477326	1	1	0	0.000182832
2	47414416	CA	C	MSH2	VUS	.	1	1	0	0.000182832
2	47414417	AG	A	MSH2	VUS	.	1	1	0	0.000182832
2	47476400	G	A	MSH2	VUS	.	1	1	0	0.000182832
10	87864332	C	T	PTEN	VUS	.	1	1	0	0.000182832
13	48456348	AG	A	RB1	VUS	.	1	1	0	0.000182832
11	61437754	C	T	SDHAF2	VUS	.	1	1	0	0.000182832
11	112093096	G	GCGATATTGGCTCGGCA	SDHD	VUS	.	2	2	0	0.000365698
17	7674253	A	T	TP53	VUS	rs765848205	1	1	0	0.000182832
17	7674873	A	G	TP53	VUS	rs530941076	1	1	0	0.000182832
17	7675125	A	T	TP53	VUS	.	1	1	0	0.000182832
16	2076586	G	C	TSC2	VUS	.	1	1	0	0.000182832
3	10141875	G	T	VHL	VUS	.	1	1	0	0.000182832
3	10141941	G	T	VHL	VUS	.	1	1	0	0.000182832
3	10142957	T	C	VHL	VUS	.	1	1	0	0.000182832
11	32435209	GC	G	WT1	VUS	rs776155094	1	1	0	0.000182832
