# Supplementary material for: Prevalence of the cancer-associated germline variants in Russian adults and long-living individuals: using the ACMG recommendations and computational interpreters for pathogenicity assessment
Source: Front Oncol. 2024 Sep 5;14:1420176. doi: 10.3389/fonc.2024.1420176 (PMC11410565; doi:10.3389/fonc.2024.1420176)
Supplement: Supplementary file 1 [file DataSheet1.zip › Supplementary Table 8.XLSX]

## Sheet: Common_genes_G1_G2
Table S8. Characteristics of common variants between Group 1 and Group 2
gene	manual review	chr_pos	rs	number of alternative allele in Group 1	number of heterozygous carriers in Group 1	number of homozygous carriers in group 1	MAF in Group 1	number of alternative allele in Group 2	number of heterozygous carriers in Group 2	number of homozygous carriers in group 2	MAF in Group 2
BRCA1	Pathogenic	chr17:43063873_C_A	rs80358094	4	4	0	2.66684e-05	1	1	0	0.000182832
	Pathogenic	chr17:43106487_A_C	rs28897672	23	23	0	0.000153353	1	1	0	0.000182832
	Pathogenic	chr17:43124027_ACT_A	rs386833395	3	3	0	2.00013e-05	1	1	0	0.000182832
MSH2	VUS	chr2:47414417_AG_A	.	22	22	0	0.000146685	1	1	0	0.000182832
MUTYH	Likely_pathogenic	chr1:45331556_C_T	rs36053993	441	439	2	0.00516412	10	10	0	0.00182983
	Likely_pathogenic	chr1:45332445_C_T	rs140342925	92	92	0	0.000613554	5	5	0	0.000914495
	Likely_pathogenic	chr1:45332803_T_C	rs34612342	113	113	0	0.000753658	2	2	0	0.000365698
PALB2	Pathogenic	chr16:23635306_G_A	rs180177100	5	5	0	3.33357e-05	1	1	0	0.000182832
	Pathogenic	chr16:23636035_ATC_A	rs515726123	25	25	0	0.000166689	1	1	0	0.000182832
	Pathogenic	chr16:23634953_CA_C	rs180177102	27	27	0	0.000180026	1	1	0	0.000182832
PMS2	Pathogenic	chr7:5999182_G_A	rs760228510	3	3	0	2.00013e-05	1	1	0	0.000182832
	Pathogenic	chr7:5978674_CAGTTA_C	rs63750695	3	3	0	2.00013e-05	2	2	0	0.000365698
SDHAF2	VUS	chr11:61437754_C_T	.	1	1	0	6.66704e-06	1	1	0	0.000182832
SDHB	Pathogenic	chr1:17033078_G_A	rs74315366	5	5	0	3.33357e-05	1	1	0	0.000182832
SDHD	VUS	chr11:112089002_A_G	rs104894302	26	26	0	0.000173358	1	1	0	0.000182832
	VUS	chr11:112093096_G_GCGATATTGGCTCGGCA	.	1	1	0	6.66704e-06	2	2	0	0.000365698
TP53	Likely_pathogenic	chr17:7674241_G_A	rs28934573	1	1	0	6.66704e-06	1	1	0	0.000182832
TSC2	VUS	chr16:2076586_G_C	.	1	1	0	6.66704e-06	1	1	0	0.000182832
VHL	Likely_pathogenic	chr3:10142957_T_C	.	49	49	0	0.000326737	1	1	0	0.000182832
	Pathogenic	chr3:10141875_G_T	.	3	3	0	2.00013e-05	1	1	0	0.000182832
	VUS	chr3:10141941_G_T	.	4	4	0	2.66684e-05	1	1	0	0.000182832
WT1	VUS	chr11:32435209_GC_G	rs776155094	8	8	0	5.33376e-05	1	1	0	0.000182832
