# Supplementary material for: Prevalence of the cancer-associated germline variants in Russian adults and long-living individuals: using the ACMG recommendations and computational interpreters for pathogenicity assessment
Source: Front Oncol. 2024 Sep 5;14:1420176. doi: 10.3389/fonc.2024.1420176 (PMC11410565; doi:10.3389/fonc.2024.1420176)
Supplement: Supplementary file 1 [file DataSheet1.zip › Supplementary Table 9.XLSX]

## Sheet: MAF_group_1
Table S9. MAF for variants in Group 1
chr	pos	ref	alt	gene	manual review		rs	n_alt_allele	n_het	n_hom	MAF
1	45331556	C	T	MUTYH	Likely_pathogenic	chr1:45331556_C_T	rs36053993	441	439	2	0.00516412
1	45332803	T	C	MUTYH	Likely_pathogenic	chr1:45332803_T_C	rs34612342	113	113	0	0.000753658
1	45332445	C	T	MUTYH	Likely_pathogenic	chr1:45332445_C_T	rs140342925	92	92	0	0.000613554
3	10142957	T	C	VHL	Likely_pathogenic	chr3:10142957_T_C	.	49	49	0	0.000326737
16	23634953	CA	C	PALB2	Pathogenic	chr16:23634953_CA_C	rs180177102	27	27	0	0.000180026
11	112089002	A	G	SDHD	VUS	chr11:112089002_A_G	rs104894302	26	26	0	0.000173358
16	23636035	ATC	A	PALB2	Pathogenic	chr16:23636035_ATC_A	rs515726123	25	25	0	0.000166689
17	43106487	A	C	BRCA1	Pathogenic	chr17:43106487_A_C	rs28897672	23	23	0	0.000153353
2	47414417	AG	A	MSH2	VUS	chr2:47414417_AG_A	.	22	22	0	0.000146685
16	23637885	GACAA	G	PALB2	Pathogenic	chr16:23637885_GACAA_G	rs180177143	20	20	0	0.000133349
7	6002670	G	C	PMS2	VUS	chr7:6002670_G_C	rs200029834	18	18	0	0.000120014
13	32338200	CTG	C	BRCA2	Pathogenic	chr13:32338200_CTG_C	rs746229647	17	17	0	0.000113346
13	32339641	T	G	BRCA2	Pathogenic	chr13:32339641_T_G	.	17	17	0	0.000113346
17	43091495	CT	C	BRCA1	Pathogenic	chr17:43091495_CT_C	rs80357711	16	16	0	0.000106678
1	45331234	C	T	MUTYH	VUS	chr1:45331234_C_T	.	15	15	0	0.00010001
1	45334493	G	A	MUTYH	Pathogenic	chr1:45334493_G_A	rs587780088	15	15	0	0.00010001
17	43093569	CT	C	BRCA1	Pathogenic	chr17:43093569_CT_C	rs80357522	14	14	0	9.33427e-05
13	32362596	A	T	BRCA2	Pathogenic	chr13:32362596_A_T	rs80359014	10	10	0	6.66724e-05
13	32346886	G	GT	BRCA2	Pathogenic	chr13:32346886_G_GT	rs754611265	9	9	0	6.0005e-05
1	45332215	G	A	MUTYH	Likely_pathogenic	chr1:45332215_G_A	rs374950566	9	9	0	6.0005e-05
11	32435209	GC	G	WT1	VUS	chr11:32435209_GC_G	rs776155094	8	8	0	5.33376e-05
7	5987504	G	A	PMS2	Pathogenic	chr7:5987504_G_A	rs587778617	8	8	0	5.33376e-05
13	32338103	G	GA	BRCA2	Pathogenic	chr13:32338103_G_GA	rs397507683	8	8	0	5.33376e-05
3	37017509	G	A	MLH1	VUS	chr3:37017509_G_A	rs63751448	8	8	0	5.33376e-05
2	47414420	T	G	MSH2	Likely_pathogenic	chr2:47414420_T_G	rs587779195	8	8	0	5.33376e-05
13	32339412	T	G	BRCA2	VUS	chr13:32339412_T_G	.	7	7	0	4.66702e-05
17	43091771	TAGAC	T	BRCA1	Pathogenic	chr17:43091771_TAGAC_T	rs80357868	7	7	0	4.66702e-05
2	47803500	A	AC	MSH6	Pathogenic	chr2:47803500_A_AC	rs267608087	7	7	0	4.66702e-05
1	17028738	T	C	SDHB	Pathogenic	chr1:17028738_T_C	.	6	6	0	4.00029e-05
16	23614040	G	T	PALB2	Pathogenic	chr16:23614040_G_T	.	6	6	0	4.00029e-05
13	32337160	TAAAC	T	BRCA2	Pathogenic	chr13:32337160_TAAAC_T	rs80359351	6	6	0	4.00029e-05
13	32338774	CA	C	BRCA2	Pathogenic	chr13:32338774_CA_C	rs80359447	6	6	0	4.00029e-05
1	45333472	G	A	MUTYH	Pathogenic	chr1:45333472_G_A	rs138775799	6	6	0	4.00029e-05
11	64805939	AG	A	MEN1	VUS	chr11:64805939_AG_A	.	6	6	0	4.00029e-05
1	17033078	G	A	SDHB	Pathogenic	chr1:17033078_G_A	rs74315366	5	5	0	3.33357e-05
16	23635306	G	A	PALB2	Pathogenic	chr16:23635306_G_A	rs180177100	5	5	0	3.33357e-05
16	23624020	GATTTCCAA	G	PALB2	VUS	chr16:23624020_GATTTCCAA_G	.	5	5	0	3.33357e-05
13	32316419	CAG	C	BRCA2	Likely_pathogenic	chr13:32316419_CAG_C	rs758732038	5	5	0	3.33357e-05
13	32339421	C	CA	BRCA2	Pathogenic	chr13:32339421_C_CA	rs766647221	5	5	0	3.33357e-05
13	32340425	C	T	BRCA2	Pathogenic	chr13:32340425_C_T	rs80358844	5	5	0	3.33357e-05
13	32340945	CTG	C	BRCA2	Pathogenic	chr13:32340945_CTG_C	rs80359605	5	5	0	3.33357e-05
17	43091826	GTTTAC	G	BRCA1	Pathogenic	chr17:43091826_GTTTAC_G	rs80357609	5	5	0	3.33357e-05
1	45331558	T	C	MUTYH	Pathogenic	chr1:45331558_T_C	rs587781628	5	5	0	3.33357e-05
2	47416398	C	G	MSH2	VUS	chr2:47416398_C_G	rs267607939	5	5	0	3.33357e-05
2	47803473	C	T	MSH6	Likely_pathogenic	chr2:47803473_C_T	rs63750617	5	5	0	3.33357e-05
3	10141941	G	T	VHL	VUS	chr3:10141941_G_T	.	4	4	0	2.66684e-05
17	43063873	C	A	BRCA1	Pathogenic	chr17:43063873_C_A	rs80358094	4	4	0	2.66684e-05
7	6005918	C	A	PMS2	Likely_pathogenic	chr7:6005918_C_A	rs121434629	4	4	0	2.66684e-05
17	43091924	G	A	BRCA1	Pathogenic	chr17:43091924_G_A	rs62625308	4	4	0	2.66684e-05
17	43094020	CG	C	BRCA1	Pathogenic	chr17:43094020_CG_C	rs80357908	4	4	0	2.66684e-05
17	43094022	CTTTAA	C	BRCA1	Pathogenic	chr17:43094022_CTTTAA_C	rs80357888	4	4	0	2.66684e-05
1	45329315	TG	T	MUTYH	VUS	chr1:45329315_TG_T	rs587780086	4	4	0	2.66684e-05
1	45332165	C	T	MUTYH	VUS	chr1:45332165_C_T	.	4	4	0	2.66684e-05
1	45333115	G	C	MUTYH	Pathogenic	chr1:45333115_G_C	.	4	4	0	2.66684e-05
2	47799282	T	G	MSH6	Pathogenic	chr2:47799282_T_G	.	4	4	0	2.66684e-05
2	47806581	G	T	MSH6	VUS	chr2:47806581_G_T	.	4	4	0	2.66684e-05
11	61437753	G	A	SDHAF2	Pathogenic	chr11:61437753_G_A	rs774508076	4	4	0	2.66684e-05
11	64808019	C	T	MEN1	VUS	chr11:64808019_C_T	.	4	4	0	2.66684e-05
1	161356812	A	G	SDHC	Likely_pathogenic	chr1:161356812_A_G	.	4	4	0	2.66684e-05
3	10141875	G	T	VHL	Pathogenic	chr3:10141875_G_T	.	3	3	0	2.00013e-05
17	43124027	ACT	A	BRCA1	Pathogenic	chr17:43124027_ACT_A	rs386833395	3	3	0	2.00013e-05
7	5999182	G	A	PMS2	Pathogenic	chr7:5999182_G_A	rs760228510	3	3	0	2.00013e-05
7	5978674	CAGTTA	C	PMS2	Pathogenic	chr7:5978674_CAGTTA_C	rs63750695	3	3	0	2.00013e-05
16	2048585	A	G	TSC2	VUS	chr16:2048585_A_G	.	3	3	0	2.00013e-05
16	2079031	G	T	TSC2	VUS	chr16:2079031_G_T	.	3	3	0	2.00013e-05
7	5982823	C	T	PMS2	Pathogenic	chr7:5982823_C_T	rs267608172	3	3	0	2.00013e-05
7	5986826	T	A	PMS2	Pathogenic	chr7:5986826_T_A	rs201451115	3	3	0	2.00013e-05
17	7675070	C	T	TP53	Likely_pathogenic	chr17:7675070_C_T	rs397514495	3	3	0	2.00013e-05
1	17022649	G	A	SDHB	Pathogenic	chr1:17022649_G_A	rs786203251	3	3	0	2.00013e-05
16	23629897	G	A	PALB2	Pathogenic	chr16:23629897_G_A	rs180177110	3	3	0	2.00013e-05
16	23635488	TTC	T	PALB2	Pathogenic	chr16:23635488_TTC_T	rs180177099	3	3	0	2.00013e-05
13	32337651	C	A	BRCA2	Pathogenic	chr13:32337651_C_A	rs397507663	3	3	0	2.00013e-05
13	32337898	ATT	A	BRCA2	Pathogenic	chr13:32337898_ATT_A	rs748852670	3	3	0	2.00013e-05
13	32338564	TTCAAA	T	BRCA2	Pathogenic	chr13:32338564_TTCAAA_T	rs786203340	3	3	0	2.00013e-05
13	32339592	C	CT	BRCA2	Pathogenic	chr13:32339592_C_CT	rs80359499	3	3	0	2.00013e-05
13	32339928	CAATT	C	BRCA2	Pathogenic	chr13:32339928_CAATT_C	rs770318608	3	3	0	2.00013e-05
13	32340300	GT	G	BRCA2	Pathogenic	chr13:32340300_GT_G	rs80359550	3	3	0	2.00013e-05
13	32340479	C	T	BRCA2	Pathogenic	chr13:32340479_C_T	rs80358851	3	3	0	2.00013e-05
13	32340693	AC	A	BRCA2	VUS	chr13:32340693_AC_A	.	3	3	0	2.00013e-05
13	32344608	G	GA	BRCA2	Likely_pathogenic	chr13:32344608_G_GA	.	3	3	0	2.00013e-05
13	32355129	ATTAAC	A	BRCA2	VUS	chr13:32355129_ATTAAC_A	.	3	3	0	2.00013e-05
13	32376717	C	T	BRCA2	Pathogenic	chr13:32376717_C_T	rs397508002	3	3	0	2.00013e-05
17	43091903	C	CT	BRCA1	Pathogenic	chr17:43091903_C_CT	rs80357729	3	3	0	2.00013e-05
17	43092196	TCTTG	T	BRCA1	Pathogenic	chr17:43092196_TCTTG_T	rs80357701	3	3	0	2.00013e-05
17	43093844	G	A	BRCA1	Pathogenic	chr17:43093844_G_A	rs80356898	3	3	0	2.00013e-05
1	45331529	G	A	MUTYH	Pathogenic	chr1:45331529_G_A	rs529008617	3	3	0	2.00013e-05
1	45333429	A	G	MUTYH	Likely_pathogenic	chr1:45333429_A_G	.	3	3	0	2.00013e-05
2	47806836	G	GCTGA	MSH6	VUS	chr2:47806836_G_GCTGA	rs55740729	3	3	0	2.00013e-05
18	51048862	T	C	SMAD4	VUS	chr18:51048862_T_C	rs777803301	3	3	0	2.00013e-05
2	96265261	TAGAC	T	TMEM127	Pathogenic	chr2:96265261_TAGAC_T	rs121908816	3	3	0	2.00013e-05
2	96265490	C	T	TMEM127	VUS	chr2:96265490_C_T	.	3	3	0	2.00013e-05
11	112093120	GGCTCAGCACGATCTCA	G	SDHD	VUS	chr11:112093120_GGCTCAGCACGATCTCA_G	.	3	3	0	2.00013e-05
16	2077725	A	AT	TSC2	VUS	chr16:2077725_A_AT	.	2	2	0	1.33341e-05
16	2080163	A	C	TSC2	VUS	chr16:2080163_A_C	.	2	2	0	1.33341e-05
16	2084226	AGTC	A	TSC2	VUS	chr16:2084226_AGTC_A	.	2	2	0	1.33341e-05
7	5987420	G	A	PMS2	Pathogenic	chr7:5987420_G_A	.	2	2	0	1.33341e-05
7	5989867	C	CA	PMS2	Pathogenic	chr7:5989867_C_CA	rs267608156	2	2	0	1.33341e-05
7	5995634	C	G	PMS2	VUS	chr7:5995634_C_G	.	2	2	0	1.33341e-05
17	7673802	C	T	TP53	Pathogenic	chr17:7673802_C_T	rs28934576	2	2	0	1.33341e-05
17	7675089	G	A	TP53	VUS	chr17:7675089_G_A	rs138729528	2	2	0	1.33341e-05
3	10142089	C	T	VHL	Likely_pathogenic	chr3:10142089_C_T	rs193922608	2	2	0	1.33341e-05
3	10142885	GCCGA	G	VHL	VUS	chr3:10142885_GCCGA_G	.	2	2	0	1.33341e-05
1	17024013	C	T	SDHB	Pathogenic	chr1:17024013_C_T	.	2	2	0	1.33341e-05
16	23623041	CTCTT	C	PALB2	VUS	chr16:23623041_CTCTT_C	rs786204122	2	2	0	1.33341e-05
16	23629936	G	A	PALB2	Pathogenic	chr16:23629936_G_A	.	2	2	0	1.33341e-05
16	23635618	TTA	T	PALB2	VUS	chr16:23635618_TTA_T	.	2	2	0	1.33341e-05
13	32332465	GAA	G	BRCA2	Pathogenic	chr13:32332465_GAA_G	rs80359777	2	2	0	1.33341e-05
13	32333389	T	A	BRCA2	VUS	chr13:32333389_T_A	.	2	2	0	1.33341e-05
13	32337251	ACT	A	BRCA2	Pathogenic	chr13:32337251_ACT_A	rs80359361	2	2	0	1.33341e-05
13	32338633	A	AT	BRCA2	Pathogenic	chr13:32338633_A_AT	rs606231401	2	2	0	1.33341e-05
13	32339514	CA	C	BRCA2	VUS	chr13:32339514_CA_C	.	2	2	0	1.33341e-05
13	32339547	ATC	A	BRCA2	Pathogenic	chr13:32339547_ATC_A	.	2	2	0	1.33341e-05
13	32340000	C	A	BRCA2	Pathogenic	chr13:32340000_C_A	rs80358785	2	2	0	1.33341e-05
13	32340216	CTT	C	BRCA2	Pathogenic	chr13:32340216_CTT_C	rs786202700	2	2	0	1.33341e-05
13	32340756	ATAACT	A	BRCA2	Pathogenic	chr13:32340756_ATAACT_A	rs80359584	2	2	0	1.33341e-05
13	32340824	C	T	BRCA2	Pathogenic	chr13:32340824_C_T	rs397507859	2	2	0	1.33341e-05
13	32346896	G	A	BRCA2	Pathogenic	chr13:32346896_G_A	rs28897743	2	2	0	1.33341e-05
13	32354920	TTC	T	BRCA2	Pathogenic	chr13:32354920_TTC_T	rs756538291	2	2	0	1.33341e-05
13	32363204	A	T	BRCA2	Pathogenic	chr13:32363204_A_T	rs276174900	2	2	0	1.33341e-05
13	32379885	C	CA	BRCA2	Pathogenic	chr13:32379885_C_CA	rs397507419	2	2	0	1.33341e-05
13	32394803	A	T	BRCA2	Pathogenic	chr13:32394803_A_T	rs28897759	2	2	0	1.33341e-05
13	32396987	CTG	C	BRCA2	Pathogenic	chr13:32396987_CTG_C	.	2	2	0	1.33341e-05
17	43057077	C	A	BRCA1	VUS	chr17:43057077_C_A	.	2	2	0	1.33341e-05
17	43057078	G	A	BRCA1	Pathogenic	chr17:43057078_G_A	rs80357123	2	2	0	1.33341e-05
17	43063365	G	A	BRCA1	Pathogenic	chr17:43063365_G_A	.	2	2	0	1.33341e-05
17	43093919	G	A	BRCA1	Pathogenic	chr17:43093919_G_A	rs80356893	2	2	0	1.33341e-05
17	43094684	ATGAG	A	BRCA1	Pathogenic	chr17:43094684_ATGAG_A	rs80357919	2	2	0	1.33341e-05
10	43118458	G	T	RET	VUS	chr10:43118458_G_T	rs75030001	2	2	0	1.33341e-05
1	45332279	G	A	MUTYH	Likely_pathogenic	chr1:45332279_G_A	rs769237459	2	2	0	1.33341e-05
1	45332446	G	A	MUTYH	Pathogenic	chr1:45332446_G_A	rs200495564	2	2	0	1.33341e-05
1	45332639	G	A	MUTYH	VUS	chr1:45332639_G_A	.	2	2	0	1.33341e-05
1	45332795	G	A	MUTYH	Pathogenic	chr1:45332795_G_A	rs747993448	2	2	0	1.33341e-05
2	47466718	G	A	MSH2	Likely_pathogenic	chr2:47466718_G_A	rs63751207	2	2	0	1.33341e-05
2	47799083	A	G	MSH6	Pathogenic	chr2:47799083_A_G	.	2	2	0	1.33341e-05
2	47799392	C	G	MSH6	VUS	chr2:47799392_C_G	.	2	2	0	1.33341e-05
2	47799604	A	G	MSH6	VUS	chr2:47799604_A_G	rs587779778	2	2	0	1.33341e-05
2	47801086	C	T	MSH6	Pathogenic	chr2:47801086_C_T	rs63749999	2	2	0	1.33341e-05
2	47806599	CAT	C	MSH6	VUS	chr2:47806599_CAT_C	.	2	2	0	1.33341e-05
11	61446050	C	A	SDHAF2	VUS	chr11:61446050_C_A	.	2	2	0	1.33341e-05
10	87863956	CG	C	PTEN	VUS	chr10:87863956_CG_C	.	2	2	0	1.33341e-05
10	87864128	G	GT	PTEN	VUS	chr10:87864128_G_GT	.	2	2	0	1.33341e-05
5	112738443	A	T	APC	VUS	chr5:112738443_A_T	.	2	2	0	1.33341e-05
5	112754924	C	T	APC	VUS	chr5:112754924_C_T	.	2	2	0	1.33341e-05
16	2076586	G	C	TSC2	VUS	chr16:2076586_G_C	.	1	1	0	6.66704e-06
17	7674241	G	A	TP53	Likely_pathogenic	chr17:7674241_G_A	rs28934573	1	1	0	6.66704e-06
11	61437754	C	T	SDHAF2	VUS	chr11:61437754_C_T	.	1	1	0	6.66704e-06
11	112093096	G	GCGATATTGGCTCGGCA	SDHD	VUS	chr11:112093096_G_GCGATATTGGCTCGGCA	.	1	1	0	6.66704e-06
16	23634915	TC	T	PALB2	VUS	chr16:23634915_TC_T	.	1	1	0	6.66704e-06
7	5978661	GC	G	PMS2	VUS	chr7:5978661_GC_G	.	1	1	0	6.66704e-06
17	7674241	G	C	TP53	Likely_pathogenic	chr17:7674241_G_C	rs28934573	1	1	0	6.66704e-06
19	1226621	CG	C	STK11	VUS	chr19:1226621_CG_C	.	1	1	0	6.66704e-06
16	2048613	A	AC	TSC2	VUS	chr16:2048613_A_AC	.	1	1	0	6.66704e-06
16	2076067	G	A	TSC2	VUS	chr16:2076067_G_A	rs397515203	1	1	0	6.66704e-06
16	2077643	AC	A	TSC2	VUS	chr16:2077643_AC_A	.	1	1	0	6.66704e-06
16	2079160	G	T	TSC2	VUS	chr16:2079160_G_T	.	1	1	0	6.66704e-06
16	2080164	G	C	TSC2	VUS	chr16:2080164_G_C	.	1	1	0	6.66704e-06
16	2085306	A	T	TSC2	VUS	chr16:2085306_A_T	.	1	1	0	6.66704e-06
16	2088311	CGGCTCCGCCAGCGGGTAGGGAATATGG	C	TSC2	Pathogenic	chr16:2088311_CGGCTCCGCCAGCGGGTAGGGAATATGG_C	rs137854397	1	1	0	6.66704e-06
16	2088326	G	A	TSC2	VUS	chr16:2088326_G_A	.	1	1	0	6.66704e-06
16	2088426	CAAGCCGCCTCTGCCTTCAGATCTGCGAGG	C	TSC2	VUS	chr16:2088426_CAAGCCGCCTCTGCCTTCAGATCTGCGAGG_C	rs756272343	1	1	0	6.66704e-06
16	2088512	G	GCC	TSC2	VUS	chr16:2088512_G_GCC	.	1	1	0	6.66704e-06
7	5977769	CA	C	PMS2	VUS	chr7:5977769_CA_C	.	1	1	0	6.66704e-06
7	5982885	C	T	PMS2	Likely_pathogenic	chr7:5982885_C_T	rs267608161	1	1	0	6.66704e-06
7	5986868	G	GT	PMS2	VUS	chr7:5986868_G_GT	.	1	1	0	6.66704e-06
7	5986883	G	A	PMS2	Pathogenic	chr7:5986883_G_A	rs63750451	1	1	0	6.66704e-06
7	5986899	CAT	C	PMS2	Pathogenic	chr7:5986899_CAT_C	.	1	1	0	6.66704e-06
7	5987021	C	CT	PMS2	VUS	chr7:5987021_C_CT	.	1	1	0	6.66704e-06
7	5987078	G	A	PMS2	Pathogenic	chr7:5987078_G_A	rs587778618	1	1	0	6.66704e-06
7	5987193	T	TG	PMS2	Likely_pathogenic	chr7:5987193_T_TG	.	1	1	0	6.66704e-06
7	5987621	C	T	PMS2	VUS	chr7:5987621_C_T	.	1	1	0	6.66704e-06
7	5989799	C	T	PMS2	Pathogenic	chr7:5989799_C_T	rs373885654	1	1	0	6.66704e-06
7	5992018	G	A	PMS2	Pathogenic	chr7:5992018_G_A	rs200640585	1	1	0	6.66704e-06
7	5995572	ACTGT	A	PMS2	Pathogenic	chr7:5995572_ACTGT_A	rs267608154	1	1	0	6.66704e-06
7	5997425	T	C	PMS2	VUS	chr7:5997425_T_C	rs745487791	1	1	0	6.66704e-06
7	6003793	C	A	PMS2	Likely_pathogenic	chr7:6003793_C_A	.	1	1	0	6.66704e-06
7	6004039	AT	A	PMS2	Pathogenic	chr7:6004039_AT_A	rs63750793	1	1	0	6.66704e-06
17	7670699	C	T	TP53	Likely_pathogenic	chr17:7670699_C_T	rs121912664	1	1	0	6.66704e-06
17	7673767	C	T	TP53	Likely_pathogenic	chr17:7673767_C_T	rs112431538	1	1	0	6.66704e-06
17	7673784	C	T	TP53	Likely_pathogenic	chr17:7673784_C_T	.	1	1	0	6.66704e-06
17	7673802	C	A	TP53	Pathogenic	chr17:7673802_C_A	rs28934576	1	1	0	6.66704e-06
17	7673821	G	A	TP53	Likely_pathogenic	chr17:7673821_G_A	rs55832599	1	1	0	6.66704e-06
17	7674226	A	G	TP53	Likely_pathogenic	chr17:7674226_A_G	.	1	1	0	6.66704e-06
17	7674230	C	T	TP53	Pathogenic	chr17:7674230_C_T	rs28934575	1	1	0	6.66704e-06
17	7674893	C	T	TP53	Pathogenic	chr17:7674893_C_T	rs587778720	1	1	0	6.66704e-06
17	7675075	A	T	TP53	Pathogenic	chr17:7675075_A_T	.	1	1	0	6.66704e-06
17	7675088	C	T	TP53	Pathogenic	chr17:7675088_C_T	rs28934578	1	1	0	6.66704e-06
17	7675139	C	T	TP53	Likely_pathogenic	chr17:7675139_C_T	rs587782144	1	1	0	6.66704e-06
3	10141855	G	GGAGGGCGGAGAACTGGGAC	VHL	VUS	chr3:10141855_G_GGAGGGCGGAGAACTGGGAC	.	1	1	0	6.66704e-06
3	10141863	G	T	VHL	Pathogenic	chr3:10141863_G_T	.	1	1	0	6.66704e-06
3	10141966	CG	C	VHL	VUS	chr3:10141966_CG_C	.	1	1	0	6.66704e-06
3	10142103	C	T	VHL	Likely_pathogenic	chr3:10142103_C_T	rs398123481	1	1	0	6.66704e-06
3	10142116	A	G	VHL	VUS	chr3:10142116_A_G	rs143985153	1	1	0	6.66704e-06
3	10142796	TC	T	VHL	VUS	chr3:10142796_TC_T	.	1	1	0	6.66704e-06
3	10142876	GCCGGAAGAGCCGA	G	VHL	VUS	chr3:10142876_GCCGGAAGAGCCGA_G	.	1	1	0	6.66704e-06
3	10142913	C	CT	VHL	VUS	chr3:10142913_C_CT	.	1	1	0	6.66704e-06
3	10142916	AC	A	VHL	VUS	chr3:10142916_AC_A	.	1	1	0	6.66704e-06
3	10149951	CG	C	VHL	VUS	chr3:10149951_CG_C	.	1	1	0	6.66704e-06
1	17027818	CAAAT	C	SDHB	VUS	chr1:17027818_CAAAT_C	.	1	1	0	6.66704e-06
1	17028605	C	T	SDHB	VUS	chr1:17028605_C_T	.	1	1	0	6.66704e-06
1	17028628	T	C	SDHB	VUS	chr1:17028628_T_C	rs74315372	1	1	0	6.66704e-06
1	17033058	A	T	SDHB	Pathogenic	chr1:17033058_A_T	rs587781270	1	1	0	6.66704e-06
1	17033059	C	T	SDHB	Pathogenic	chr1:17033059_C_T	rs786201063	1	1	0	6.66704e-06
16	23603511	TGA	T	PALB2	Pathogenic	chr16:23603511_TGA_T	rs587776428	1	1	0	6.66704e-06
16	23603554	CAG	C	PALB2	VUS	chr16:23603554_CAG_C	.	1	1	0	6.66704e-06
16	23608013	C	A	PALB2	VUS	chr16:23608013_C_A	.	1	1	0	6.66704e-06
16	23614003	C	A	PALB2	Likely_pathogenic	chr16:23614003_C_A	rs587776423	1	1	0	6.66704e-06
16	23624095	C	T	PALB2	VUS	chr16:23624095_C_T	.	1	1	0	6.66704e-06
16	23629237	G	GT	PALB2	VUS	chr16:23629237_G_GT	.	1	1	0	6.66704e-06
16	23629272	C	CAA	PALB2	VUS	chr16:23629272_C_CAA	.	1	1	0	6.66704e-06
16	23630272	TCA	T	PALB2	Pathogenic	chr16:23630272_TCA_T	.	1	1	0	6.66704e-06
16	23630464	T	A	PALB2	VUS	chr16:23630464_T_A	.	1	1	0	6.66704e-06
16	23630470	C	A	PALB2	VUS	chr16:23630470_C_A	.	1	1	0	6.66704e-06
16	23634861	C	A	PALB2	VUS	chr16:23634861_C_A	.	1	1	0	6.66704e-06
16	23635121	TG	T	PALB2	Pathogenic	chr16:23635121_TG_T	.	1	1	0	6.66704e-06
16	23635155	C	CTAATT	PALB2	VUS	chr16:23635155_C_CTAATT	.	1	1	0	6.66704e-06
16	23635442	AT	A	PALB2	Pathogenic	chr16:23635442_AT_A	.	1	1	0	6.66704e-06
16	23635672	G	A	PALB2	VUS	chr16:23635672_G_A	.	1	1	0	6.66704e-06
16	23635811	CG	C	PALB2	VUS	chr16:23635811_CG_C	.	1	1	0	6.66704e-06
16	23635891	CT	C	PALB2	Pathogenic	chr16:23635891_CT_C	rs587781697	1	1	0	6.66704e-06
16	23635933	C	A	PALB2	Pathogenic	chr16:23635933_C_A	.	1	1	0	6.66704e-06
16	23641109	C	T	PALB2	Likely_pathogenic	chr16:23641109_C_T	.	1	1	0	6.66704e-06
22	29636877	G	C	NF2	Likely_pathogenic	chr22:29636877_G_C	.	1	1	0	6.66704e-06
22	29668426	G	T	NF2	VUS	chr22:29668426_G_T	.	1	1	0	6.66704e-06
22	29683019	G	A	NF2	VUS	chr22:29683019_G_A	.	1	1	0	6.66704e-06
13	32316508	GAC	G	BRCA2	Pathogenic	chr13:32316508_GAC_G	rs80359483	1	1	0	6.66704e-06
13	32319210	GAAACCATCTTATAATC	G	BRCA2	Pathogenic	chr13:32319210_GAAACCATCTTATAATC_G	.	1	1	0	6.66704e-06
13	32319248	T	TA	BRCA2	VUS	chr13:32319248_T_TA	.	1	1	0	6.66704e-06
13	32325125	TA	T	BRCA2	Pathogenic	chr13:32325125_TA_T	rs397507681	1	1	0	6.66704e-06
13	32326142	A	AT	BRCA2	Pathogenic	chr13:32326142_A_AT	.	1	1	0	6.66704e-06
13	32326498	G	T	BRCA2	Likely_pathogenic	chr13:32326498_G_T	.	1	1	0	6.66704e-06
13	32326609	CA	C	BRCA2	VUS	chr13:32326609_CA_C	.	1	1	0	6.66704e-06
13	32326613	G	A	BRCA2	Pathogenic	chr13:32326613_G_A	rs80358871	1	1	0	6.66704e-06
13	32329441	A	G	BRCA2	Pathogenic	chr13:32329441_A_G	rs397507842	1	1	0	6.66704e-06
13	32332367	G	T	BRCA2	Pathogenic	chr13:32332367_G_T	.	1	1	0	6.66704e-06
13	32332428	C	CA	BRCA2	Pathogenic	chr13:32332428_C_CA	rs756186207	1	1	0	6.66704e-06
13	32332439	C	CAA	BRCA2	VUS	chr13:32332439_C_CAA	.	1	1	0	6.66704e-06
13	32332526	G	GA	BRCA2	Pathogenic	chr13:32332526_G_GA	.	1	1	0	6.66704e-06
13	32332662	G	A	BRCA2	Pathogenic	chr13:32332662_G_A	.	1	1	0	6.66704e-06
13	32332705	GA	G	BRCA2	Pathogenic	chr13:32332705_GA_G	rs80359269	1	1	0	6.66704e-06
13	32332724	A	AT	BRCA2	VUS	chr13:32332724_A_AT	.	1	1	0	6.66704e-06
13	32332778	AAAAG	A	BRCA2	Pathogenic	chr13:32332778_AAAAG_A	rs80359277	1	1	0	6.66704e-06
13	32332832	CT	C	BRCA2	VUS	chr13:32332832_CT_C	.	1	1	0	6.66704e-06
13	32332866	CAG	C	BRCA2	Pathogenic	chr13:32332866_CAG_C	rs80359283	1	1	0	6.66704e-06
13	32332902	AATCTC	A	BRCA2	VUS	chr13:32332902_AATCTC_A	.	1	1	0	6.66704e-06
13	32333062	C	CT	BRCA2	VUS	chr13:32333062_C_CT	.	1	1	0	6.66704e-06
13	32333107	T	TA	BRCA2	VUS	chr13:32333107_T_TA	.	1	1	0	6.66704e-06
13	32333283	G	GA	BRCA2	Pathogenic	chr13:32333283_G_GA	rs397507277	1	1	0	6.66704e-06
13	32333283	GA	G	BRCA2	Pathogenic	chr13:32333283_GA_G	rs80359307	1	1	0	6.66704e-06
13	32336703	TC	T	BRCA2	VUS	chr13:32336703_TC_T	.	1	1	0	6.66704e-06
13	32336717	G	GGCAAA	BRCA2	VUS	chr13:32336717_G_GGCAAA	.	1	1	0	6.66704e-06
13	32336924	C	CT	BRCA2	Pathogenic	chr13:32336924_C_CT	rs587782361	1	1	0	6.66704e-06
13	32337005	TCAGA	T	BRCA2	Pathogenic	chr13:32337005_TCAGA_T	rs760792406	1	1	0	6.66704e-06
13	32337019	TA	T	BRCA2	VUS	chr13:32337019_TA_T	.	1	1	0	6.66704e-06
13	32337420	A	AT	BRCA2	Pathogenic	chr13:32337420_A_AT	.	1	1	0	6.66704e-06
13	32337546	C	G	BRCA2	Pathogenic	chr13:32337546_C_G	rs864622609	1	1	0	6.66704e-06
13	32337553	TA	T	BRCA2	Pathogenic	chr13:32337553_TA_T	rs80359377	1	1	0	6.66704e-06
13	32337604	TAGTC	T	BRCA2	Pathogenic	chr13:32337604_TAGTC_T	.	1	1	0	6.66704e-06
13	32337795	AC	A	BRCA2	VUS	chr13:32337795_AC_A	.	1	1	0	6.66704e-06
13	32337822	CT	C	BRCA2	VUS	chr13:32337822_CT_C	.	1	1	0	6.66704e-06
13	32337944	A	T	BRCA2	VUS	chr13:32337944_A_T	.	1	1	0	6.66704e-06
13	32338128	TAA	T	BRCA2	Pathogenic	chr13:32338128_TAA_T	.	1	1	0	6.66704e-06
13	32338215	AT	A	BRCA2	VUS	chr13:32338215_AT_A	.	1	1	0	6.66704e-06
13	32338236	T	A	BRCA2	Pathogenic	chr13:32338236_T_A	rs80358632	1	1	0	6.66704e-06
13	32338257	CTACTGGCACTTTTG	C	BRCA2	VUS	chr13:32338257_CTACTGGCACTTTTG_C	.	1	1	0	6.66704e-06
13	32338466	C	T	BRCA2	Pathogenic	chr13:32338466_C_T	rs80358659	1	1	0	6.66704e-06
13	32338828	GAA	G	BRCA2	VUS	chr13:32338828_GAA_G	.	1	1	0	6.66704e-06
13	32338832	G	T	BRCA2	VUS	chr13:32338832_G_T	.	1	1	0	6.66704e-06
13	32339531	G	GA	BRCA2	Pathogenic	chr13:32339531_G_GA	rs397507769	1	1	0	6.66704e-06
13	32339755	C	A	BRCA2	VUS	chr13:32339755_C_A	.	1	1	0	6.66704e-06
13	32339777	AT	A	BRCA2	Pathogenic	chr13:32339777_AT_A	.	1	1	0	6.66704e-06
13	32339867	G	T	BRCA2	Pathogenic	chr13:32339867_G_T	.	1	1	0	6.66704e-06
13	32339972	GTAAT	G	BRCA2	Pathogenic	chr13:32339972_GTAAT_G	rs80359526	1	1	0	6.66704e-06
13	32340037	C	G	BRCA2	Pathogenic	chr13:32340037_C_G	rs41293497	1	1	0	6.66704e-06
13	32340072	ACT	A	BRCA2	Pathogenic	chr13:32340072_ACT_A	rs80359530	1	1	0	6.66704e-06
13	32340339	ACG	A	BRCA2	VUS	chr13:32340339_ACG_A	.	1	1	0	6.66704e-06
13	32340374	AC	A	BRCA2	VUS	chr13:32340374_AC_A	.	1	1	0	6.66704e-06
13	32340385	C	CT	BRCA2	Pathogenic	chr13:32340385_C_CT	.	1	1	0	6.66704e-06
13	32340621	AGC	A	BRCA2	Pathogenic	chr13:32340621_AGC_A	.	1	1	0	6.66704e-06
13	32340653	C	T	BRCA2	Pathogenic	chr13:32340653_C_T	.	1	1	0	6.66704e-06
13	32340657	ATG	A	BRCA2	Pathogenic	chr13:32340657_ATG_A	.	1	1	0	6.66704e-06
13	32340762	TA	T	BRCA2	Pathogenic	chr13:32340762_TA_T	.	1	1	0	6.66704e-06
13	32340847	GT	G	BRCA2	Pathogenic	chr13:32340847_GT_G	rs276174874	1	1	0	6.66704e-06
13	32340951	CTT	C	BRCA2	Pathogenic	chr13:32340951_CTT_C	rs80359607	1	1	0	6.66704e-06
13	32346841	C	T	BRCA2	Pathogenic	chr13:32346841_C_T	rs80358920	1	1	0	6.66704e-06
13	32354859	A	T	BRCA2	Pathogenic	chr13:32354859_A_T	rs81002823	1	1	0	6.66704e-06
13	32355093	TCA	T	BRCA2	VUS	chr13:32355093_TCA_T	.	1	1	0	6.66704e-06
13	32355101	TCA	T	BRCA2	Pathogenic	chr13:32355101_TCA_T	rs397507907	1	1	0	6.66704e-06
13	32355104	CAG	C	BRCA2	Pathogenic	chr13:32355104_CAG_C	rs80359644	1	1	0	6.66704e-06
13	32355114	C	T	BRCA2	Pathogenic	chr13:32355114_C_T	rs397507908	1	1	0	6.66704e-06
13	32355259	CTT	C	BRCA2	Pathogenic	chr13:32355259_CTT_C	rs397507915	1	1	0	6.66704e-06
13	32356472	C	T	BRCA2	Pathogenic	chr13:32356472_C_T	rs80358972	1	1	0	6.66704e-06
13	32356541	A	ACT	BRCA2	VUS	chr13:32356541_A_ACT	.	1	1	0	6.66704e-06
13	32356550	C	T	BRCA2	Pathogenic	chr13:32356550_C_T	rs80358981	1	1	0	6.66704e-06
13	32357845	G	A	BRCA2	Pathogenic	chr13:32357845_G_A	rs80358997	1	1	0	6.66704e-06
13	32357929	G	T	BRCA2	VUS	chr13:32357929_G_T	.	1	1	0	6.66704e-06
13	32362522	G	C	BRCA2	VUS	chr13:32362522_G_C	.	1	1	0	6.66704e-06
13	32362543	G	A	BRCA2	Likely_pathogenic	chr13:32362543_G_A	rs80359009	1	1	0	6.66704e-06
13	32363211	C	T	BRCA2	Likely_pathogenic	chr13:32363211_C_T	rs80359035	1	1	0	6.66704e-06
13	32363225	A	G	BRCA2	Pathogenic	chr13:32363225_A_G	rs397507954	1	1	0	6.66704e-06
13	32363367	C	T	BRCA2	VUS	chr13:32363367_C_T	.	1	1	0	6.66704e-06
13	32363372	G	C	BRCA2	VUS	chr13:32363372_G_C	.	1	1	0	6.66704e-06
13	32370965	AAGACATCATCTGG	A	BRCA2	VUS	chr13:32370965_AAGACATCATCTGG_A	.	1	1	0	6.66704e-06
13	32376732	C	T	BRCA2	Pathogenic	chr13:32376732_C_T	rs397507411	1	1	0	6.66704e-06
13	32376789	G	T	BRCA2	VUS	chr13:32376789_G_T	.	1	1	0	6.66704e-06
13	32380043	C	T	BRCA2	Pathogenic	chr13:32380043_C_T	rs45580035	1	1	0	6.66704e-06
11	32392739	C	G	WT1	Likely_pathogenic	chr11:32392739_C_G	rs774650640	1	1	0	6.66704e-06
13	32394813	G	A	BRCA2	Pathogenic	chr13:32394813_G_A	.	1	1	0	6.66704e-06
13	32394862	T	TC	BRCA2	VUS	chr13:32394862_T_TC	.	1	1	0	6.66704e-06
13	32394934	G	T	BRCA2	Pathogenic	chr13:32394934_G_T	.	1	1	0	6.66704e-06
13	32398408	C	T	BRCA2	Pathogenic	chr13:32398408_C_T	.	1	1	0	6.66704e-06
11	32435342	G	A	WT1	VUS	chr11:32435342_G_A	.	1	1	0	6.66704e-06
3	36993614	G	T	MLH1	Pathogenic	chr3:36993614_G_T	rs63750823	1	1	0	6.66704e-06
3	36993635	AATGCTATCAAAGAG	A	MLH1	VUS	chr3:36993635_AATGCTATCAAAGAG_A	.	1	1	0	6.66704e-06
3	37001046	G	A	MLH1	Likely_pathogenic	chr3:37001046_G_A	rs63750266	1	1	0	6.66704e-06
3	37012011	C	T	MLH1	Pathogenic	chr3:37012011_C_T	.	1	1	0	6.66704e-06
3	37014433	G	T	MLH1	VUS	chr3:37014433_G_T	.	1	1	0	6.66704e-06
3	37017508	C	T	MLH1	Pathogenic	chr3:37017508_C_T	rs63751194	1	1	0	6.66704e-06
3	37017519	A	AT	MLH1	VUS	chr3:37017519_A_AT	.	1	1	0	6.66704e-06
3	37017542	T	C	MLH1	VUS	chr3:37017542_T_C	.	1	1	0	6.66704e-06
3	37042267	G	C	MLH1	VUS	chr3:37042267_G_C	.	1	1	0	6.66704e-06
3	37048902	A	G	MLH1	Pathogenic	chr3:37048902_A_G	rs267607883	1	1	0	6.66704e-06
3	37048955	G	A	MLH1	Pathogenic	chr3:37048955_G_A	rs63750217	1	1	0	6.66704e-06
3	37050559	C	G	MLH1	Pathogenic	chr3:37050559_C_G	rs864622457	1	1	0	6.66704e-06
17	43045767	G	A	BRCA1	Pathogenic	chr17:43045767_G_A	rs41293465	1	1	0	6.66704e-06
17	43049120	C	G	BRCA1	VUS	chr17:43049120_C_G	.	1	1	0	6.66704e-06
17	43051062	C	T	BRCA1	Pathogenic	chr17:43051062_C_T	rs80358041	1	1	0	6.66704e-06
17	43057052	C	A	BRCA1	VUS	chr17:43057052_C_A	.	1	1	0	6.66704e-06
17	43063345	TTTTC	T	BRCA1	Pathogenic	chr17:43063345_TTTTC_T	rs80357867	1	1	0	6.66704e-06
17	43063347	T	A	BRCA1	Pathogenic	chr17:43063347_T_A	rs80357347	1	1	0	6.66704e-06
17	43063922	TCA	T	BRCA1	Pathogenic	chr17:43063922_TCA_T	rs80357608	1	1	0	6.66704e-06
17	43063930	C	T	BRCA1	Pathogenic	chr17:43063930_C_T	rs41293459	1	1	0	6.66704e-06
17	43063931	G	A	BRCA1	Pathogenic	chr17:43063931_G_A	rs55770810	1	1	0	6.66704e-06
17	43067684	G	GTA	BRCA1	Pathogenic	chr17:43067684_G_GTA	.	1	1	0	6.66704e-06
17	43071225	G	C	BRCA1	Pathogenic	chr17:43071225_G_C	rs80357433	1	1	0	6.66704e-06
17	43074331	C	T	BRCA1	Pathogenic	chr17:43074331_C_T	rs80356988	1	1	0	6.66704e-06
17	43074397	G	A	BRCA1	Pathogenic	chr17:43074397_G_A	rs80357229	1	1	0	6.66704e-06
17	43074442	AG	A	BRCA1	VUS	chr17:43074442_AG_A	.	1	1	0	6.66704e-06
17	43074489	TC	T	BRCA1	Pathogenic	chr17:43074489_TC_T	rs273900736	1	1	0	6.66704e-06
17	43076504	C	A	BRCA1	Pathogenic	chr17:43076504_C_A	rs138608489	1	1	0	6.66704e-06
17	43082403	C	A	BRCA1	Pathogenic	chr17:43082403_C_A	rs80358027	1	1	0	6.66704e-06
17	43082434	G	A	BRCA1	Pathogenic	chr17:43082434_G_A	rs41293455	1	1	0	6.66704e-06
17	43091462	CTTGA	C	BRCA1	Pathogenic	chr17:43091462_CTTGA_C	rs80357508	1	1	0	6.66704e-06
17	43091567	T	A	BRCA1	Pathogenic	chr17:43091567_T_A	rs80357343	1	1	0	6.66704e-06
17	43091620	TC	T	BRCA1	Pathogenic	chr17:43091620_TC_T	rs397509117	1	1	0	6.66704e-06
17	43091893	TC	T	BRCA1	Pathogenic	chr17:43091893_TC_T	.	1	1	0	6.66704e-06
17	43092272	CT	C	BRCA1	Pathogenic	chr17:43092272_CT_C	.	1	1	0	6.66704e-06
17	43092301	CCT	C	BRCA1	Pathogenic	chr17:43092301_CCT_C	rs80357635	1	1	0	6.66704e-06
17	43092387	AC	A	BRCA1	Pathogenic	chr17:43092387_AC_A	.	1	1	0	6.66704e-06
17	43092619	TG	T	BRCA1	VUS	chr17:43092619_TG_T	.	1	1	0	6.66704e-06
17	43092631	GTAAT	G	BRCA1	VUS	chr17:43092631_GTAAT_G	.	1	1	0	6.66704e-06
17	43092881	T	TTGCC	BRCA1	Pathogenic	chr17:43092881_T_TTGCC	.	1	1	0	6.66704e-06
17	43093089	T	TA	BRCA1	VUS	chr17:43093089_T_TA	.	1	1	0	6.66704e-06
17	43093313	C	CT	BRCA1	Pathogenic	chr17:43093313_C_CT	rs80357802	1	1	0	6.66704e-06
17	43093620	AGTACAATTAG	A	BRCA1	VUS	chr17:43093620_AGTACAATTAG_A	.	1	1	0	6.66704e-06
17	43094279	C	A	BRCA1	Pathogenic	chr17:43094279_C_A	rs80357083	1	1	0	6.66704e-06
17	43094768	C	A	BRCA1	Pathogenic	chr17:43094768_C_A	rs80357009	1	1	0	6.66704e-06
17	43097290	C	T	BRCA1	VUS	chr17:43097290_C_T	.	1	1	0	6.66704e-06
17	43104227	AT	A	BRCA1	Pathogenic	chr17:43104227_AT_A	.	1	1	0	6.66704e-06
17	43106455	C	T	BRCA1	Pathogenic	chr17:43106455_C_T	rs80358042	1	1	0	6.66704e-06
17	43106508	G	A	BRCA1	Pathogenic	chr17:43106508_G_A	rs80356864	1	1	0	6.66704e-06
10	43118392	G	T	RET	VUS	chr10:43118392_G_T	rs78014899	1	1	0	6.66704e-06
10	43118458	G	C	RET	Pathogenic	chr10:43118458_G_C	rs75030001	1	1	0	6.66704e-06
10	43120184	C	T	RET	Likely_pathogenic	chr10:43120184_C_T	rs267607011	1	1	0	6.66704e-06
10	43121967	A	G	RET	Likely_pathogenic	chr10:43121967_A_G	rs377767442	1	1	0	6.66704e-06
1	45330557	CCT	C	MUTYH	VUS	chr1:45330557_CCT_C	.	1	1	0	6.66704e-06
1	45331240	G	T	MUTYH	VUS	chr1:45331240_G_T	rs200844166	1	1	0	6.66704e-06
1	45331245	TGGTG	T	MUTYH	VUS	chr1:45331245_TGGTG_T	.	1	1	0	6.66704e-06
1	45331497	G	A	MUTYH	VUS	chr1:45331497_G_A	.	1	1	0	6.66704e-06
1	45331676	G	A	MUTYH	Pathogenic	chr1:45331676_G_A	rs587783057	1	1	0	6.66704e-06
1	45331699	AG	A	MUTYH	Pathogenic	chr1:45331699_AG_A	rs587778536	1	1	0	6.66704e-06
1	45331745	T	TG	MUTYH	Pathogenic	chr1:45331745_T_TG	rs768130289	1	1	0	6.66704e-06
1	45332310	C	T	MUTYH	Pathogenic	chr1:45332310_C_T	.	1	1	0	6.66704e-06
1	45332440	G	A	MUTYH	Pathogenic	chr1:45332440_G_A	rs587782885	1	1	0	6.66704e-06
1	45332588	T	TA	MUTYH	VUS	chr1:45332588_T_TA	.	1	1	0	6.66704e-06
1	45332762	C	T	MUTYH	VUS	chr1:45332762_C_T	.	1	1	0	6.66704e-06
1	45332794	C	T	MUTYH	Pathogenic	chr1:45332794_C_T	rs143353451	1	1	0	6.66704e-06
1	45333144	G	A	MUTYH	VUS	chr1:45333144_G_A	.	1	1	0	6.66704e-06
1	45333304	C	T	MUTYH	VUS	chr1:45333304_C_T	.	1	1	0	6.66704e-06
1	45333436	G	A	MUTYH	Likely_pathogenic	chr1:45333436_G_A	rs765123255	1	1	0	6.66704e-06
1	45333449	G	T	MUTYH	Pathogenic	chr1:45333449_G_T	rs121908380	1	1	0	6.66704e-06
2	47403201	C	T	MSH2	Pathogenic	chr2:47403201_C_T	.	1	1	0	6.66704e-06
2	47410209	T	C	MSH2	VUS	chr2:47410209_T_C	.	1	1	0	6.66704e-06
2	47410356	TG	T	MSH2	Likely_pathogenic	chr2:47410356_TG_T	.	1	1	0	6.66704e-06
2	47412413	G	A	MSH2	VUS	chr2:47412413_G_A	.	1	1	0	6.66704e-06
2	47429890	CAG	C	MSH2	Pathogenic	chr2:47429890_CAG_C	rs63750086	1	1	0	6.66704e-06
2	47445559	A	T	MSH2	Pathogenic	chr2:47445559_A_T	rs63751646	1	1	0	6.66704e-06
2	47463030	G	A	MSH2	VUS	chr2:47463030_G_A	.	1	1	0	6.66704e-06
2	47476573	T	C	MSH2	VUS	chr2:47476573_T_C	.	1	1	0	6.66704e-06
2	47478448	CT	C	MSH2	Pathogenic	chr2:47478448_CT_C	rs63749983	1	1	0	6.66704e-06
2	47478507	C	T	MSH2	Pathogenic	chr2:47478507_C_T	rs63749917	1	1	0	6.66704e-06
2	47482800	G	T	MSH2	Pathogenic	chr2:47482800_G_T	.	1	1	0	6.66704e-06
2	47783345	CCCGG	C	MSH6	VUS	chr2:47783345_CCCGG_C	.	1	1	0	6.66704e-06
2	47783357	C	CCTTCCCCA	MSH6	VUS	chr2:47783357_C_CCTTCCCCA	.	1	1	0	6.66704e-06
2	47783491	CA	C	MSH6	VUS	chr2:47783491_CA_C	.	1	1	0	6.66704e-06
2	47790984	GCCTTGTCTGGTTTACAACCA	G	MSH6	VUS	chr2:47790984_GCCTTGTCTGGTTTACAACCA_G	.	1	1	0	6.66704e-06
2	47795934	C	G	MSH6	Pathogenic	chr2:47795934_C_G	.	1	1	0	6.66704e-06
2	47796055	G	T	MSH6	Pathogenic	chr2:47796055_G_T	.	1	1	0	6.66704e-06
2	47798934	G	GGA	MSH6	VUS	chr2:47798934_G_GGA	.	1	1	0	6.66704e-06
2	47799221	G	A	MSH6	Pathogenic	chr2:47799221_G_A	rs786201049	1	1	0	6.66704e-06
2	47799355	C	T	MSH6	VUS	chr2:47799355_C_T	.	1	1	0	6.66704e-06
2	47799585	CT	C	MSH6	VUS	chr2:47799585_CT_C	.	1	1	0	6.66704e-06
2	47799668	A	AT	MSH6	VUS	chr2:47799668_A_AT	.	1	1	0	6.66704e-06
2	47799722	C	A	MSH6	Pathogenic	chr2:47799722_C_A	.	1	1	0	6.66704e-06
2	47799788	CAA	C	MSH6	VUS	chr2:47799788_CAA_C	.	1	1	0	6.66704e-06
2	47799797	CTA	C	MSH6	Pathogenic	chr2:47799797_CTA_C	.	1	1	0	6.66704e-06
2	47799889	ACT	A	MSH6	VUS	chr2:47799889_ACT_A	.	1	1	0	6.66704e-06
2	47799960	TA	T	MSH6	VUS	chr2:47799960_TA_T	.	1	1	0	6.66704e-06
2	47799965	G	GT	MSH6	VUS	chr2:47799965_G_GT	.	1	1	0	6.66704e-06
2	47799980	C	CT	MSH6	VUS	chr2:47799980_C_CT	.	1	1	0	6.66704e-06
2	47800053	C	A	MSH6	Pathogenic	chr2:47800053_C_A	.	1	1	0	6.66704e-06
2	47800211	T	TG	MSH6	Pathogenic	chr2:47800211_T_TG	rs773290953	1	1	0	6.66704e-06
2	47800297	C	T	MSH6	Pathogenic	chr2:47800297_C_T	rs63750138	1	1	0	6.66704e-06
2	47800714	C	T	MSH6	Pathogenic	chr2:47800714_C_T	rs63751017	1	1	0	6.66704e-06
2	47800812	CATAAG	C	MSH6	VUS	chr2:47800812_CATAAG_C	.	1	1	0	6.66704e-06
2	47800814	TAA	T	MSH6	Pathogenic	chr2:47800814_TAA_T	rs730881827	1	1	0	6.66704e-06
2	47800845	C	A	MSH6	VUS	chr2:47800845_C_A	.	1	1	0	6.66704e-06
2	47800955	CA	C	MSH6	VUS	chr2:47800955_CA_C	.	1	1	0	6.66704e-06
2	47801001	C	G	MSH6	Pathogenic	chr2:47801001_C_G	.	1	1	0	6.66704e-06
2	47801056	AG	A	MSH6	VUS	chr2:47801056_AG_A	.	1	1	0	6.66704e-06
2	47801116	AAGGACTGGCAGTCTGCTGT	A	MSH6	VUS	chr2:47801116_AAGGACTGGCAGTCTGCTGT_A	.	1	1	0	6.66704e-06
2	47803552	CTT	C	MSH6	Pathogenic	chr2:47803552_CTT_C	rs267608092	1	1	0	6.66704e-06
2	47803609	A	AG	MSH6	VUS	chr2:47803609_A_AG	.	1	1	0	6.66704e-06
2	47804908	A	C	MSH6	VUS	chr2:47804908_A_C	.	1	1	0	6.66704e-06
2	47804984	TAG	T	MSH6	Pathogenic	chr2:47804984_TAG_T	rs398123232	1	1	0	6.66704e-06
2	47804984	T	TACCC	MSH6	VUS	chr2:47804984_T_TACCC	.	1	1	0	6.66704e-06
2	47805009	TCAGA	T	MSH6	Pathogenic	chr2:47805009_TCAGA_T	.	1	1	0	6.66704e-06
2	47805686	CTG	C	MSH6	VUS	chr2:47805686_CTG_C	rs863225409	1	1	0	6.66704e-06
2	47805696	T	TA	MSH6	VUS	chr2:47805696_T_TA	.	1	1	0	6.66704e-06
2	47805702	A	AATTAGGTAAGACATTAAACTTCTCATTT	MSH6	VUS	chr2:47805702_A_AATTAGGTAAGACATTAAACTTCTCATTT	.	1	1	0	6.66704e-06
2	47806480	A	AC	MSH6	VUS	chr2:47806480_A_AC	.	1	1	0	6.66704e-06
2	47806496	T	TATTA	MSH6	Pathogenic	chr2:47806496_T_TATTA	rs267608128	1	1	0	6.66704e-06
2	47806505	C	CCT	MSH6	VUS	chr2:47806505_C_CCT	.	1	1	0	6.66704e-06
2	47806641	C	T	MSH6	Pathogenic	chr2:47806641_C_T	rs267608094	1	1	0	6.66704e-06
2	47806653	T	C	MSH6	Pathogenic	chr2:47806653_T_C	rs267608131	1	1	0	6.66704e-06
2	47806836	G	GCTGACTTTGATTAAGGAATTATAGA	MSH6	VUS	chr2:47806836_G_GCTGACTTTGATTAAGGAATTATAGA	.	1	1	0	6.66704e-06
13	48456202	A	G	RB1	VUS	chr13:48456202_A_G	.	1	1	0	6.66704e-06
18	51048758	G	T	SMAD4	VUS	chr18:51048758_G_T	.	1	1	0	6.66704e-06
18	51078306	A	G	SMAD4	Pathogenic	chr18:51078306_A_G	rs281875322	1	1	0	6.66704e-06
11	61437631	GCT	G	SDHAF2	VUS	chr11:61437631_GCT_G	.	1	1	0	6.66704e-06
11	64804504	TCTGGAAAGTGAGCA	T	MEN1	VUS	chr11:64804504_TCTGGAAAGTGAGCA_T	.	1	1	0	6.66704e-06
11	64804621	G	GT	MEN1	VUS	chr11:64804621_G_GT	.	1	1	0	6.66704e-06
11	64805132	C	T	MEN1	Pathogenic	chr11:64805132_C_T	rs104894264	1	1	0	6.66704e-06
11	64805662	GC	G	MEN1	VUS	chr11:64805662_GC_G	.	1	1	0	6.66704e-06
11	64805966	T	TC	MEN1	VUS	chr11:64805966_T_TC	.	1	1	0	6.66704e-06
11	64805969	C	T	MEN1	VUS	chr11:64805969_C_T	.	1	1	0	6.66704e-06
11	64808019	C	A	MEN1	Likely_pathogenic	chr11:64808019_C_A	rs376872829	1	1	0	6.66704e-06
11	64809997	G	A	MEN1	Likely_pathogenic	chr11:64809997_G_A	rs794728616	1	1	0	6.66704e-06
10	86912276	C	A	BMPR1A	Pathogenic	chr10:86912276_C_A	.	1	1	0	6.66704e-06
10	87864066	TC	T	PTEN	VUS	chr10:87864066_TC_T	.	1	1	0	6.66704e-06
10	87864125	CCGGTT	C	PTEN	VUS	chr10:87864125_CCGGTT_C	.	1	1	0	6.66704e-06
10	87864176	CCGGAGGCCGCCGG	C	PTEN	VUS	chr10:87864176_CCGGAGGCCGCCGG_C	.	1	1	0	6.66704e-06
10	87864254	C	CT	PTEN	VUS	chr10:87864254_C_CT	.	1	1	0	6.66704e-06
10	87864406	GCC	G	PTEN	VUS	chr10:87864406_GCC_G	.	1	1	0	6.66704e-06
10	87960891	TA	T	PTEN	Likely_pathogenic	chr10:87960891_TA_T	.	1	1	0	6.66704e-06
2	96254006	GA	G	TMEM127	VUS	chr2:96254006_GA_G	.	1	1	0	6.66704e-06
2	96265137	C	G	TMEM127	VUS	chr2:96265137_C_G	.	1	1	0	6.66704e-06
2	96265197	G	T	TMEM127	VUS	chr2:96265197_G_T	.	1	1	0	6.66704e-06
2	96265265	CAG	C	TMEM127	VUS	chr2:96265265_CAG_C	.	1	1	0	6.66704e-06
2	96265300	C	A	TMEM127	VUS	chr2:96265300_C_A	rs776127077	1	1	0	6.66704e-06
2	96265491	T	C	TMEM127	VUS	chr2:96265491_T_C	.	1	1	0	6.66704e-06
11	112087856	G	T	SDHD	VUS	chr11:112087856_G_T	.	1	1	0	6.66704e-06
11	112088972	A	G	SDHD	Likely_pathogenic	chr11:112088972_A_G	rs786205436	1	1	0	6.66704e-06
11	112093095	TGCGATCTTGGCTCGGC	T	SDHD	VUS	chr11:112093095_TGCGATCTTGGCTCGGC_T	.	1	1	0	6.66704e-06
11	112093109	G	GGCACGATCTCGGCTCA	SDHD	VUS	chr11:112093109_G_GGCACGATCTCGGCTCA	.	1	1	0	6.66704e-06
11	112093135	C	T	SDHD	VUS	chr11:112093135_C_T	rs752411737	1	1	0	6.66704e-06
11	112094877	G	A	SDHD	VUS	chr11:112094877_G_A	.	1	1	0	6.66704e-06
11	112094965	CT	C	SDHD	VUS	chr11:112094965_CT_C	.	1	1	0	6.66704e-06
5	112754908	T	G	APC	VUS	chr5:112754908_T_G	.	1	1	0	6.66704e-06
5	112775631	C	A	APC	VUS	chr5:112775631_C_A	.	1	1	0	6.66704e-06
5	112815564	C	T	APC	Pathogenic	chr5:112815564_C_T	rs137854568	1	1	0	6.66704e-06
5	112838234	C	CGAGA	APC	VUS	chr5:112838234_C_CGAGA	.	1	1	0	6.66704e-06
5	112838773	TAAAAC	T	APC	Pathogenic	chr5:112838773_TAAAAC_T	rs587779352	1	1	0	6.66704e-06
5	112838979	TTG	T	APC	VUS	chr5:112838979_TTG_T	.	1	1	0	6.66704e-06
5	112842353	T	TAA	APC	VUS	chr5:112842353_T_TAA	.	1	1	0	6.66704e-06
5	112843107	C	T	APC	Pathogenic	chr5:112843107_C_T	.	1	1	0	6.66704e-06
5	112844018	AGT	A	APC	VUS	chr5:112844018_AGT_A	.	1	1	0	6.66704e-06
5	112844099	T	TG	APC	VUS	chr5:112844099_T_TG	.	1	1	0	6.66704e-06
9	132896355	CAA	C	TSC1	VUS	chr9:132896355_CAA_C	.	1	1	0	6.66704e-06
9	132896631	T	TC	TSC1	VUS	chr9:132896631_T_TC	.	1	1	0	6.66704e-06
9	132897335	G	A	TSC1	VUS	chr9:132897335_G_A	.	1	1	0	6.66704e-06
9	132910576	TGG	T	TSC1	VUS	chr9:132910576_TGG_T	.	1	1	0	6.66704e-06
9	132910626	G	T	TSC1	Pathogenic	chr9:132910626_G_T	.	1	1	0	6.66704e-06
9	132921913	C	T	TSC1	Likely_pathogenic	chr9:132921913_C_T	rs118203402	1	1	0	6.66704e-06
9	132928766	C	A	TSC1	VUS	chr9:132928766_C_A	.	1	1	0	6.66704e-06
1	161314427	T	G	SDHC	VUS	chr1:161314427_T_G	.	1	1	0	6.66704e-06
1	161328415	AC	A	SDHC	VUS	chr1:161328415_AC_A	.	1	1	0	6.66704e-06
1	161340628	C	T	SDHC	Likely_pathogenic	chr1:161340628_C_T	rs756676111	1	1	0	6.66704e-06
1	161356821	G	A	SDHC	Pathogenic	chr1:161356821_G_A	.	1	1	0	6.66704e-06
1	161356841	G	T	SDHC	Pathogenic	chr1:161356841_G_T	rs587776653	1	1	0	6.66704e-06
1	161362354	AG	A	SDHC	VUS	chr1:161362354_AG_A	.	1	1	0	6.66704e-06
1	161362358	TC	T	SDHC	VUS	chr1:161362358_TC_T	.	1	1	0	6.66704e-06
1	161362446	CCCAGCATCATCTT	C	SDHC	VUS	chr1:161362446_CCCAGCATCATCTT_C	.	1	1	0	6.66704e-06
1	161362497	C	G	SDHC	VUS	chr1:161362497_C_G	.	1	1	0	6.66704e-06
16	2054399	C	T	TSC2	VUS	chr16:2054399_C_T	.	1	1	0	6.66704e-06
